# Supplementary material for: Establishment of the model system between phytochemicals and gene expression profiles in Macrosclereid cells of Medicago truncatula
Source: Sci Rep. 2017 May 31;7:2580. doi: 10.1038/s41598-017-02827-5 (PMC5451464; doi:10.1038/s41598-017-02827-5)
Supplement: Supplementary file 2 — Supplementary Dataset 10 [file 41598_2017_2827_MOESM2_ESM.xls]

## Sheet: notice
Table S1. Retention Time (RT) Value, UV max, [M-H]-, and Fragment Ions of the Standard Flavonoids
Table S2. Primers used in this study.
Table S3 qRT-PCR validation of flavonoid pathway genes
Table S4 4681 probes more 3 fold changes having a LogRatio P-value of ?0.001 between at least two time points during macrosclereid cell development
Table S5. GO analysis of differentially expressed genes by agriGO
Table S6. PAGE analysis of differentially expressed genes by agriGO
Table S7. Detail of the biotic Stress in MapMan pathway
Table S8. Detail of the transcriptional factors in MapMan pathway
Table S9. KEGG analysis using PathExpress analysis
Table S10.Detail information involved in the flavonoid biosynthesis pathway

## Sheet: Table S1
Table S1. Retention Time (RT) Value, UV max, [M-H]-, and Fragment Ions of the Standard Flavonoids
	Stand compounds name	R1	R2	R3	R4	R5	R6	R7	R8	R9	R10/R1	RT (min)	UV (?max, nm)	[M-1]-	MS/MS (m/z)
Pre-flavone	p-Coumaric acid											37.1	280313	163
	Caffine acid											29.8	321	179
	Chlorogenic acid											25.4	314	353
Flavanone	Isoliquiritigenin	H	H	OH	H	OH	H	H	OH	H	H	50.1	233,263sh,303	255
	Liquiritigenin	H	H	OH	H	H	H	OH	H	H		63.8	236,273sh,369	255
	Pinocembrin	OH	H	OH	H	H	H	OH	H	H		55.2	278	255
	Hespereutin	OH	H	OH	H	H	OH	OMe	H	H		58.5	232,252sh,303	301
Flavonol	Kaempferol	OH	OH	H	OH	H	H	H	OH	H	H	61.2	262,284sh,370	285
	Quercetin	OH	OH	H	OH	H	H	OH	OH	H	H	53.2	237,290sh,354	301
	Myrcetin	OH	OH	H	OH	H	H	OH	OH	OH	H	46.1	254,286sh,372	317
	Isorhamnetin	OH	OH	OH	OH	H	H	OMe	OH	H	H	61.9	254,287sh,370	315
	Quercetin-GA	OGlcAce	OH	H	OH	H	H	H	OH	H	H	41.7	258354	505	301
	Rutin	OManGlc	OH	H	OH	H	H	OH	OH	H	H	36.7	265,324sh,377	609	301
	K-3-O-G	OH	OH	OGlc	OH	H	H	H	OH	H	H	40.9	282346	447	284
	K-7-O-G	OH	OH	H	OH	H	H	OGlc	OH	H	H	41.2	284354	447	284
Flavone	Apigenin	OH	H	OH	H	H	H	OH	H	H		60.5	234,264sh,314	269
	Luteolin	OH	H	OH	H	H	OH	OH	H	H		53.5	237,264sh,373	285
	Chrysoeriol	OH	H	OH	H	H	H	OH	OMe	H		61.4	248,285sh,345	299
Isoflavone	Biochanin A	OH	H	OH	H	H	H	OMe	H	H		68.9	245272	283
	Daidzein	H	H	OH	H	H	H	OH	H	H		33.4	256298	415	255
	Daidzin	H	H	OGlc	H	H	H	OH	H	H		50.1	238301	253
	Formonetin	H	H	OH	H	H	H	OMe	H	H		63.8	249301	267
	Genistein	OH	H	OH	H	H	H	OH	H	H		59.4	265	269
	Genistin	OH	H	OGlc	H	H	H	OH	H	H		41.7	258	431	269
	Prunetin	OH	H	OMe	H	H	H	OH	H	H		68.8	328	284
	Glycitein	H	OMe	H	H	OH	H	OH	H	H		51.5	227,256sh,320	283
	Glyceitin	H	OMe	OGlc	H	OH	H	OH	H	H		34.7	258320	445	283
Quercetin-GA is Quercetin-3- O- glucoside -6"-ace, K-3-O-G is Kaempferol-3-O-glucoside, K-7-O-G is Kaempferol-7-O-glucoside.

## Sheet: Table S2
Table S2. Primers used in this study.
Gene ID	Gene annotion	Forward primer	Reverse primer
Medtr2g014920	BAN	CCATCTTCCTCTCACTCCTTTC	CCACTAGGCCAAGAACCAG
Medtr1g086480	TT8	CTCCATCTCCATTAGGCAGTAAG	TCCATTGTAATATCCATCACCCC
Medtr8g139670		ATATGGAGAAGTGGCGATTCG	AGTTGGATATGAAGGAAAGAGGG
Medtr1g146030	TT5	CTTCAGAGACATCGTTACAGGTC	CTCTGAATATTGGTGTCCCGTC
Medtr3g105290		GACCCAGTGACACTCATCTTG	GTCTGAACCTACGATCACAGC
Medtr4g133680		CAGAGAAAGAGGAAGAGCGAAG	CTGAAGGTTTGGCTGTTGAAG
Medtr8g073410		ACAACGACATATTGCCTGAGG	CATCACCCGTAGAAGCCATAC
Medtr4g096350		GAAGATTTACAGGCTTTGATGGATC	AGTGCTTCTGTTTCCTCATCC
Medtr1g014080		AAGCACACTTTTCCTTTGGC	TGGAACATTTACTCCCCGAAC
Medtr7g118460		CTTTCAATCCCCTTTGCATGG	CTTTGCTTTTACCCCATACCAC
Medtr5g007720	4CL1	CGTTAGGGAAGGAGCTTGAAG	GTTGGGAATGGGTTCTTTGC
Medtr5g083280	C4H	GGATGCACAAAAGAAGGGTG	TTTGTTTTGGATGCCTTGGTG
Medtr3g147860	TT10	CAGTTCTTGTGCCCGTAAATG	CAATAAACACCGTCTCCATGC
Medtr8g008830		ACTGAGGCCAAGAGTTAACG	CCTTCCATGAGACGCTTGATC
Medtr8g089960	TT6	AACCAGTTGAAGGTGCTTTTG	CTGGTGCTGGATTTTGGAATG
Medtr1g037370		ACATGGTCATCTTAACTTCTCTGC	GCTGTGCTTGTATAAGGTACTGG
AC235756_21	FLS1	TTCAAAAACCCTGGCAGAAC	GGTGGCATTGAAGGCATAAT
Medtr7g089600		TTCTTGGTTTAGGGTTTTCTTCAC	ACGATGATGTTGATGATGATAAAGAC
Medtr8g021190	UBQ10	ACTTCGTGGTGGTATGCAG	CGAAGACGCAAAACAAGGTG
MATE1 (Zhao and Dixon, 2009)		CAAGCGCAGAACATTGTTAATCC	GAAGCGCATGAAGAAGGAGAAC
ANR (Pang et al., 2009)		GCAGTTTCTATCGGGTTCAA	CTGAGGGTATCGTTTGCTGA
LAR (Pang et al., 2009)		GGAATAGCCGCAGAAAATTG	CATGGCAACAAAGCTCTCAA
ANS (Pang et al., 2009)		GGTTGGAAGGTGGAAGGTTA	CCCATTTGCCCTCATAGAAA
DFR1 (Pang et al., 2009)		TGTCCCTATGGAAGGCTGAC	TTCATTCTCAGGGTCCTTGG
DFR2 (Pang et al., 2009)		TTCAAAAACCCTGGCAGAAC	GGTGGCATTGAAGGCATAAT
Pang, Y., Wenger, J. P., Saathoff, K., Peel, G. J., Wen, J., Huhman, D., Allen, S. N., Tang, Y., Cheng, X., Tadege, M., Ratet, P., Mysore, K. S., Sumner, L. W., Marks, M. D., Dixon, R. A., 2009. A WD40 Repeat Protein from Medicago truncatula Is Necessary
Zhao, J., Dixon, R. A., 2009. MATE Transporters Facilitate Vacuolar Uptake of Epicatechin 3'-O-Glucoside for Proanthocyanidin Biosynthesis in Medicago truncatula and Arabidopsis. The Plant Cell Online 21, 2323-2340.

## Sheet: Table S3
Table S3 qRT-PCR validation of flavonoid pathway genes
Gene ID	6 DPP	10 DPP	13 DPP	16 DPP	20 DPP	27 DPP
Medtr2g014920	28.97	26.86	26.07	25.69	27.34	28.96
Medtr1g086480	31.45	30.45	31.39	29.83	30.32	32.04
Medtr8g139670	35.8	34.8	37.68	38.96	35.99	38.08
Medtr1g146030	27.74	26.29	27.16	28.1	29.42	30.75
Medtr3g105290	27.1	25.2	26.14	26.36	27.44	27.71
Medtr4g133680	29.4	27.87	28.67	28.37	29.36	32.78
Medtr8g073410	27.94	27.04	27.34	26.66	26.85	28.82
Medtr4g096350	26.34	25.63	24.4	24.71	25.53	26.83
Medtr1g014080	30.96	32.01	32.22	30.67	31.83	32.05
Medtr7g118460	28.97	26.86	26.07	26.03	27.01	28.96
Medtr5g007720	30.33	29.11	31.84	27.81	29.21	30.84
Medtr5g083280	29.39	28.26	29.82	27.35	27.82	29.67
Medtr3g147860	28.2	28.12	29.04	30.57	28.47	29.13
Medtr8g008830	28.97	26.86	26.07	25.69	27.34	28.96
Medtr8g089960	21.76	20.2	21.66	22.32	21.61	22.7
Medtr1g037370	ND	ND	ND	ND	ND	ND
AC235756_21	ND	ND	ND	ND	ND	ND
Medtr7g089600	25.92	24.41	25.96	23.93	25.81	26.37
Medtr8g021190	25.19	23.99	24.86	24.67	24.96	26.17
MATE1	31.71	31.05	30.1	33.48	32.03	34.51
ANR	23.15	22.17	22.8	23.36	23.95	24.96
LAR	27.84	30.44	30.93	32.29	33.95	34.07
ANS	26.89	23.01	25.35	25.98	27.07	28.12
DFR1	27.89	26.52	27.17	27.54	27.08	29.12
DFR2	27.78	27.24	28.84	27.55	26.97	27.74
Note: Three biological replicates were performed for qRT-PCR analysis. Medtr7g089600 and Medtr8g021190 were employed as internal controls (24-26 cycles). "ND" indicates that a gene is expressed at very low levels or is absent in a tissue.

## Sheet: Table S4
Table S4 4681 probes more 3 fold changes having a LogRatio P-value of ?0.001 between at least two time points during macrosclereid cell development
probe id	6DPP	10DPP	13DPP	16DPP	20DPP	27DPP	description
Mtr.45666.1.S1_at	3.0719	3.30194	2.90711	3.5809	4.3374	13.8489	IMGAG|1228.m00007 /FEA=mRNA /DEF=Sialidase; Glycoside hydrolase, family 32 AC148918.3.71 56340 59950 mth2-44o11 01/13/05
Mtr.14858.1.S1_at	14.2959	13.5575	8.94692	3.39652	3.85796	4.56055	IMGAG|767.m00014 /FEA=mRNA /DEF=Peptidase aspartic; Peptidase A1, pepsin AC124954.14.141 41340 37663 mth2-10g9 01/13/05
Mtr.2609.1.S1_at	3.63975	12.1039	14.3667	13.7111	13.3877	8.00213	BI309963 /FEA=mRNA /DEF=
Mtr.7218.1.S1_at	3.14291	13.5451	13.85	11.2041	9.6789	6.9941	TC102447 /FEA=mRNA /DEF=
Mtr.48528.1.S1_at	3.90762	9.10092	14.4802	14.146	13.8469	7.72751	IMGAG|1169.m00008 /FEA=mRNA /DEF=hypothetical protein AC147407.10.81 32138 32651 mth2-159b14 01/13/05
Mtr.28678.1.S1_at	3.10647	11.8925	13.5781	13.6751	13.4903	12.7085	BI310040 /FEA=mRNA /DEF=similar to UP|C931_SOYBN (Q42798) Cytochrome P450 93A1 , partial (15%)
Mtr.50497.1.S1_at	13.7793	9.78772	5.28511	3.24513	4.074	3.54465	IMGAG|1057.m00025 /FEA=mRNA /DEF=hypothetical protein AC144721.16.251 105269 105544 mth2-11o23 01/13/05
Mtr.28978.1.S1_at	13.804	9.20889	3.97706	3.29763	3.89859	3.40739	BQ147167 /FEA=mRNA /DEF=
Mtr.42280.1.S1_at	14.3838	10.2237	7.07329	3.89978	4.77957	3.95743	TC111121 /FEA=mRNA /DEF=weakly similar to UP|ENH2_HUMAN (Q9N2J9) HERV-H_3q26 provirus ancestral Env polyprotein precursor (Envelope polyprotein) (Env protein HERV-H/p60) (HERV-H/env60) [Contains: Surface protein (SU); Transmembrane protein (TM)], partial
Mtr.44486.1.S1_at	4.22455	13.9674	13.0112	5.56438	3.51287	6.07806	TC97457 /FEA=mRNA /DEF=similar to UP|Q8GTJ2 (Q8GTJ2) Endoxylanase precursor (Fragment), partial (33%)
Mtr.18160.1.S1_at	3.25878	12.7238	13.6451	8.14683	6.4039	7.0412	IMGAG|942.m00030 /FEA=mRNA /DEF=Glycine rich AC138451.15.301 109657 108525 mth2-24k1 01/13/05
Mtr.28674.1.S1_at	3.40923	11.8644	13.7545	13.6718	13.4013	11.5975	BI309938 /FEA=mRNA /DEF=weakly similar to UP|Q8GTM7 (Q8GTM7) Putataive glucan 1,3-beta-glucosidase, partial (35%)
Mtr.16270.1.S1_at	3.76658	4.24774	12.7341	13.8115	14.0146	10.3506	IMGAG|820.m00014 /FEA=mRNA /DEF=BURP AC127429.25.141 56313 57646 mth2-9o20 01/13/05
Mtr.21662.1.S1_at	4.2094	6.61816	9.8913	11.727	12.0755	14.4568	IMGAG|1164.m00006 /FEA=mRNA /DEF=Protein of unknown function DUF588; Plant integral membrane protein AC147364.7.51 24099 25378 mth2-68g24 01/13/05
Mtr.14550.1.S1_at	3.79972	12.5513	14.0319	13.1959	12.7546	6.29606	IMGAG|1226.m00010 /FEA=mRNA /DEF=Scorpion short chain toxin AC148819.3.91 62897 62514 mte1-11g7 01/13/05
Mtr.8651.1.S1_a_at	4.29049	9.80793	9.54851	9.76117	10.2761	14.4879	TC100921 /FEA=mRNA /DEF=homologue to UP|Q945Q7 (Q945Q7) Dehydrin-like protein, partial (72%)
Mtr.29537.1.S1_at	4.39767	11.1878	14.5687	14.5832	14.4356	8.66798	TC105793 /FEA=mRNA /DEF=
Mtr.21006.1.S1_at	2.68129	6.77389	9.94472	11.325	11.7107	12.778	IMGAG|1138.m00007 /FEA=mRNA /DEF=Major facilitator superfamily MFS_1; TGF-beta receptor, type I/II extracellular region AC146791.11.71 45288 39257 mth2-123m17 01/13/05
Mtr.19453.1.S1_x_at	14.6816	13.5889	12.3392	8.59606	6.90822	4.59388	IMGAG|1178.m00010 /FEA=mRNA /DEF=Proteinase inhibitor I3, Kunitz legume; Kunitz inhibitor ST1-like AC147498.14.91 30499 29867 mth2-6f18 01/13/05
Mtr.10058.1.S1_at	3.72381	5.81328	10.2003	12.7047	12.9747	13.7142	TC105402 /FEA=mRNA /DEF=weakly similar to UP|Q9SM03 (Q9SM03) RXF26 protein, partial (38%)
Mtr.21692.1.S1_at	12.1957	13.5785	10.388	3.65917	3.94183	4.41336	IMGAG|1169.m00013 /FEA=mRNA /DEF=P-type trefoil AC147407.10.131 54550 54973 mth2-159b14 01/13/05
Mtr.19453.1.S1_at	14.5701	13.5303	12.2668	8.44866	6.78049	4.66996	IMGAG|1178.m00010 /FEA=mRNA /DEF=Proteinase inhibitor I3, Kunitz legume; Kunitz inhibitor ST1-like AC147498.14.91 30499 29867 mth2-6f18 01/13/05
Mtr.35451.1.S1_at	4.64153	14.3557	14.4793	12.0105	10.6519	7.70727	TC103142 /FEA=mRNA /DEF=
Mtr.35939.1.S1_at	14.2149	9.72731	7.17248	4.44375	4.77847	4.41693	TC99717 /FEA=mRNA /DEF=homologue to UP|Q8J4I9 (Q8J4I9) Envelope glycoprotein (Fragment), partial (26%)
Mtr.10627.1.S1_at	4.51903	6.92896	10.0797	12.3214	12.8665	14.2952	TC107418 /FEA=mRNA /DEF=similar to UP|O24279 (O24279) Ribonuclease precursor , partial (96%)
Mtr.8907.1.S1_at	4.85495	13.9035	14.5552	14.2158	13.7064	9.37962	TC101786 /FEA=mRNA /DEF=
Mtr.2634.1.S1_at	11.5716	12.4585	4.85702	2.99984	2.77279	3.4397	BI311369 /FEA=mRNA /DEF=similar to UP|Q41916 (Q41916) Cysteine proteinase inhibitor, partial (17%)
Mtr.34437.1.S1_at	12.8962	8.40853	3.8688	3.32896	3.6882	3.22169	BQ147874 /FEA=mRNA /DEF=weakly similar to UP|Q9M3Y4 (Q9M3Y4) Germin-like protein, partial (62%)
Mtr.17268.1.S1_at	13.4977	10.404	6.22433	4.39903	4.45966	3.83168	IMGAG|904.m00005 /FEA=mRNA /DEF=Thaumatin, pathogenesis-related AC137078.24.41 36160 35282 mth2-10e12 01/13/05
Mtr.45188.1.S1_at	3.67157	4.69711	4.97651	5.99144	8.57023	13.329	TC99014 /FEA=mRNA /DEF=homologue to UP|Q5YLG8 (Q5YLG8) Defensin, complete
Mtr.26465.1.S1_s_at	12.9592	11.2693	7.08606	5.83064	4.52153	3.32187	1520.m00027 /FEA=mRNA /DEF=AC138199.22 70888 78437 mth2-15g10 similar to UP|PEAM_SPIOL (Q9M571) Phosphoethanolamine N-methyltransferase (EC 2.1.1.103)
Mtr.35204.1.S1_at	3.23473	3.61815	4.02602	3.99158	5.82885	12.8668	CX538135 /FEA=mRNA /DEF=similar to PIR|T02026|T02026 glycine-rich protein - maize (fragment) {Zea mays;} , partial (29%)
Mtr.32184.1.S1_at	3.82123	6.23189	8.87203	12.0446	12.4865	13.4521	AW684148 /FEA=mRNA /DEF=similar to GB|AAM10267.1|20147101|AY091668 AT4g38690/F20M13_250 {Arabidopsis thaliana;} , partial (38%)
Mtr.14550.1.S1_s_at	3.85527	11.8817	13.4746	12.5163	12.2146	5.93113	IMGAG|1226.m00010 /FEA=mRNA /DEF=Scorpion short chain toxin AC148819.3.91 62897 62514 mte1-11g7 01/13/05
Mtr.50038.1.S1_at	3.85855	3.51234	4.11942	8.03469	9.09824	13.1219	IMGAG|1081.m00012 /FEA=mRNA /DEF=No apical meristem (NAM) protein AC145753.1.111 58412 57068 MTABa0058M19 01/13/05
Mtr.21790.1.S1_at	3.39141	5.90897	6.83953	10.7015	10.9589	12.951	1565.m00047 /FEA=mRNA /DEF=AC119412.11 58102 55906 mth2-31d18 weakly similar to TIGR_Ath1|At5g39530-GOpep .1 68412.m04308 expressed protein hypothetical protein, Synechocystis sp.,, partial (87%)
Mtr.10187.1.S1_at	13.1663	11.4435	7.015	4.88736	4.33949	3.63071	TC105821 /FEA=mRNA /DEF=weakly similar to UP|Q76MS5 (Q76MS5) LEXYL1 protein, partial (15%)
Msa.2552.1.S1_at	3.63214	3.46815	3.53351	4.03513	4.08974	12.9849	iMsa.2552 /TID=Msa.2552.1 /CNT=1 /FEA=mRNA /TIER=ConsEnd /STK=0 /NOTE=sequence(s) not in UniGene /DEF=
Mtr.48532.1.S1_at	4.56105	13.6542	14.0746	13.2181	12.3192	7.23474	IMGAG|1169.m00003 /FEA=mRNA /DEF=Somatomedin B AC147407.10.31 9820 10129 mth2-159b14 01/13/05
Mtr.20055.1.S1_at	13.1594	12.4382	5.52008	3.72659	3.75161	3.65282	IMGAG|1099.m00001 /FEA=mRNA /DEF=leucoanthocyanidin reductase (ec 1.17.1.3) (leucocyanidin reductase) AC146570.4.1 1634 5066 mth2-103j7 01/13/05
Mtr.29180.1.S1_at	4.74317	10.3747	14.2378	13.017	12.5484	7.58907	CA991325 /FEA=mRNA /DEF=
Mtr.8651.1.S1_at	4.49419	9.08357	8.87117	9.15737	9.56073	13.9778	TC100921 /FEA=mRNA /DEF=homologue to UP|Q945Q7 (Q945Q7) Dehydrin-like protein, partial (72%)
Mtr.50498.1.S1_at	12.9541	5.9181	3.88271	3.80023	3.72031	3.52436	IMGAG|1057.m00023 /FEA=mRNA /DEF=hypothetical protein AC144721.16.231 97028 97435 mth2-11o23 01/13/05
Mtr.12327.1.S1_s_at	3.58054	6.84496	7.43653	8.17687	8.47899	12.9977	TC94389 /FEA=mRNA /DEF=similar to UP|LEA1_CICAR (O49816) Late embryogenesis abundant protein 1 (CapLEA-1), partial (86%)
Mtr.28686.1.S1_at	3.50522	12.7196	11.3463	3.63246	3.3548	4.54726	BI310247 /FEA=mRNA /DEF=weakly similar to UP|Q6NQI6 (Q6NQI6) At4g33840/F17I5_30, partial (26%)
Mtr.48525.1.S1_at	9.51247	13.56	9.72799	4.3425	4.23183	5.5183	IMGAG|1169.m00012 /FEA=mRNA /DEF=hypothetical protein AC147407.10.121 45688 46185 mth2-159b14 01/13/05
Mtr.9471.1.S1_at	13.8781	12.367	4.98506	4.57881	5.16485	4.8533	TC103446 /FEA=mRNA /DEF=
Mtr.4906.1.S1_s_at	5.30123	13.4975	14.3692	14.4996	14.5793	14.4299	AL389093 /FEA=mRNA /DEF=homologue to UP|ACCO_PEA (P31239) 1-aminocyclopropane-1-carboxylate oxidase (ACC oxidase) (Ethylene-forming enzyme) (EFE) , partial (17%)
Mtr.13026.1.S1_at	3.40584	4.48258	4.23798	5.63027	6.66415	12.6437	TC96702 /FEA=mRNA /DEF=UP|Q6T303 (Q6T303) Ferric reductase, complete
Mtr.27857.1.S1_at	3.79065	10.2239	13.0175	12.6844	11.8216	10.0391	BF005276 /FEA=mRNA /DEF=similar to UP|Q8LLE2 (Q8LLE2) BEL1-related homeotic protein 13 (Fragment), partial (7%)
Mtr.42858.1.S1_at	12.3316	10.2465	8.24858	4.54825	4.4415	3.15091	TC93960 /FEA=mRNA /DEF=similar to UP|O49855 (O49855) Acid phosphatase , partial (85%)
Mtr.50780.1.S1_at	4.16785	9.00747	10.3447	11.8996	12.2386	13.3389	IMGAG|1039.m00001 /FEA=mRNA /DEF=Major facilitator superfamily MFS_1; TGF-beta receptor, type I/II extracellular region AC144516.5.1 6041 11088 mth2-28p22 01/13/05
Mtr.33847.1.S1_at	12.4506	10.2902	9.1977	8.07609	7.21398	3.28598	BI271291 /FEA=mRNA /DEF=similar to UP|Q6E0U9 (Q6E0U9) Lipid transfer protein, partial (23%)
Mtr.37272.1.S1_at	4.31822	5.31496	10.6777	11.3597	11.7995	13.4567	TC100259 /FEA=mRNA /DEF=similar to UP|Q9T0P5 (Q9T0P5) LegA class precursor, partial (79%)
Mtr.40699.1.S1_at	5.88025	14.148	14.9962	15.0069	14.909	10.5772	TC107863 /FEA=mRNA /DEF=weakly similar to UP|Q41695 (Q41695) Pectinacetylesterase precursor , partial (89%)
Mtr.49441.1.S1_at	5.38443	13.4938	14.2655	14.3504	14.4998	14.2943	IMGAG|728.m00001 /FEA=mRNA /DEF=2OG-Fe(II) oxygenase AC121236.18.1 8507 10298 mth2-12m19 01/13/05
Mtr.34424.1.S1_at	12.1274	10.7941	3.27944	3.02594	3.01575	3.30487	BQ147594 /FEA=mRNA /DEF=
Mtr.22394.1.S1_at	5.63513	13.3686	10.9616	5.90448	4.94115	4.26038	1600.m00067 /FEA=mRNA /DEF=AC134521.36 60591 60200 mth2-31k24
Mtr.29179.1.S1_at	3.06483	9.84948	11.9572	12.1701	11.8506	10.6258	CA991311 /FEA=mRNA /DEF=weakly similar to UP|C933_SOYBN (O81973) Cytochrome P450 93A3 (P450 CP5) , partial (34%)
Mtr.27726.1.S1_at	3.8605	4.85079	9.09347	12.0083	12.2321	12.9499	BE997577 /FEA=mRNA /DEF=UP|O27103 (O27103) Rod shape-determining protein, partial (3%)
Mtr.34467.1.S1_at	10.381	12.0698	5.62328	3.26425	2.98661	3.57517	BQ148646 /FEA=mRNA /DEF=weakly similar to UP|Q9FQ13 (Q9FQ13) Cystatin-like protein, partial (35%)
Mtr.43008.1.S1_at	3.8836	3.3799	3.40664	5.81382	6.69991	12.463	TC94319 /FEA=mRNA /DEF=
Mtr.39975.1.S1_at	11.9488	9.72329	2.97796	2.87432	3.0086	3.0679	TC106200 /FEA=mRNA /DEF=weakly similar to UP|Q9M3Y4 (Q9M3Y4) Germin-like protein, complete
Mtr.9420.1.S1_s_at	3.42805	6.47058	6.23526	7.0881	7.60391	12.4997	TC103305 /FEA=mRNA /DEF=similar to UP|O23959 (O23959) Ca+2-binding EF hand protein, partial (95%)
Mtr.48846.1.S1_at	3.79569	6.19766	4.77517	5.33296	6.87277	12.8594	IMGAG|1248.m00014 /FEA=mRNA /DEF=conserved hypothetical protein AC149303.10.141 84739 86888 mth2-76a20 01/13/05
Mtr.16269.1.S1_at	4.7995	7.4497	12.1529	13.5631	13.8309	13.5298	IMGAG|820.m00013 /FEA=mRNA /DEF=BURP AC127429.25.131 48263 49595 mth2-9o20 01/13/05
Mtr.22726.1.S1_at	7.1335	12.9046	8.82734	4.39881	3.89223	4.80744	1624.m00052 /FEA=mRNA /DEF=AC137670.13 78634 78128 mth2-14g3 weakly similar to UP|Q9SN46 (Q9SN46) Extensin-like protein
Mtr.7231.1.S1_at	4.49331	5.74693	7.09984	8.41258	9.17509	13.5048	TC103627 /FEA=mRNA /DEF=similar to UP|Q9MB66 (Q9MB66) Thionin like protein, partial (64%)
Mtr.12069.1.S1_at	12.5982	11.3945	7.48816	6.24829	5.06902	3.61371	TC112072 /FEA=mRNA /DEF=similar to UP|PEAM_SPIOL (Q9M571) Phosphoethanolamine N-methyltransferase , partial (32%)
Mtr.24397.1.S1_at	2.97722	4.16284	6.64942	7.90457	8.31909	11.9558	1738.m00038 /FEA=mRNA /DEF=AC150981.11 52847 55136 mth2-166m22 similar to UP|O49927 (O49927) P54 protein
Mtr.28738.1.S1_at	3.02401	9.99036	11.9931	6.82458	6.59795	4.38014	BI312117 /FEA=mRNA /DEF=similar to UP|Q9LR12 (Q9LR12) F10A5.8, partial (18%)
Mtr.35623.1.S1_at	6.06232	7.34559	14.8032	15.0187	15.0054	12.6883	TC108688 /FEA=mRNA /DEF=weakly similar to UP|O49200 (O49200) Lipid transfer protein precursor, partial (44%)
Mtr.31188.1.S1_at	4.16097	4.33342	5.06499	5.66107	7.65011	13.1012	AJ498216 /FEA=mRNA /DEF=similar to UP|Q7R565 (Q7R565) GLP_587_113467_112838, partial (7%)
Mtr.42189.1.S1_at	10.0997	11.7982	9.64359	3.02498	2.86125	3.59045	TC110925 /FEA=mRNA /DEF=weakly similar to UP|Q96316 (Q96316) Blue-copper binging protein III (Uclacyanin 3), partial (15%)
Mtr.9073.1.S1_at	12.6078	11.8301	7.69988	3.71674	3.88626	4.68047	TC102321 /FEA=mRNA /DEF=homologue to PIR|JC7226|JC7226 endo-1,3(4)-beta-glucanase - garden pea {Pisum sativum;} , partial (92%)
Mtr.19482.1.S1_at	3.35973	3.5197	3.97218	5.5458	7.28596	12.2404	IMGAG|986.m00005 /FEA=mRNA /DEF=Small hydrophilic plant seed protein AC140721.15.41 25929 26311 mth2-16c16 01/13/05
Mtr.8458.1.S1_at	4.34159	5.26906	12.153	12.4485	12.4138	13.2215	TC100250 /FEA=mRNA /DEF=similar to UP|LEGJ_PEA (P05692) Legumin J precursor [Contains: Legumin J alpha chain (Legumin J acidic chain); Legumin J beta chain (Legumin J basic chain)], partial (74%)
Mtr.35625.1.S1_s_at	3.52885	7.63294	8.92695	9.16902	9.1117	12.4058	TC108850 /FEA=mRNA /DEF=
Mtr.27610.1.S1_at	12.2964	9.44519	3.95758	3.4389	3.89868	3.62599	BE240596 /FEA=mRNA /DEF=
Mtr.20846.1.S1_at	3.44945	8.93136	11.8117	12.2986	12.2729	11.9602	IMGAG|1126.m00004 /FEA=mRNA /DEF=MtN3 and saliva related transmembrane protein AC146747.7.41 27484 26523 mth2-14h5 01/13/05
Mtr.1427.1.S1_at	12.3381	11.3839	8.67813	5.04964	4.76915	3.50294	AL376380 /FEA=mRNA /DEF=
Mtr.26082.1.S1_at	11.9281	9.96443	3.52766	3.10829	3.32108	3.40092	1484.m00040 /FEA=mRNA /DEF=AC150777.2 68140 68769 mte1-51d4 weakly similar to UP|Q9M3Y4 (Q9M3Y4) Germin-like protein
Mtr.50164.1.S1_at	3.5672	5.38984	4.09627	4.61144	5.23722	12.3518	IMGAG|1174.m00029 /FEA=mRNA /DEF=Heat shock protein Hsp20; HSP20-like chaperone AC147434.11.281 119565 119113 mth2-28h7 01/13/05
Mtr.28701.1.S1_at	11.8385	12.0916	5.52287	3.39461	3.3256	3.54955	BI310817 /FEA=mRNA /DEF=
Mtr.37482.1.S1_at	14.5807	11.116	6.57782	5.81736	6.65611	10.5034	TC100745 /FEA=mRNA /DEF=weakly similar to UP|OLP1_LYCES (Q41350) Osmotin-like protein precursor, partial (88%)
Mtr.38474.1.S1_at	12.479	12.2379	6.08416	3.72792	4.08099	7.50978	TC102878 /FEA=mRNA /DEF=similar to UP|MTD_FRAAN (Q9ZRF1) Probable mannitol dehydrogenase (NAD-dependent mannitol dehydrogenase) , partial (78%)
Mtr.2563.1.S1_at	12.6922	12.6876	6.62643	3.94282	4.05949	5.39858	BI271631 /FEA=mRNA /DEF=
Mtr.39067.1.S1_at	11.6862	11.8278	5.83815	3.09372	3.38094	3.2623	TC104126 /FEA=mRNA /DEF=weakly similar to UP|Q8LJU6 (Q8LJU6) Invertase inhibitor-like protein, partial (29%)
Mtr.15888.1.S1_at	3.83152	10.1756	12.3657	12.5569	11.9522	9.44038	IMGAG|806.m00007 /FEA=mRNA /DEF=Protein kinase; Serine/threonine protein kinase; Tyrosine protein kinase; Serine/threonine protein kinase, active site; Protein kinase-like AC126785.11.61 30501 32865 mth2-9i24 01/13/05
Mtr.35289.1.S1_at	10.2312	11.461	4.13158	2.74954	2.88632	3.55712	CX541373 /FEA=mRNA /DEF=weakly similar to UP|GP1_CHLRE (Q9FPQ6) Vegetative cell wall protein gp1 precursor (Hydroxyproline-rich glycoprotein 1), partial (5%)
Mtr.37289.1.S1_at	4.16423	6.27127	11.6631	11.9521	12.0376	12.8705	TC100299 /FEA=mRNA /DEF=similar to UP|CVCA_PEA (P13915) Convicilin precursor, partial (87%)
Mtr.7214.1.S1_at	4.89924	6.11744	7.33056	10.345	10.7365	13.5977	TC101490 /FEA=mRNA /DEF=similar to GB|AAM19920.1|20453363|AY097404 At2g31940/F20M17.2 {Arabidopsis thaliana;} , partial (32%)
Mtr.25223.1.S1_s_at	3.48467	4.0802	8.14393	10.805	11.4837	12.1814	1799.m00069 /FEA=mRNA /DEF=CR932960.1 62278 59728 mth4-7a5 weakly similar to TAIR|gene:2065736-GOpep .1 68409.m03342 GDSL-motif lipase/hydrolase protein similar to family II lipases
Mtr.45730.1.S1_at	4.50316	9.63488	11.2386	12.5301	12.9441	13.1964	IMGAG|919.m00002 /FEA=mRNA /DEF=Pathogenesis-related transcriptional factor and ERF AC137824.25.11 16855 16313 mth2-10l10 01/13/05
Mtr.44594.1.S1_at	3.31218	3.39204	3.70821	3.58785	5.36943	11.9978	TC97678 /FEA=mRNA /DEF=UP|Q5YLG7 (Q5YLG7) Defensin, complete
Mtr.43533.1.S1_at	3.93339	5.06946	5.36367	6.94365	7.79547	12.6064	TC95538 /FEA=mRNA /DEF=similar to UP|Q39871 (Q39871) Maturation polypeptide, partial (57%)
Mtr.43323.1.S1_at	3.59243	8.94953	12.2619	11.6442	10.2366	5.20348	TC95073 /FEA=mRNA /DEF=similar to UP|Q84LI7 (Q84LI7) Polygalacturonase-like protein, partial (62%)
Mtr.44666.1.S1_at	4.79449	4.40324	7.97593	10.5849	11.0409	13.0648	TC97830 /FEA=mRNA /DEF=similar to UP|Q9SVY2 (Q9SVY2) Carboxyl terminal protease-like protein, partial (29%)
Mtr.49337.1.S1_at	4.7136	4.50345	5.24237	7.48469	9.2428	13.1445	IMGAG|942.m00029 /FEA=mRNA /DEF=Glycine rich AC138451.15.291 106314 105553 mth2-24k1 01/13/05
Mtr.48371.1.S1_at	3.46742	4.07901	4.05993	4.47114	5.39614	12.0838	1571.m00024 /FEA=mRNA /DEF=AC122725.25 347 2456 mth2-4c11
Mtr.25494.1.S1_at	5.06303	7.8586	11.4997	13.0475	13.2986	13.6718	1423.m00029 /FEA=mRNA /DEF=AC135465.23 34865 33130 mth2-24h22 similar to UP|Q9XGG4 (Q9XGG4) Putative galactinol synthase (EC 2.4.1.123)
Mtr.12525.1.S1_at	4.13479	4.02582	7.87982	11.429	12.1525	12.6326	TC95083 /FEA=mRNA /DEF=similar to UP|Q9XGB4 (Q9XGB4) Chitinase, complete
Mtr.10792.1.S1_at	4.93614	5.66136	4.21415	3.91615	6.56508	12.522	TC107933 /FEA=mRNA /DEF=similar to UP|Q8RY23 (Q8RY23) AT5g18860/F17K4_110, partial (60%)
Mtr.9240.1.S1_at	11.8037	9.87697	3.82369	3.22341	3.20029	3.39014	TC102787 /FEA=mRNA /DEF=similar to UP|Q8L7T3 (Q8L7T3) Ubiquitin-conjugating enzyme (At1g50490), partial (88%)
Mtr.43746.1.S1_at	11.5481	9.48297	2.95143	3.04223	3.25825	7.67348	TC95973 /FEA=mRNA /DEF=weakly similar to GB|AAL15354.1|16323240|AY057724 AT5g14920/F2G14_40 {Arabidopsis thaliana;} , partial (26%)
Mtr.41560.1.S1_at	11.4611	9.71134	3.80306	3.16362	3.16031	2.86527	TC109626 /FEA=mRNA /DEF=similar to UP|Q9SML5 (Q9SML5) Knolle, partial (90%)
Mtr.44414.1.S1_at	14.3292	14.3536	12.4392	6.85416	5.78362	5.98979	TC97322 /FEA=mRNA /DEF=
Mtr.8458.1.S1_x_at	4.59355	5.82804	12.1658	12.4503	12.471	13.1588	TC100250 /FEA=mRNA /DEF=similar to UP|LEGJ_PEA (P05692) Legumin J precursor [Contains: Legumin J alpha chain (Legumin J acidic chain); Legumin J beta chain (Legumin J basic chain)], partial (74%)
Mtr.2741.1.S1_at	3.06706	3.48896	3.47242	4.10858	4.98339	11.6287	BQ124186 /FEA=mRNA /DEF=similar to UP|Q9XER5 (Q9XER5) Seed maturation protein PM22, complete
Mtr.21261.1.S1_s_at	11.6802	6.90975	3.47364	3.1223	3.35377	3.62087	IMGAG|1248.m00007 /FEA=mRNA /DEF=TonB box, N-terminal; Multicopper oxidase, type 1; Cupredoxin AC149303.10.71 44191 40081 mth2-76a20 01/13/05
Mtr.9049.1.S1_at	3.99744	4.74634	5.62921	6.9528	7.66479	12.552	TC102224 /FEA=mRNA /DEF=similar to UP|Q41060 (Q41060) Sbp65a protein (SBP65), partial (53%)
Mtr.43987.1.S1_at	12.1108	9.40355	7.95416	3.57067	3.80775	5.31445	TC96461 /FEA=mRNA /DEF=similar to UP|Q9LY68 (Q9LY68) Serin carboxypeptidase-like protein, partial (52%)
Mtr.52258.1.S1_at	11.3704	5.99404	3.57165	2.84777	3.12395	3.02614	IMGAG|854.m00004 /FEA=mRNA /DEF=Proteinase inhibitor I25A and I25B, type 2 and phytocystatins; Proteinase inhibitor I25, cystatin AC135102.15.41 9962 10297 mth2-8m3 01/13/05
Mtr.19932.1.S1_at	2.95864	9.12034	11.4581	10.2045	9.46962	7.9679	IMGAG|1199.m00005 /FEA=mRNA /DEF=Cupin; RmlC-like cupin; Cupin region AC148289.2.41 15367 17603 mth2-36p20 01/13/05
Mtr.13768.1.S1_at	11.4052	5.2477	3.41395	3.15817	2.97207	2.92346	TC99119 /FEA=mRNA /DEF=weakly similar to UP|Q6ZC31 (Q6ZC31) Nucleoid DNA-binding protein-like, partial (19%)
Mtr.15539.1.S1_at	11.3718	8.9742	3.00383	2.90008	2.89419	2.90499	IMGAG|745.m00018 /FEA=mRNA /DEF=Ras GTPase; Ras small GTPase, Ras type; Ras small GTPase, Rab type; Ras small GTPase, Rho type; GTP-binding nuclear protein Ran; Small GTP-binding protein domain AC122722.6.181 90067 86867 mth1-3f12 01/13/05
Mtr.21576.1.S1_at	11.5192	10.5562	3.85256	3.20911	3.12261	3.04511	IMGAG|1157.m00014 /FEA=mRNA /DEF=LQGC hypothetical protein AC147006.18.141 54756 55188 mth2-62m1 01/13/05
Mtr.37427.1.S1_at	12.3131	7.777	4.95507	3.84718	4.20617	3.9415	TC100633 /FEA=mRNA /DEF=similar to UP|TI41_ARATH (O82316) Probable aquaporin TIP4.1 (Tonoplast intrinsic protein 4.1) (Epsilon-tonoplast intrinsic protein) (Epsilon-TIP), partial (98%)
Msa.3125.1.S1_at	11.9444	9.56183	7.57869	4.39059	4.15325	3.48437	iMsa.3125 /TID=Msa.3125.1 /CNT=1 /FEA=mRNA /TIER=ConsEnd /STK=0 /NOTE=sequence(s) not in UniGene /DEF=
Mtr.37221.1.S1_at	12.2071	11.8965	9.9552	6.16351	4.81901	3.75563	TC100154 /FEA=mRNA /DEF=homologue to UP|Q43437 (Q43437) Photosystem II type I chlorophyll a/b-binding protein precursor, complete
Mtr.42876.1.S1_at	4.65837	4.95376	6.6782	8.8057	10.0415	13.105	TC94004 /FEA=mRNA /DEF=homologue to UP|Q9M7D9 (Q9M7D9) Pathogenesis-related protein 4A, partial (97%)
Mtr.46727.1.S1_s_at	12.4503	12.6008	10.408	5.83717	5.80921	4.16146	1737.m00047 /FEA=mRNA /DEF=AC150845.5 37708 38085 mth2-150a2
Mtr.43258.1.S1_s_at	3.88813	4.89757	5.562	8.78129	9.38213	12.3213	TC94915 /FEA=mRNA /DEF=
Mtr.8957.1.S1_at	4.4281	10.1752	12.4678	12.8484	12.5138	11.1047	TC101940 /FEA=mRNA /DEF=similar to UP|Q9LSZ3 (Q9LSZ3) Arabidopsis thaliana genomic DNA, chromosome 3, P1 clone: MSD21, partial (22%)
Mtr.36989.1.S1_at	3.5253	8.77362	9.51462	10.8773	11.2781	11.9414	TC105521 /FEA=mRNA /DEF=similar to UP|Q9ZPP5 (Q9ZPP5) Berberine bridge enzyme , partial (6%)
Mtr.43017.1.S1_at	5.81209	8.48163	10.6501	11.894	12.1986	14.22	TC94340 /FEA=mRNA /DEF=similar to UP|O49927 (O49927) P54 protein, partial (31%)
Mtr.49807.1.S1_at	3.54672	3.71431	9.14364	10.1824	10.4136	11.9536	IMGAG|1092.m00016 /FEA=mRNA /DEF=conglutin AC146555.5.161 45877 45455 mth2-10p14 01/13/05
Mtr.28702.1.S1_at	11.7098	12.1688	9.49507	5.2599	5.47651	3.76327	BI310843 /FEA=mRNA /DEF=weakly similar to UP|Q94LW9 (Q94LW9) Strictosidine synthase, partial (17%)
Mtr.40866.1.S1_at	9.16456	12.3708	9.56278	3.96781	4.59116	4.24007	TC108215 /FEA=mRNA /DEF=weakly similar to UP|Q9LK01 (Q9LK01) Hydrolase-like protein (At3g24420), partial (68%)
Mtr.23672.1.S1_at	3.37511	5.3019	4.60604	4.99268	5.53576	11.7738	1688.m00031 /FEA=mRNA /DEF=AC146862.21 31195 29410 mth2-174p12 weakly similar to UP|Q39801 (Q39801) 51 kDa seed maturation protein precursor
Mtr.43563.1.S1_at	6.42276	10.9583	14.5581	14.8184	14.7646	11.0734	TC95607 /FEA=mRNA /DEF=weakly similar to UP|Q6E0U9 (Q6E0U9) Lipid transfer protein, partial (25%)
Mtr.47184.1.S1_at	4.28769	3.88413	3.96211	4.05195	4.49469	12.2593	1692.m00041 /FEA=mRNA /DEF=AC147012.13 64465 63241 mth2-151j16 weakly similar to UP|O24422 (O24422) Desiccation protective protein LEA5
Mtr.48866.1.S1_at	11.1058	5.20615	3.07371	2.88672	2.82327	2.73707	IMGAG|1147.m00013 /FEA=mRNA /DEF=SBP AC146855.5.131 62257 59874 mth2-16c23 01/13/05
Mtr.12222.1.S1_at	12.9098	10.2483	5.17417	4.54208	4.69514	5.73952	TC94018 /FEA=mRNA /DEF=similar to UP|Q41122 (Q41122) Proline-rich protein precursor, partial (57%)
Mtr.28050.1.S1_at	3.50894	3.57489	5.80546	9.0625	9.64927	11.8707	BG454470 /FEA=mRNA /DEF=
Mtr.2610.1.S1_at	10.6329	12.115	9.17928	5.17747	5.02714	3.75746	BI310084 /FEA=mRNA /DEF=
Mtr.2652.1.S1_at	9.82979	11.6119	8.95126	5.5477	5.06111	3.26364	BI312232 /FEA=mRNA /DEF=
Mtr.26807.1.S1_at	10.1897	11.2471	4.9402	3.02177	2.915	2.99923	AJ498165 /FEA=mRNA /DEF=
Mtr.12351.1.S1_at	12.3169	12.1225	7.76686	4.23338	3.98677	4.31967	TC94484 /FEA=mRNA /DEF=similar to UP|Q84UK4 (Q84UK4) Expansin, partial (92%)
Mtr.40963.1.S1_at	14.1038	13.2133	7.78565	7.00538	6.86239	5.77726	TC108437 /FEA=mRNA /DEF=similar to UP|Q9S728 (Q9S728) En/Spm-like transposon protein (Protodermal factor 1), partial (37%)
Mtr.24640.1.S1_at	3.75383	9.98449	12.074	11.3326	10.792	7.56394	1755.m00024 /FEA=mRNA /DEF=AC151956.3 4324 5214 mth2-52p17 weakly similar to TIGR_Ath1|At2g47360-GOpep .1 68409.m05339 expressed protein, partial (83%)
Mtr.43294.1.S1_at	13.0502	12.9684	9.48074	8.12213	7.37632	4.7468	TC95002 /FEA=mRNA /DEF=similar to UP|Q41126 (Q41126) Non-specific lipid transfer-like protein, partial (46%)
Mtr.46110.1.S1_at	3.99904	4.20268	6.79395	9.87277	9.61607	12.2919	IMGAG|1237.m00006 /FEA=mRNA /DEF=conserved hypothetical protein AC149127.4.51 42105 43918 mth2-108o17 01/13/05
Mtr.40028.1.S1_at	3.50045	3.683	4.98213	6.222	6.95276	11.788	TC106349 /FEA=mRNA /DEF=similar to UP|CHIX_PEA (P36907) Endochitinase precursor , partial (97%)
Mtr.43017.1.S1_s_at	4.24775	5.03772	7.36795	8.67836	9.056	12.5281	TC94340 /FEA=mRNA /DEF=similar to UP|O49927 (O49927) P54 protein, partial (31%)
Mtr.49810.1.S1_s_at	4.2832	4.98744	6.00268	9.16479	9.89439	12.5539	IMGAG|1092.m00012 /FEA=mRNA /DEF=allergen II AC146555.5.121 39660 39235 mth2-10p14 01/13/05
Mtr.229.1.S1_at	4.32995	11.1126	12.5889	12.5491	12.3133	10.2392	1775.m00037 /FEA=mRNA /DEF=AC152921.4 55776 55198 mth2-102h2 weakly similar to TAIR|gene:2132172-GOpep .1 68411.m00257 expressed protein
Mtr.44017.1.S1_at	3.82244	4.30362	3.93137	4.46217	5.76268	12.0685	TC96521 /FEA=mRNA /DEF=weakly similar to UP|Q9SEL0 (Q9SEL0) Seed maturation protein PM24, partial (62%)
Mtr.31193.1.S1_at	4.41463	4.83039	5.44172	5.44192	6.29635	12.6523	AJ498523 /FEA=mRNA /DEF=homologue to UP|P93509 (P93509) Em protein, partial (98%)
Mtr.31134.1.S1_at	12.8714	9.89735	6.10228	5.06103	5.15732	4.63633	AJ496908 /FEA=mRNA /DEF=
Mtr.19808.1.S1_at	6.30046	9.78959	9.48586	12.1739	12.7153	14.5352	IMGAG|1090.m00019 /FEA=mRNA /DEF=AT3g21550/MIL23_11 AC146553.12.191 110151 110747 mth2-9e24 01/13/05
Mtr.43975.1.S1_at	13.2837	14.3997	13.645	11.228	10.5231	6.17963	TC96435 /FEA=mRNA /DEF=weakly similar to UP|Q93VQ6 (Q93VQ6) At1g07080/F10K1_15, partial (32%)
Mtr.12878.1.S1_at	13.7882	13.1035	11.6156	11.5881	11.2824	5.573	TC96274 /FEA=mRNA /DEF=similar to GB|AAM65914.1|21593996|AY088375 nucleoid DNA-binding-like protein {Arabidopsis thaliana;} , partial (47%)
Mtr.48670.1.S1_at	4.09038	4.62151	7.84676	10.5391	11.3448	12.3053	IMGAG|1261.m00001 /FEA=mRNA /DEF=hypothetical protein AC150244.2.11 4114 3710 mth2-180p14 01/13/05
Mtr.35940.1.S1_at	11.4323	8.93838	3.23166	3.2908	3.21839	3.23624	TC99748 /FEA=mRNA /DEF=similar to UP|RAC7_ARATH (O82480) RAC-like GTP binding protein ARAC7 (GTPase protein ROP9), partial (32%)
Mtr.38748.1.S1_at	4.63582	10.8154	12.7347	12.8404	12.2789	9.18743	TC103451 /FEA=mRNA /DEF=similar to UP|Q9FPI2 (Q9FPI2) At1g17620, partial (7%)
Mtr.15209.1.S1_at	3.42589	7.79112	11.6147	11.3573	10.4754	5.54056	IMGAG|732.m00011 /FEA=mRNA /DEF=Cellular retinaldehyde-binding/triple function, C-terminal; Phosphatidylinositol transfer protein-like, N-terminal; Spectrin repeat; Cellular retinaldehyde binding/alpha-tocopherol transport; Cellular retinaldehyde-binding/
Mtr.28698.1.S1_at	9.47071	11.8423	7.24491	4.07596	3.65821	4.04506	BI310600 /FEA=mRNA /DEF=similar to PIR|JC7519|JC7519 subtilisin-like serine proteinase - Arabidopsis thaliana {Arabidopsis thaliana;} , partial (19%)
Mtr.18936.1.S1_at	11.5127	6.39694	3.75465	3.46981	3.58069	3.32947	IMGAG|1057.m00024 /FEA=mRNA /DEF=hypothetical protein AC144721.16.241 99572 99958 mth2-11o23 01/13/05
Mtr.20068.1.S1_at	11.4623	9.98084	8.34601	5.13223	4.25291	3.28342	IMGAG|1099.m00021 /FEA=mRNA /DEF=unnamed protein product; contains similarity to elicitor-inducible receptor EIR gene_id:T5M7.12 AC146570.4.201 107901 109900 mth2-103j7 01/13/05
Mtr.21479.1.S1_at	11.3486	11.7494	6.02963	3.63092	3.58991	3.57485	IMGAG|1157.m00008 /FEA=mRNA /DEF=LQGC hypothetical protein AC147006.18.81 32544 32917 mth2-62m1 01/13/05
Msa.3023.1.S1_at	4.17752	8.77667	10.4966	11.6457	12.0463	12.3451	iMsa.3023 /TID=Msa.3023.1 /CNT=1 /FEA=mRNA /TIER=ConsEnd /STK=0 /NOTE=sequence(s) not in UniGene /DEF=
Mtr.2612.1.S1_at	4.63085	10.6249	11.4126	11.6644	11.525	12.7969	BI310191 /FEA=mRNA /DEF=similar to UP|Q8H0S2 (Q8H0S2) At4g23490/F16G20_190, partial (36%)
Mtr.21502.1.S1_at	3.25904	3.61683	4.0684	7.36479	7.68176	11.4171	IMGAG|1261.m00011 /FEA=mRNA /DEF=Peptidase aspartic; Peptidase A1, pepsin AC150244.2.111 51523 52836 mth2-180p14 01/13/05
Mtr.48575.1.S1_at	12.1896	10.3668	4.81603	4.18282	4.04016	4.14598	IMGAG|1162.m00004 /FEA=mRNA /DEF=conserved hypothetical protein AC147179.15.41 11135 11692 mth2-142n19 01/13/05
Mtr.26465.1.S1_at	11.3311	9.49442	5.39247	4.19362	3.72087	3.18954	1520.m00027 /FEA=mRNA /DEF=AC138199.22 70888 78437 mth2-15g10 similar to UP|PEAM_SPIOL (Q9M571) Phosphoethanolamine N-methyltransferase (EC 2.1.1.103)
Mtr.4998.1.S1_s_at	3.31182	8.70438	11.1439	11.4489	10.8364	8.21245	AW584273 /FEA=mRNA /DEF=similar to UP|Q84M95 (Q84M95) At1g24030, partial (33%)
Mtr.16273.1.S1_at	11.5129	10.2551	4.46101	3.3771	3.55427	3.55211	IMGAG|864.m00002 /FEA=mRNA /DEF=Proteinase inhibitor I12, Bowman-Birk AC135311.13.21 5931 6215 mth2-27l9 01/13/05
Mtr.50839.1.S1_at	11.7232	10.0183	4.5999	3.73162	3.73572	3.58794	IMGAG|1033.m00015 /FEA=mRNA /DEF=Protein kinase; Protein kinase-like; Serine/threonine protein kinase; Tyrosine protein kinase; Serine/threonine protein kinase, active site AC144481.151 72477 70732 AC134888.4 01/13/05
Mtr.17430.1.S1_at	3.34747	3.67167	7.13203	8.35693	8.36359	11.4741	IMGAG|910.m00012 /FEA=mRNA /DEF=Lipoxygenase, LH2; Lipase/lipooxygenase, PLAT/LH2; Plant lipoxygenase AC137554.13.121 52231 57921 mth2-17j18 01/13/05
Mtr.19989.1.S1_at	5.58783	9.20288	9.68191	7.19352	7.72034	13.7133	IMGAG|1096.m00027 /FEA=mRNA /DEF=hypothetical protein AC146567.10.261 125155 124796 mth2-99p24 01/13/05
Mtr.20847.1.S1_at	3.54721	8.12284	11.0689	11.6188	11.6508	11.2906	IMGAG|1126.m00005 /FEA=mRNA /DEF=MtN3 and saliva related transmembrane protein AC146747.7.51 27917 27648 mth2-14h5 01/13/05
Mtr.16229.1.S1_at	4.88975	5.58604	6.58438	10.428	11.0284	12.9858	IMGAG|862.m00011 /FEA=mRNA /DEF=hypothetical protein AC135233.19.111 66778 67050 mth2-14c14 01/13/05
Mtr.40246.1.S1_at	13.0676	13.8116	12.0655	7.2742	6.9308	5.72638	TC106847 /FEA=mRNA /DEF=
Mtr.28725.1.S1_at	12.08	12.3078	9.20544	4.50793	4.25383	4.22907	BI311704 /FEA=mRNA /DEF=weakly similar to UP|Q6H7T2 (Q6H7T2) Phytocyanin protein-like, partial (20%)
Mtr.10705.1.S1_at	12.8255	10.7801	5.95406	5.05575	4.74986	5.89779	TC107657 /FEA=mRNA /DEF=weakly similar to UP|UGP5_ARATH (Q9C7F7) Uncharacterized GPI-anchored protein At1g27950 precursor, partial (44%)
Mtr.13594.1.S1_s_at	4.21309	7.94834	12.2862	11.8437	10.9378	10.4663	TC98489 /FEA=mRNA /DEF=weakly similar to UP|Q9LF16 (Q9LF16) Lipase-like protein, partial (65%)
Mtr.12875.1.S1_at	3.44404	4.65025	4.88264	5.58106	5.91713	11.5159	TC96265 /FEA=mRNA /DEF=weakly similar to UP|Q06431 (Q06431) BP8 protein, partial (44%)
Mtr.38793.1.S1_at	11.4831	8.89638	7.96715	3.9175	3.41733	3.53098	TC103541 /FEA=mRNA /DEF=similar to GB|AAM61400.1|21537059|AY084835 pectate lyase-like protein {Arabidopsis thaliana;} , partial (59%)
Mtr.38087.1.S1_at	9.14762	11.698	9.07525	3.63891	3.74234	4.38457	TC102060 /FEA=mRNA /DEF=weakly similar to UP|Q9XJ43 (Q9XJ43) Hyoscyamine 6 beta-hydroxylase , partial (24%)
Mtr.38138.1.S1_at	6.01091	12.3819	13.9358	14.06	13.9432	13.9081	TC102170 /FEA=mRNA /DEF=weakly similar to UP|Q9LH70 (Q9LH70) Gb|AAD22996.1, partial (66%)
Mtr.34416.1.S1_at	2.76425	3.002	3.41504	4.63718	4.63904	10.803	BQ147431 /FEA=mRNA /DEF=similar to GB|CAA55143.1|559471|MCPPDR pyruvate,orthophosphate dikinase {Mesembryanthemum crystallinum;} , partial (20%)
Mtr.35724.1.S1_at	3.26145	4.89993	5.10019	4.82354	5.15876	11.2985	TC111667 /FEA=mRNA /DEF=homologue to GB|AAF87124.1|9369375|AC006434 F10A5.29 {Arabidopsis thaliana;} , partial (38%)
Mtr.4972.1.S1_at	10.9573	8.81402	3.03871	3.06267	3.19364	2.92811	AW329011 /FEA=mRNA /DEF=
Mtr.1254.1.S1_at	10.8804	10.3835	3.59911	2.9704	2.85135	3.13726	1554.m00052 /FEA=mRNA /DEF=AC152352.10 38683 39045 mth2-77a17
Mtr.20779.1.S1_at	5.81201	6.55643	7.59478	9.04965	9.38986	13.8287	IMGAG|1123.m00005 /FEA=mRNA /DEF=Lipoxygenase; Lipase/lipooxygenase, PLAT/LH2; Lipoxygenase, LH2; Plant lipoxygenase AC146743.11.51 18196 14582 mth2-12k22 01/13/05
Mtr.4772.1.S1_at	10.8485	8.87854	3.76696	3.32947	3.39529	2.832	AL382061 /FEA=mRNA /DEF=
Mtr.9739.1.S1_at	8.15659	11.2574	3.7626	3.24613	3.32815	3.4012	TC104223 /FEA=mRNA /DEF=similar to UP|Q9LK88 (Q9LK88) NADPH:quinone oxidoreductase, partial (95%)
Mtr.4804.1.S1_at	11.3866	11.587	6.06681	3.68839	3.57873	3.74473	AL384140 /FEA=mRNA /DEF=weakly similar to UP|BABL_LILLO (P60496) Chemocyanin precursor (Basic blue protein) (Plantacyanin), partial (71%)
Mtr.37919.1.S1_at	11.2327	9.33641	3.23001	3.23549	3.53548	3.40587	TC101710 /FEA=mRNA /DEF=similar to UP|O80938 (O80938) CER1-like protein, partial (58%)
Mtr.31619.1.S1_at	3.54194	8.52052	11.5442	11.269	10.8448	9.2247	AL372490 /FEA=mRNA /DEF=
Mtr.5956.1.S1_s_at	4.23608	6.67395	5.35511	6.3885	7.09875	12.2356	BG454018 /FEA=mRNA /DEF=similar to UP|Q39919 (Q39919) Late embryogenesis abundant protein (Fragment), partial (79%)
Mtr.40028.1.S1_s_at	3.88412	4.36691	5.17057	6.30298	7.45961	11.872	TC106349 /FEA=mRNA /DEF=similar to UP|CHIX_PEA (P36907) Endochitinase precursor , partial (97%)
Mtr.12222.1.S1_s_at	13.7695	11.5254	6.63422	5.98017	5.78798	7.00054	TC94018 /FEA=mRNA /DEF=similar to UP|Q41122 (Q41122) Proline-rich protein precursor, partial (57%)
Mtr.39727.1.S1_s_at	5.46373	8.67819	11.3076	12.6864	12.9145	13.4364	TC105586 /FEA=mRNA /DEF=similar to UP|Q8LCR8 (Q8LCR8) Latex-abundant protein-like, partial (46%)
Mtr.15577.1.S1_at	11.1651	9.14423	4.68715	3.56213	3.43209	3.19629	IMGAG|791.m00026 /FEA=mRNA /DEF=Peptidase aspartic; Peptidase A1, pepsin AC126006.21.261 151308 147804 mth2-4c19 01/13/05
Mtr.49412.1.S1_at	11.6075	9.18106	3.99648	3.92832	3.64328	3.66701	IMGAG|944.m00017 /FEA=mRNA /DEF=Sugar transporter superfamily AC138453.8.161 87879 86529 mth2-20m14 01/13/05
Mtr.31191.1.S1_at	7.46462	11.4776	8.47561	3.74353	3.51883	3.9683	AJ498376 /FEA=mRNA /DEF=weakly similar to UP|WSC3_YEAST (Q12215) Cell wall integrity and stress response component 3 precursor, partial (5%)
Mtr.40803.1.S1_at	3.79676	3.85545	5.99004	6.83959	7.1585	11.7495	TC108076 /FEA=mRNA /DEF=weakly similar to UP|Q9LUF1 (Q9LUF1) 11-beta-hydroxysteroid dehydrogenase-like (AT5g50700/MFB16_9), partial (79%)
Mtr.1493.1.S1_at	3.01334	4.92667	4.54361	5.87483	5.60846	10.9595	AW126279 /FEA=mRNA /DEF=
Mtr.2964.1.S1_at	11.1173	12.2579	8.88155	6.49934	6.00331	4.31301	CA991336 /FEA=mRNA /DEF=
Mtr.11060.1.S1_at	4.77238	5.3007	7.02794	8.43946	8.83305	12.7113	TC108745 /FEA=mRNA /DEF=similar to UP|O22378 (O22378) Metallothionein-II protein, partial (47%)
Mtr.21502.1.S1_s_at	4.49551	4.44137	5.56139	8.58889	8.95264	12.3786	IMGAG|1261.m00011 /FEA=mRNA /DEF=Peptidase aspartic; Peptidase A1, pepsin AC150244.2.111 51523 52836 mth2-180p14 01/13/05
Mtr.46850.1.S1_at	3.94129	5.92039	10.1382	11.6355	11.8756	11.5079	1722.m00039 /FEA=mRNA /DEF=AC149581.8 62142 65056 mth2-126m13 weakly similar to UP|Q7XTY4 (Q7XTY4) OSJNBa0019K04.13 protein
Mtr.43324.1.S1_s_at	3.45315	8.1203	11.3841	10.9542	9.54359	5.02685	TC95074 /FEA=mRNA /DEF=similar to UP|Q84LI7 (Q84LI7) Polygalacturonase-like protein, partial (33%)
Msa.2848.1.S1_at	3.48287	3.75869	6.49579	10.1111	10.7099	11.4122	iMsa.2848 /TID=Msa.2848.1 /CNT=1 /FEA=mRNA /TIER=ConsEnd /STK=0 /NOTE=sequence(s) not in UniGene /DEF=
Mtr.50904.1.S1_at	5.98901	12.5292	13.9151	12.9007	12.5229	11.4539	IMGAG|949.m00013 /FEA=mRNA /DEF=Beta-Ig-H3/fasciclin AC139344.17.121 58828 59580 mth2-34b22 01/13/05
Mtr.44711.1.S1_at	4.46451	12.0327	12.3854	9.72183	10.2589	4.48143	TC97919 /FEA=mRNA /DEF=
Mtr.31613.1.S1_at	10.7549	9.61135	6.67765	3.64676	3.55275	2.8369	AL372202 /FEA=mRNA /DEF=similar to UP|Q84MA9 (Q84MA9) At1g60630, partial (6%)
Mtr.29136.1.S1_at	3.37011	4.11628	4.85827	5.78378	6.27208	11.2854	CA989687 /FEA=mRNA /DEF=similar to UP|Q9LE44 (Q9LE44) Arabidopsis thaliana genomic DNA, chromosome 3, P1 clone: MGH6 (At3g12960), partial (63%)
Mtr.28851.1.S1_at	4.73404	4.9155	7.01658	9.09838	10.166	12.6408	BQ124404 /FEA=mRNA /DEF=weakly similar to PIR|H84792|H84792 nodulin-like protein [imported] - Arabidopsis thaliana {Arabidopsis thaliana;} , partial (44%)
Mtr.24508.1.S1_at	11.1385	12.5347	10.8766	8.34937	7.36921	4.63033	1745.m00030 /FEA=mRNA /DEF=AC151674.8 9635 9189 mth2-28i16
Mtr.37973.1.S1_at	3.44018	3.49384	4.08764	6.59861	7.0265	11.3413	TC101820 /FEA=mRNA /DEF=homologue to GB|AAP37839.1|30725634|BT008480 At5g64750 {Arabidopsis thaliana;} , partial (18%)
Mtr.23330.1.S1_at	5.09294	11.8358	12.9938	12.6803	12.2582	12.4889	1666.m00068 /FEA=mRNA /DEF=AC145329.27 108844 109281 mth2-8i21 weakly similar to TAIR|gene:2081649-GOpep .1 68410.m06503 expressed protein putative mitochondrial carrier protein
Mtr.12942.1.S1_at	4.29821	7.50067	6.13411	7.16523	8.02756	12.196	TC96465 /FEA=mRNA /DEF=similar to UP|Q39919 (Q39919) Late embryogenesis abundant protein (Fragment), complete
Mtr.42186.1.S1_at	11.0522	7.45755	3.50484	3.5869	3.65592	3.15538	TC110921 /FEA=mRNA /DEF=similar to UP|Q6NLE8 (Q6NLE8) At2g27385, partial (19%)
Mtr.42144.1.S1_at	3.28277	3.77117	4.78714	5.87661	6.26974	11.1793	TC110841 /FEA=mRNA /DEF=UP|Q7XYX9 (Q7XYX9) SNF4b, complete
Mtr.8557.1.S1_s_at	13.7944	13.9177	11.0004	7.9724	6.99852	6.02658	TC100608 /FEA=mRNA /DEF=UP|O24101 (O24101) MtN5 protein precursor, complete
Mtr.26623.1.S1_at	3.85439	10.6913	11.7442	9.65618	8.4185	4.52923	1548.m00050 /FEA=mRNA /DEF=AC151526.7 64555 68335 mth2-78c9 homologue to UP|TBB1_SOYBN (P12459) Tubulin beta-1 chain (Beta-1 tubulin)
Mtr.38379.1.S1_at	11.8716	11.0385	6.763	4.96525	4.94904	3.98712	TC102674 /FEA=mRNA /DEF=weakly similar to UP|Q6GQH4 (Q6GQH4) Egr1 protein, partial (8%)
Mtr.32176.1.S1_at	10.8469	8.23619	3.11539	2.96316	3.01594	3.04553	AW683883 /FEA=mRNA /DEF=similar to UP|Q40223 (Q40223) Cyclin (Mitotic cyclin B1-1), partial (13%)
Mtr.37595.1.S1_s_at	3.81912	6.71716	8.00187	8.49257	8.38222	11.7	TC101005 /FEA=mRNA /DEF=similar to UP|Q9AVK8 (Q9AVK8) Allergen Gly m Bd 28K (Fragment), partial (80%)
Mtr.34957.1.S1_at	4.56878	6.12901	6.31287	9.19822	9.8623	12.4486	CX529166 /FEA=mRNA /DEF=similar to UP|Q9FIU7 (Q9FIU7) Beta-glucosidase, partial (28%)
Mtr.1596.1.S1_at	3.31437	4.95658	7.63485	10.0193	10.4771	11.1908	AW574044 /FEA=mRNA /DEF=weakly similar to UP|Q9FGS8 (Q9FGS8) Gb|AAC72128.1 (At5g50170/K6A12_3), partial (16%)
Mtr.33829.1.S1_at	4.12828	8.69313	11.9981	11.4097	10.5413	5.13715	BI270894 /FEA=mRNA /DEF=
Mtr.19739.1.S1_at	11.0295	11.1951	9.72626	5.01388	5.18715	3.32551	IMGAG|1192.m00021 /FEA=mRNA /DEF=Plant disease resistance response protein AC148226.7.211 77975 77436 mth2-5i20 01/13/05
Mtr.29519.1.S1_at	10.2754	12.0479	7.01735	4.42049	4.32307	4.18096	TC104378 /FEA=mRNA /DEF=
Mtr.21257.1.S1_at	4.49347	6.808	7.62252	6.72949	6.96603	12.3494	IMGAG|1147.m00027 /FEA=mRNA /DEF=Late embryogenesis abundant protein; Neuraxin/MAP1B repeat AC146855.5.271 132701 131299 mth2-16c23 01/13/05
Mtr.46956.1.S1_at	13.4401	12.2513	8.72172	5.66058	5.59684	6.08157	1712.m00033 /FEA=mRNA /DEF=AC148821.1 7918 8328 mth2-80k8
Mtr.9169.1.S1_at	5.99197	9.35816	12.1982	13.2274	13.2509	13.8351	TC102603 /FEA=mRNA /DEF=similar to UP|Q9FH92 (Q9FH92) Emb|CAB62301.1 (At5g67210), partial (76%)
Mtr.12264.1.S1_s_at	4.09324	10.7481	7.79458	2.90721	2.90737	3.47623	TC94158 /FEA=mRNA /DEF=weakly similar to UP|Q9SML3 (Q9SML3) Cytochrome P450 monooxygenase (Fragment), partial (22%)
Mtr.12840.1.S1_at	14.0208	13.833	8.65298	6.1812	6.71188	8.06369	TC96165 /FEA=mRNA /DEF=weakly similar to UP|Q8VX12 (Q8VX12) Lipid transfer protein precursor, partial (49%)
Mtr.6146.1.S1_at	6.65726	12.936	8.31685	7.65229	6.85585	5.09807	BI271623 /FEA=mRNA /DEF=UP|Q8VGM7 (Q8VGM7) Olfactory receptor MOR231-4 (Olfactory receptor Olfr1243), partial (3%)
Mtr.50101.1.S1_at	11.6573	10.4577	4.27774	3.8213	3.93895	4.12704	IMGAG|1178.m00014 /FEA=mRNA /DEF=LQGC hypothetical protein AC147498.14.131 45417 45611 mth2-6f18 01/13/05
Mtr.22311.1.S1_at	10.8586	5.7249	4.09179	3.21098	3.34007	3.02279	1595.m00043 /FEA=mRNA /DEF=AC132565.21 55103 55467 mth2-4a8
Mtr.25211.1.S1_s_at	7.64114	13.1194	14.0866	13.2091	12.7365	6.25383	1798.m00032 /FEA=mRNA /DEF=CR932959.1 64780 66815 mte1-55f11 UP|Q40372 (Q40372) Peroxidase precursor
Mtr.25969.1.S1_at	3.31494	3.19932	6.47131	8.91091	9.72776	11.0317	1473.m00049 /FEA=mRNA /DEF=AC149809.10 58955 60737 mth2-154h8 weakly similar to TIGR_Ath1|At5g01750-GOpep .2 68412.m00085 expressed protein, partial (93%)
Mtr.38822.1.S1_at	10.0109	10.8361	6.09543	3.00921	3.07391	3.47243	TC103605 /FEA=mRNA /DEF=similar to UP|Q8LF90 (Q8LF90) RNA recognition motif-containing protein SEB-4, partial (44%)
Mtr.43370.1.S1_at	11.2992	9.64788	6.93033	3.51864	3.47832	3.87525	TC95163 /FEA=mRNA /DEF=similar to PIR|T05694|T05694 pathogenesis-related protein F20M13.220 - Arabidopsis thaliana {Arabidopsis thaliana;} , partial (76%)
Mtr.17431.1.S1_at	3.55391	3.91692	8.1739	8.74161	8.62306	11.3707	IMGAG|910.m00013 /FEA=mRNA /DEF=Lipoxygenase, LH2; Plant lipoxygenase; Lipase/lipooxygenase, PLAT/LH2 AC137554.13.131 63495 59567 mth2-17j18 01/13/05
Mtr.2639.1.S1_at	5.6745	10.5373	13.4272	13.4847	13.3961	13.3532	BI311609 /FEA=mRNA /DEF=similar to PIR|T01108|T01108 cellulase T21L14.7 - Arabidopsis thaliana {Arabidopsis thaliana;} , partial (17%)
Mtr.41693.1.S1_at	6.53707	12.0238	13.9522	14.3301	14.0166	8.95446	TC109908 /FEA=mRNA /DEF=weakly similar to UP|O23792 (O23792) CND41, chloroplast nucleoid DNA binding protein precursor, partial (6%)
Mtr.24090.1.S1_at	11.4149	10.6026	5.94603	5.19149	4.66902	3.62238	1713.m00041 /FEA=mRNA /DEF=AC149472.14 76412 75082 mth2-77f21 weakly similar to TIGR_Ath1|At1g44760-GOpep .1 68408.m04695 expressed protein, complete
Mtr.2296.1.S1_at	10.9267	11.9095	12.8011	11.4079	10.9015	5.01068	BG585026 /FEA=mRNA /DEF=similar to UP|Q6WNU4 (Q6WNU4) Subtilisin-like protease, partial (17%)
Mtr.45269.1.S1_at	10.492	11.4854	8.13973	3.70004	3.84834	5.26454	TC99225 /FEA=mRNA /DEF=homologue to GB|CAA56354.1|510876|PVME1G NADP dependent malic enzyme {Phaseolus vulgaris;} , partial (56%)
Mtr.12611.1.S1_at	6.9647	14.423	14.7462	14.7123	14.7286	12.9677	TC95366 /FEA=mRNA /DEF=
Mtr.43014.1.S1_at	5.71367	8.43104	11.0664	11.4529	11.2396	13.4918	TC94332 /FEA=mRNA /DEF=similar to UP|Q647G3 (Q647G3) Oleosin 3, partial (70%)
Mtr.46059.1.S1_at	11.045	4.82628	3.62988	3.26972	3.37074	3.31857	IMGAG|1137.m00017 /FEA=mRNA /DEF=Lipolytic enzyme, G-D-S-L; Lipolytic enzyme, G-D-S-L, active site AC146790.16.171 45789 44322 mth2-123b21 01/13/05
Mtr.41721.1.S1_at	4.29538	4.45498	8.12474	8.97866	8.72887	12.0596	TC109968 /FEA=mRNA /DEF=similar to UP|Q647G5 (Q647G5) Oleosin 1 (Fragment), partial (67%)
Mtr.40353.1.S1_at	12.2351	9.59036	6.99742	4.72852	4.47275	5.07849	TC107112 /FEA=mRNA /DEF=
Mtr.29148.1.S1_at	6.56568	13.5352	13.1798	11.098	10.128	5.7771	CA990250 /FEA=mRNA /DEF=weakly similar to UP|Q8VSZ9 (Q8VSZ9) AgrC (Fragment), partial (9%)
Mtr.26651.1.S1_at	3.6127	3.73101	4.04557	5.09029	6.0685	11.3631	1549.m00075 /FEA=mRNA /DEF=AC151598.2 138346 138777 mte1-49g8
Mtr.41021.1.S1_at	4.27147	9.23398	11.5084	12.0216	11.9634	11.1527	TC108560 /FEA=mRNA /DEF=weakly similar to UP|O23763 (O23763) Gibberellin 7-oxidase , partial (68%)
Mtr.29620.1.S1_at	4.09955	5.02045	7.26205	9.40529	10.1001	11.847	TC99479 /FEA=mRNA /DEF=
Mtr.14314.1.S1_at	3.43307	5.08238	9.33357	10.915	11.1771	10.8713	IMGAG|915.m00003 /FEA=mRNA /DEF=hypothetical protein AC137820.11.31 15946 14381 mth2-15f9 01/13/05
Mtr.37679.1.S1_at	4.76501	5.63715	8.53488	8.82124	8.9683	12.4996	TC101186 /FEA=mRNA /DEF=similar to PIR|JQ1106|JQ1106 tonoplast intrinsic protein alpha - kidney bean {Phaseolus vulgaris;} , complete
Mtr.9971.1.S1_at	3.82994	4.33185	6.14454	10.0232	10.5262	11.5642	TC105113 /FEA=mRNA /DEF=weakly similar to UP|O49523 (O49523) Lipase-like protein, partial (61%)
Mtr.10023.1.S1_at	10.9294	11.9002	7.003	4.17254	4.49834	5.06585	TC105300 /FEA=mRNA /DEF=similar to GB|AAK59795.1|14335062|AY037210 AT3g02110/F1C9_10 {Arabidopsis thaliana;} , partial (56%)
Mtr.18.1.S1_at	4.47507	5.63219	7.10924	9.6419	10.0059	12.1967	1799.m00071 /FEA=mRNA /DEF=CR932960.1 69842 70324 mth4-7a5 weakly similar to TIGR_Ath1|At1g06980-GOpep .1 68408.m00675 expressed protein similar to hypothetical protein GI:2347189 from, complete
Mtr.49035.1.S1_at	4.33221	5.23532	7.3965	8.26214	8.24309	12.0414	IMGAG|866.m00002 /FEA=mRNA /DEF=Short-chain dehydrogenase/reductase SDR; Glucose/ribitol dehydrogenase AC135319.27.21 10938 9780 mth2-6g4 01/13/05
Mtr.19736.1.S1_at	4.78605	10.7751	8.28467	3.11822	3.06762	3.20915	IMGAG|1192.m00020 /FEA=mRNA /DEF=Plant disease resistance response protein AC148226.7.201 74101 73565 mth2-5i20 01/13/05
Mtr.38022.1.S1_at	9.7717	11.5113	10.3843	6.23576	5.19741	3.80828	TC101916 /FEA=mRNA /DEF=similar to UP|Q76MS5 (Q76MS5) LEXYL1 protein, partial (57%)
Mtr.11696.1.S1_at	5.28357	6.90057	8.18781	10.8709	11.3668	12.9865	TC110750 /FEA=mRNA /DEF=weakly similar to UP|Q8LC13 (Q8LC13) Remorin, partial (60%)
Mtr.15448.1.S1_at	14.1979	14.5037	13.0956	8.16149	7.1296	6.80195	IMGAG|787.m00008 /FEA=mRNA /DEF=Gibberellin regulated protein AC125479.16.71 37071 38314 mth2-7f11 01/13/05
Mtr.31203.1.S1_s_at	2.83187	3.4358	6.97139	7.47951	7.9303	10.5308	AJ498904 /FEA=mRNA /DEF=similar to PIR|S09559|S09559 legumin A (clone pCD43) - garden pea (fragment) {Pisum sativum;} , partial (36%)
Mtr.22016.1.S1_s_at	4.59252	4.58985	4.87651	7.92702	8.69989	12.2848	1579.m00033 /FEA=mRNA /DEF=AC124967.15 10531 11253 mth2-13h21 similar to UP|Q8H6T6 (Q8H6T6) Auxin-regulated protein
Mtr.40464.1.S1_at	12.4871	11.3459	8.68094	5.5761	5.65032	4.80126	TC107333 /FEA=mRNA /DEF=similar to PIR|T07634|T07634 pollen-specific protein homolog T1P17.10 - Arabidopsis thaliana {Arabidopsis thaliana;} , partial (92%)
Mtr.19455.1.S1_at	10.8124	7.08145	3.127	3.2506	3.35945	3.14488	IMGAG|1178.m00013 /FEA=mRNA /DEF=LQGC hypothetical protein AC147498.14.121 43732 43926 mth2-6f18 01/13/05
Mtr.49103.1.S1_s_at	13.0695	11.2957	7.87579	5.38686	5.59591	5.49893	IMGAG|720.m00006 /FEA=mRNA /DEF=Histone H3; Histone core; Histone-fold/TFIID-TAF/NF-Y AC119413.16.61 18366 17956 mth2-19p2 01/13/05
Mtr.24901.1.S1_at	3.36571	8.06846	11.047	10.425	9.20704	6.85885	1776.m00030 /FEA=mRNA /DEF=AC152937.5 38318 39450 mth2-96n6 similar to UP|Q60E79 (Q60E79) Putative phospholipase, partial (69%)
Mtr.17914.1.S1_at	4.36506	9.17915	11.5254	12.0456	11.6915	9.74031	IMGAG|928.m00013 /FEA=mRNA /DEF=Thaumatin, pathogenesis-related AC138010.12.121 59612 57990 mth2-21i21 01/13/05
Mtr.29175.1.S1_at	3.7626	11.0057	5.34853	3.5483	3.32749	3.65557	CA991106 /FEA=mRNA /DEF=
Mtr.46974.1.S1_at	10.45	5.42639	3.04257	2.77275	2.86209	2.82667	1710.m00051 /FEA=mRNA /DEF=AC148654.1 53990 54403 mte1-28b7
Mtr.45792.1.S1_at	3.94171	9.07616	11.6179	10.4401	9.79547	7.0961	IMGAG|1233.m00005 /FEA=mRNA /DEF=Prefoldin; Plant protein of unknown function DUF827 AC149032.3.41 26089 23798 mth2-82k13 01/13/05
Mtr.31305.1.S1_at	3.40269	10.379	11.0703	9.1082	8.4969	4.07022	AJ502795 /FEA=mRNA /DEF=weakly similar to UP|Q9LV50 (Q9LV50) Protein kinase-like protein, partial (4%)
Msa.1254.1.S1_at	3.93576	5.70105	6.0654	6.6093	6.78642	11.5993	iMsa.1254 /TID=Msa.1254.1 /CNT=1 /FEA=mRNA /TIER=ConsEnd /STK=0 /NOTE=sequence(s) not in UniGene /DEF=
Mtr.2647.1.S1_s_at	3.04746	4.96123	4.16687	3.8841	4.56277	10.7073	BI312047 /FEA=mRNA /DEF=
Mtr.7364.1.S1_at	10.573	10.8063	5.65325	3.14685	3.28345	3.42648	TC110435 /FEA=mRNA /DEF=similar to GB|AAQ62445.1|34146874|BT010444 At1g55140 {Arabidopsis thaliana;} , partial (5%)
Mtr.52072.1.S1_at	12.4363	12.1228	8.55063	4.94996	4.9125	4.77926	IMGAG|806.m00005 /FEA=mRNA /DEF=Bet v I allergen AC126785.11.41 17754 16211 mth2-9i24 01/13/05
Mtr.35526.1.S1_at	11.3547	9.32337	3.81009	4.33068	4.61684	3.70067	TC105231 /FEA=mRNA /DEF=
Mtr.5445.1.S1_at	4.60985	4.26299	4.2304	8.43471	8.50201	11.8844	BE325273 /FEA=mRNA /DEF=similar to GB|AAQ89647.1|37202064|BT010625 At1g75810 {Arabidopsis thaliana;} , partial (22%)
Mtr.43257.1.S1_at	6.28916	6.58368	7.5529	10.5225	11.2185	13.9297	TC94914 /FEA=mRNA /DEF=similar to UP|Q7Y1A4 (Q7Y1A4) NAC-domain protein 485, partial (66%)
Mtr.17678.1.S1_at	5.20997	6.1393	7.01076	7.77622	7.92019	12.8481	IMGAG|1009.m00011 /FEA=mRNA /DEF=Dehydrin AC141922.19.101 56415 56672 mth2-9n11 01/13/05
Mtr.22811.1.S1_s_at	10.7412	8.2242	4.32817	3.17464	3.26865	3.11057	1629.m00038 /FEA=mRNA /DEF=AC137986.21 115999 113740 mth2-7g6
Mtr.29142.1.S1_s_at	7.46116	13.8487	13.6471	10.3861	9.06075	6.22215	CA989963 /FEA=mRNA /DEF=similar to UP|Q7XZC4 (Q7XZC4) Albumin 1 precursor, partial (38%)
Mtr.43146.1.S1_at	3.90817	3.43903	3.89489	3.61657	4.15408	11.059	TC94646 /FEA=mRNA /DEF=similar to UP|BCA2_ARATH (Q9M439) Branched-chain-amino-acid aminotransferase 2, chloroplast precursor (Atbcat-2) , partial (86%)
Mtr.24481.1.S1_at	4.42553	5.20604	7.80693	10.2622	10.7617	12.0428	1743.m00032 /FEA=mRNA /DEF=AC151666.7 41495 40597 mth2-30n15 weakly similar to TIGR_Ath1|At3g14280-GOpep .1 68410.m01620 expressed protein, partial (64%)
Mtr.24534.1.S1_at	4.3338	9.70093	11.9504	11.5311	11.061	9.40242	1746.m00045 /FEA=mRNA /DEF=AC151725.12 52543 51147 mth2-164l16 weakly similar to TAIR|gene:2078420-GOpep .1 68410.m05771 expressed protein speckle-type protein, SPOP - Homo sapiens,
Mtr.44559.1.S1_at	4.30699	4.01059	3.82624	4.66507	5.04449	11.436	TC97604 /FEA=mRNA /DEF=homologue to GB|AAC67173.1|2688768|AE001180 B. burgdorferi predicted coding region BB0822 {Borrelia burgdorferi B31;} , partial (45%)
Mtr.23325.1.S1_at	4.43487	4.5541	7.2874	8.02785	8.78077	12.0407	1666.m00061 /FEA=mRNA /DEF=AC145329.27 87029 87828 mth2-8i21 weakly similar to TIGR_Ath1|At1g02700-GOpep .1 68408.m00202 expressed protein similar to hypothetical protein GB:CAB80707, partial (87%)
Mtr.42532.1.S1_at	10.7783	11.7908	11.904	9.62429	9.03344	4.30499	TC111761 /FEA=mRNA /DEF=
Mtr.15360.1.S1_at	11.6206	11.4371	6.83042	4.42707	4.17004	4.0224	IMGAG|783.m00021 /FEA=mRNA /DEF=Proteinase inhibitor I25A and I25B, type 2 and phytocystatins; Proteinase inhibitor I25, cystatin AC125474.16.211 97026 96685 mth2-16l11 01/13/05
Mtr.35665.1.S1_at	3.88656	5.94596	8.45155	11.1915	11.4842	11.2188	TC110674 /FEA=mRNA /DEF=UP|FL3L_MOUSE (P49772) SL cytokine precursor (Fms-related tyrosine kinase 3 ligand) (Flt3 ligand) (Flt3L), partial (5%)
Mtr.50278.1.S1_at	11.2639	9.21943	8.75698	6.81376	5.12014	3.66829	IMGAG|977.m00016 /FEA=mRNA /DEF=Small GTP-binding protein domain; Ras GTPase; Ras small GTPase, Ras type; Ras small GTPase, Rab type; Ras small GTPase, Rho type; GTP-binding nuclear protein Ran AC140545.26.161 77118 75784 mth2-11g18 01/13/05
Mtr.9328.1.S1_at	3.7222	3.31852	5.62761	8.39679	8.76568	10.908	TC103052 /FEA=mRNA /DEF=similar to UP|Q9SVY2 (Q9SVY2) Carboxyl terminal protease-like protein, partial (23%)
Mtr.16117.1.S1_s_at	5.18887	5.74331	7.04727	9.70383	10.4416	12.7686	IMGAG|858.m00017 /FEA=mRNA /DEF=Heavy metal translocating P-type ATPase; ATPase, E1-E2 type; Calcium-binding EF-hand; E1-E2 ATPase-associated region; Haloacid dehalogenase-like hydrolase; H+ transporting ATPase, proton pump AC135229.30.161 84625 82413 mth
Mtr.7305.1.S1_at	12.3884	8.55157	9.4964	8.74093	9.52102	4.81127	TC106085 /FEA=mRNA /DEF=weakly similar to UP|Q9LRT5 (Q9LRT5) Similarity to nodulin MtN3 protein, partial (9%)
Mtr.36079.1.S1_at	10.7895	8.888	3.66167	3.26889	3.21287	3.27388	AJ846509 /FEA=mRNA /DEF=homologue to UP|Q39879 (Q39879) Mitotic cyclin a2-type, partial (2%)
Mtr.44075.1.S1_at	5.04774	3.75885	4.78138	7.24476	7.86503	11.3231	TC96644 /FEA=mRNA /DEF=
Mtr.10831.1.S1_at	5.95975	6.53295	6.95464	8.00269	8.56641	13.5229	TC108056 /FEA=mRNA /DEF=similar to UP|Q39872 (Q39872) PGmPM3, partial (94%)
Mtr.35639.1.S1_s_at	11.8651	11.2465	6.59534	4.69065	4.30249	4.77232	TC109596 /FEA=mRNA /DEF=similar to UP|Q6TF27 (Q6TF27) Rapid alkalinization factor 3, partial (48%)
Mtr.43698.1.S1_s_at	3.06533	3.23507	3.23817	3.48702	4.67857	10.6198	TC95879 /FEA=mRNA /DEF=weakly similar to UP|Q6F4I8 (Q6F4I8) Gamma-glutamylcysteine synthetase , partial (31%)
Mtr.20686.1.S1_at	10.3381	12.2939	13.0455	12.3882	11.2867	5.49237	IMGAG|1120.m00003 /FEA=mRNA /DEF=Carboxypeptidase regulatory region AC146709.11.31 10960 8743 mth2-90m14 01/13/05
Mtr.15539.1.S1_s_at	10.8724	8.72817	3.58298	3.33038	3.39557	3.32632	IMGAG|745.m00018 /FEA=mRNA /DEF=Ras GTPase; Ras small GTPase, Ras type; Ras small GTPase, Rab type; Ras small GTPase, Rho type; GTP-binding nuclear protein Ran; Small GTP-binding protein domain AC122722.6.181 90067 86867 mth1-3f12 01/13/05
Mtr.43703.1.S1_at	5.895	3.86482	3.81799	6.31291	8.66895	11.358	TC95886 /FEA=mRNA /DEF=similar to UP|Q7XZ08 (Q7XZ08) Galactinol synthase, partial (93%)
Mtr.38792.1.S1_s_at	11.1749	11.4252	9.10569	4.2064	3.89028	4.14335	TC103540 /FEA=mRNA /DEF=similar to UP|Q7RB34 (Q7RB34) Processed variable antigen-related (Fragment), partial (3%)
Mtr.39566.1.S1_at	4.18354	9.79837	11.7132	11.1993	10.5387	5.56673	TC105143 /FEA=mRNA /DEF=similar to UP|Q7XA91 (Q7XA91) At3g27960, partial (31%)
Mtr.38815.1.S1_at	4.40708	5.58127	7.6926	9.80902	10.4715	11.9305	TC103595 /FEA=mRNA /DEF=weakly similar to UP|OPA_DROME (P39768) Pair-rule protein odd-paired, partial (3%)
Mtr.38431.1.S1_at	11.259	9.4616	6.15151	4.96777	5.04685	3.73685	TC102779 /FEA=mRNA /DEF=similar to UP|Q9FJU9 (Q9FJU9) Beta-1,3-glucanase-like protein (AT5g56590/MIK19_3), partial (45%)
Mtr.14769.1.S1_at	10.6094	8.08263	4.65402	3.60706	3.58316	3.09104	IMGAG|720.m00029 /FEA=mRNA /DEF=CD9/CD37/CD63 antigen AC119413.16.291 110226 112056 mth2-19p2 01/13/05
Mtr.33873.1.S1_at	10.4211	12.1525	7.2376	4.88723	4.85765	4.63623	BI272031 /FEA=mRNA /DEF=weakly similar to PIR|A54122|CGHU6B collagen alpha 6(IV) chain precursor - human {Homo sapiens;} , partial (3%)
Mtr.37233.1.S1_at	4.79769	7.35121	9.64328	9.92942	9.5291	12.3121	TC100185 /FEA=mRNA /DEF=similar to UP|Q647G5 (Q647G5) Oleosin 1 (Fragment), partial (79%)
Mtr.31204.1.S1_s_at	4.56026	6.78581	9.37758	9.62074	9.2469	12.0738	AJ498909 /FEA=mRNA /DEF=similar to UP|OLE2_SOYBN (P29531) P24 oleosin isoform B (P91), partial (21%)
Mtr.39359.1.S1_at	10.8139	11.0069	7.92131	3.73497	3.58669	3.50157	TC104724 /FEA=mRNA /DEF=similar to UP|Q9SC39 (Q9SC39) Germin-like protein (Fragment), partial (74%)
Mtr.5370.1.S1_at	11.4709	10.1527	4.37671	4.13101	3.98961	3.97306	BE318733 /FEA=mRNA /DEF=
Mtr.37595.1.S1_at	3.81561	6.78424	8.2136	8.7965	9.00245	11.3114	TC101005 /FEA=mRNA /DEF=similar to UP|Q9AVK8 (Q9AVK8) Allergen Gly m Bd 28K (Fragment), partial (80%)
Mtr.42283.1.S1_at	12.113	10.0146	6.67403	5.13532	5.20618	4.61915	TC111128 /FEA=mRNA /DEF=similar to UP|Q76MS5 (Q76MS5) LEXYL1 protein, partial (41%)
Mtr.1203.1.S1_at	2.91712	2.81532	4.00235	6.51265	7.68264	10.2973	1548.m00062 /FEA=mRNA /DEF=AC151526.7 112105 112923 mth2-78c9 weakly similar to TIGR_Ath1|At5g22250-GOpep .1 68412.m02373 CCR4-associated factor-related protein, partial (94%)
Mtr.198.1.S1_s_at	4.31923	6.95376	8.0263	7.86105	7.68904	11.8004	1779.m00019 /FEA=mRNA /DEF=AC153004.6 6826 8441 mth2-101j9 similar to PIR|JQ1106|JQ1106 tonoplast intrinsic protein alpha - kidney bean {Phaseolus vulgaris;}, partial (73%)
Mtr.37345.1.S1_at	10.7837	7.25911	4.79179	3.74239	3.31804	3.30454	TC100477 /FEA=mRNA /DEF=weakly similar to UP|Q6WNU4 (Q6WNU4) Subtilisin-like protease, partial (50%)
Mtr.2114.1.S1_at	2.87982	2.75081	3.55566	6.681	6.82773	10.2193	BF632370 /FEA=mRNA /DEF=
Mtr.5687.1.S1_s_at	11.983	13.2386	8.02971	5.77104	6.11567	6.25522	BF644163 /FEA=mRNA /DEF=similar to UP|Q42487 (Q42487) Extensin like protein, partial (87%)
Mtr.50761.1.S1_at	7.47514	11.4604	8.95571	4.41377	3.99331	4.0663	IMGAG|957.m00008 /FEA=mRNA /DEF=Cellular retinaldehyde-binding/triple function, C-terminal; Cellular retinaldehyde-binding/triple function, N-terminal; Phosphatidylinositol transfer protein-like, N-terminal AC139708.15.71 46463 44626 mth2-9f16 01/13/05
Mtr.40136.1.S1_at	11.8	10.5592	8.47488	5.50313	5.8809	4.34132	TC106582 /FEA=mRNA /DEF=similar to UP|Q8LK71 (Q8LK71) Extensin-like protein, partial (84%)
Mtr.9377.1.S1_at	3.21531	6.76697	10.6711	10.0841	9.12953	3.50702	TC103162 /FEA=mRNA /DEF=
Mtr.17894.1.S1_at	4.0503	5.13218	6.49917	6.75936	6.94199	11.5043	IMGAG|1019.m00005 /FEA=mRNA /DEF=conserved hypothetical protein AC143339.12.41 29783 29460 mth2-20g20 01/13/05
Mtr.43075.1.S1_at	10.1005	12.798	13.8449	11.982	11.0116	6.39368	TC94476 /FEA=mRNA /DEF=weakly similar to PDB|1CBG|1311386|1CBG Cyanogenic Beta-Glucosidase Mol_id: 1; Molecule: Cyanogenic Beta-Glucosidase; Chain: Null; Ec: 3.2.1.21. {Trifolium repens;} , partial (73%)
Mtr.17550.1.S1_at	13.0734	13.925	12.8803	6.47402	6.48391	6.80069	IMGAG|1003.m00011 /FEA=mRNA /DEF=Plant lipid transfer protein/Par allergen; Plant lipid transfer/seed storage/trypsin-alpha amylase inhibitor AC141322.24.111 47012 45856 mth2-8e1 01/13/05
Msa.3163.1.S1_at	11.1385	6.58769	4.04164	3.69015	4.06188	3.74627	iMsa.3163 /TID=Msa.3163.1 /CNT=1 /FEA=mRNA /TIER=ConsEnd /STK=0 /NOTE=sequence(s) not in UniGene /DEF=
Mtr.15949.1.S1_at	10.6116	11.0422	9.15615	7.93044	7.1636	3.59558	IMGAG|851.m00013 /FEA=mRNA /DEF=conserved hypothetical protein AC134823.41.121 55227 51158 mth2-20d18 01/13/05
Mtr.22188.1.S1_s_at	10.209	5.7302	2.85968	2.76271	2.87758	2.96485	1588.m00047 /FEA=mRNA /DEF=AC130803.30 82200 83585 mth2-10g3 weakly similar to TIGR_Ath1|At5g15350-GOpep .1 68412.m01660 plastocyanin-like domain containing protein contains, partial (73%)
Mtr.39158.1.S1_at	4.89964	7.79418	8.97858	9.45873	9.60244	12.3379	TC104308 /FEA=mRNA /DEF=
Mtr.20896.1.S1_s_at	4.57444	9.24161	12.0085	11.6071	11.0891	9.99037	IMGAG|1129.m00017 /FEA=mRNA /DEF=RINGv; Zn-finger, RING AC146751.10.161 96057 98740 mth2-60a22 01/13/05
Mtr.7094.1.S1_at	9.85567	10.0731	6.16	3.00081	2.63984	2.86763	CX540205 /FEA=mRNA /DEF=homologue to UP|Q9FPN3 (Q9FPN3) Flavonoid 3',5'-hydroxylase, partial (13%)
Msa.1400.1.S1_at	11.8895	9.75213	5.09744	4.46582	4.46508	5.20141	iMsa.1400 /TID=Msa.1400.1 /CNT=1 /FEA=mRNA /TIER=ConsEnd /STK=0 /NOTE=sequence(s) not in UniGene /DEF=
Mtr.35608.1.S1_at	3.22362	3.97251	4.20269	4.74941	5.43377	10.6441	TC107160 /FEA=mRNA /DEF=similar to UP|LE34_GOSHI (P09444) Late embryogenesis abundant protein D-34 (LEA D-34), partial (17%)
Mtr.11454.1.S1_at	10.5297	8.12529	3.70461	3.22528	3.36042	3.11002	TC109988 /FEA=mRNA /DEF=similar to UP|MAD2_ARATH (Q9LU93) Mitotic spindle checkpoint protein MAD2, partial (98%)
Mtr.32750.1.S1_at	3.27513	4.77322	7.42516	9.37002	10.3854	10.6867	BE320706 /FEA=mRNA /DEF=
Mtr.38650.1.S1_at	6.76566	9.39455	11.0108	9.7758	9.07316	3.59934	TC103244 /FEA=mRNA /DEF=weakly similar to UP|Q5UL08 (Q5UL08) Anthocyanidin synthase, partial (25%)
Mtr.45055.1.S1_at	5.46997	11.8603	12.5759	10.6958	9.88995	5.1655	TC98682 /FEA=mRNA /DEF=similar to UP|TBB3_WHEAT (Q9ZRB0) Tubulin beta-3 chain (Beta-3 tubulin), partial (26%)
Mtr.16860.1.S1_at	3.90914	8.56699	7.36965	10.523	10.3835	11.3119	IMGAG|886.m00018 /FEA=mRNA /DEF=BURP AC136138.30.171 89441 90557 mth2-8f9 01/13/05
Mtr.43098.1.S1_at	3.75832	6.20891	9.2951	10.5501	11.1595	10.558	TC94532 /FEA=mRNA /DEF=similar to UP|Q9SBS0 (Q9SBS0) O-diphenol-O-methyl transferase , complete
Mtr.43304.1.S1_at	12.6408	8.30844	5.96797	5.31478	5.24299	8.04576	TC95015 /FEA=mRNA /DEF=weakly similar to UP|Q9M3Z8 (Q9M3Z8) Trypsin protein inhibitor 1, partial (82%)
Mtr.13147.1.S1_at	11.9859	10.0895	5.16528	4.65503	4.59385	4.72912	TC97083 /FEA=mRNA /DEF=
Mtr.8426.1.S1_at	9.38992	10.3586	8.28306	3.65649	3.19502	2.97457	TC100135 /FEA=mRNA /DEF=homologue to UP|O81391 (O81391) Chlorophyll a/b binding protein, partial (80%)
Mtr.50768.1.S1_at	5.61034	9.10139	9.62752	11.5783	11.9512	12.9909	IMGAG|1040.m00005 /FEA=mRNA /DEF=Peptidase A11B, Ty1 A and B AC144517.7.41 12802 11553 mth2-13k17 01/13/05
Mtr.26650.1.S1_at	3.68678	3.79407	3.79463	4.40716	5.05472	11.0625	1549.m00074 /FEA=mRNA /DEF=AC151598.2 137385 137840 mte1-49g8 weakly similar to UP|Q9SEK8 (Q9SEK8) Seed maturation protein PM26
Mtr.28722.1.S1_at	8.95688	10.3609	11.6669	10.1639	9.15005	4.29146	BI311602 /FEA=mRNA /DEF=similar to UP|Q9LYR6 (Q9LYR6) Peptide transporter-like protein, partial (29%)
Msa.937.1.S1_at	13.2491	13.5472	12.042	7.48066	6.79464	6.17344	iMsa.937 /TID=Msa.937.1 /CNT=1 /FEA=mRNA /TIER=ConsEnd /STK=0 /NOTE=sequence(s) not in UniGene /DEF=
Mtr.49527.1.S1_at	11.002	11.2672	7.72683	4.32785	3.89581	4.02704	IMGAG|1106.m00022 /FEA=mRNA /DEF=Lipolytic enzyme, G-D-S-L AC146586.2.221 91053 88472 mth2-71m12 01/13/05
Mtr.35768.1.S1_at	4.48159	4.35695	4.48274	7.21899	8.51447	11.7261	TC112260 /FEA=mRNA /DEF=similar to UP|Q8H6T6 (Q8H6T6) Auxin-regulated protein, partial (63%)
Mtr.50822.1.S1_x_at	10.7067	11.6156	10.1004	6.61264	5.96061	4.24887	IMGAG|953.m00003 /FEA=mRNA /DEF=Chlorophyll A-B binding protein AC139600.15.31 9339 8542 mth2-20m4 01/13/05
Mtr.2656.1.S1_at	8.7734	8.5603	11.6127	10.4994	8.92018	4.25418	BM779145 /FEA=mRNA /DEF=similar to UP|O65461 (O65461) Serine/threonine protein kinase like protein, partial (68%)
Mtr.34413.1.S1_s_at	10.4808	10.3785	3.2161	3.12239	3.4394	3.71144	BQ147334 /FEA=mRNA /DEF=
Mtr.19094.1.S1_at	11.1606	8.74119	4.70456	3.95436	3.80334	3.88885	IMGAG|1064.m00004 /FEA=mRNA /DEF=hypothetical protein AC144731.15.41 19359 19559 mth2-5g18 01/13/05
Mtr.9626.1.S1_at	3.49766	7.06032	8.28401	8.02327	7.92215	10.8539	TC103893 /FEA=mRNA /DEF=similar to UP|Q9ZNS9 (Q9ZNS9) Embryo-specific protein, partial (85%)
Mtr.42115.1.S1_at	11.1346	8.67507	3.86736	3.81549	3.90385	3.78128	TC110783 /FEA=mRNA /DEF=weakly similar to UP|DRPE_CRAPL (P22242) Desiccation-related protein PCC13-62 precursor, partial (53%)
Mtr.13206.1.S1_at	12.0835	11.1463	7.89917	4.73267	5.28773	5.16998	TC97272 /FEA=mRNA /DEF=PIR|S04520|S04520 histone H3 (clone pH3c-1) - alfalfa {Medicago sativa;} , complete
Mtr.12213.1.S1_at	11.8689	13.0741	12.746	9.87485	9.24859	5.72673	TC93966 /FEA=mRNA /DEF=
Mtr.8438.1.S1_at	8.99737	10.3153	8.29721	4.92773	4.41893	2.97134	TC100181 /FEA=mRNA /DEF=homologue to UP|Q9LKI0 (Q9LKI0) LHCII type I chlorophyll a/b-binding protein, complete
Mtr.2569.1.S1_at	3.89974	10.0958	11.0399	11.2413	11.1986	9.63779	BI307834 /FEA=mRNA /DEF=similar to UP|Q9FQF1 (Q9FQF1) Glutathione S-transferase GST 7 , partial (68%)
Mtr.5080.1.S1_s_at	12.069	10.0423	8.49726	6.26166	6.1887	4.73007	AW685919 /FEA=mRNA /DEF=homologue to UP|Q09082 (Q09082) Extensin (Class I), partial (23%)
Mtr.19215.1.S1_at	3.79506	3.92839	7.13914	9.48304	9.67691	11.1307	IMGAG|1074.m00014 /FEA=mRNA /DEF=hypothetical protein AC145165.9.141 59247 59873 mth2-4j24 01/13/05
Mtr.50278.1.S1_s_at	10.8659	8.91768	8.41932	6.60102	4.5225	3.53244	IMGAG|977.m00016 /FEA=mRNA /DEF=Small GTP-binding protein domain; Ras GTPase; Ras small GTPase, Ras type; Ras small GTPase, Rab type; Ras small GTPase, Rho type; GTP-binding nuclear protein Ran AC140545.26.161 77118 75784 mth2-11g18 01/13/05
Mtr.40843.1.S1_at	12.3098	10.7389	7.54832	4.97679	5.32925	7.83068	TC108159 /FEA=mRNA /DEF=homologue to UP|Q76KV9 (Q76KV9) Polygalacturonase inhibiting protein (Fragment), complete
Mtr.19094.1.S1_x_at	10.9111	8.63111	4.25275	3.58411	3.65973	3.6229	IMGAG|1064.m00004 /FEA=mRNA /DEF=hypothetical protein AC144731.15.41 19359 19559 mth2-5g18 01/13/05
Msa.2980.1.S1_at	10.9014	11.7574	9.72402	6.58814	5.46178	4.43389	iMsa.2980 /TID=Msa.2980.1 /CNT=1 /FEA=mRNA /TIER=ConsEnd /STK=0 /NOTE=sequence(s) not in UniGene /DEF=
Mtr.26649.1.S1_s_at	2.68123	2.74755	2.79328	2.82707	3.20084	9.99872	1549.m00073 /FEA=mRNA /DEF=AC151598.2 134537 135315 mte1-49g8 weakly similar to UP|Q43424 (Q43424) Embryonic cell protein
Mtr.29513.1.S1_at	7.1269	13.1224	13.1868	10.7142	9.54181	5.87288	TC102956 /FEA=mRNA /DEF=
Mtr.48521.1.S1_at	11.9678	11.4772	9.0193	7.67413	6.74749	4.65613	IMGAG|1169.m00022 /FEA=mRNA /DEF=putative low-molecular-weight cysteine-rich protein lcr19 precursor, putative AC147407.10.221 75050 75673 mth2-159b14 01/13/05
Mtr.12648.1.S1_at	10.1251	12.4772	11.8934	6.81493	7.7707	5.16945	TC95463 /FEA=mRNA /DEF=similar to UP|Q41021 (Q41021) Ovary protein induced by treatment with gibberellic acid (Fragment), partial (46%)
Mtr.9046.1.S1_at	13.0948	13.8525	12.9765	12.1804	11.6977	6.54793	TC102211 /FEA=mRNA /DEF=similar to UP|GST1_LYCES (P27057) GAST1 protein precursor, partial (60%)
Mtr.10283.1.S1_at	5.73618	8.59646	11.1445	12.4924	12.6751	13.0382	TC106248 /FEA=mRNA /DEF=similar to UP|Q5VNP5 (Q5VNP5) Hydrolase-like, partial (53%)
Mtr.10673.1.S1_s_at	10.383	9.14718	3.60577	3.15015	3.08508	3.24644	TC107568 /FEA=mRNA /DEF=similar to UP|Q39040 (Q39040) Lamin, partial (15%)
Mtr.12816.1.S1_at	12.4413	11.0159	6.40995	5.84348	5.49014	5.14401	TC96066 /FEA=mRNA /DEF=weakly similar to UP|Q8S9I6 (Q8S9I6) AT5g55180/MCO15_13, partial (70%)
Mtr.38411.1.S1_at	4.14287	3.86527	6.5225	8.47504	9.49792	11.1581	TC102742 /FEA=mRNA /DEF=similar to UP|O82708 (O82708) Pre-pro-TPE4A protein precursor, partial (91%)
Mtr.2525.1.S1_at	7.7932	6.1413	11.0255	7.98004	6.28031	3.73316	BG648210 /FEA=mRNA /DEF=
Mtr.31882.1.S1_at	10.1864	9.65585	7.77426	2.90035	2.96227	2.9487	AL383781 /FEA=mRNA /DEF=
Mtr.41643.1.S1_at	10.7784	9.59341	4.33139	3.63394	3.49404	3.68437	TC109806 /FEA=mRNA /DEF=similar to UP|Q9ZR53 (Q9ZR53) Annexin-like protein, partial (95%)
Mtr.50822.1.S1_at	10.7797	11.64	10.2616	6.63094	6.11039	4.35893	IMGAG|953.m00003 /FEA=mRNA /DEF=Chlorophyll A-B binding protein AC139600.15.31 9339 8542 mth2-20m4 01/13/05
Mtr.50426.1.S1_at	11.0892	10.0581	8.19226	5.64439	5.36257	3.81659	IMGAG|970.m00007 /FEA=mRNA /DEF=Plant lipoxygenase; Lipoxygenase; Lipoxygenase, LH2; Lipase/lipooxygenase, PLAT/LH2 AC140032.4.61 46134 42489 mth2-10i23 01/13/05
Mtr.42320.1.S1_at	10.2583	10.3347	4.33847	3.06346	3.10677	3.0924	TC111219 /FEA=mRNA /DEF=
Mtr.22727.1.S1_at	13.7345	13.6884	10.1523	6.46697	7.31231	8.39214	1624.m00054 /FEA=mRNA /DEF=AC137670.13 88469 87741 mth2-14g3 weakly similar to UP|Q95JC9 (Q95JC9) Basic proline-rich protein
Mtr.25929.1.S1_at	9.82994	10.098	8.77981	5.82412	5.14275	2.83155	1470.m00060 /FEA=mRNA /DEF=AC149578.15 49490 49215 mth2-94f23 similar to UP|AXA5_SOYBN (P33079) Auxin-induced protein 10A5
Mtr.23151.1.S1_at	3.68308	3.99862	4.27854	4.51505	4.96074	10.9495	1655.m00033 /FEA=mRNA /DEF=AC144765.15 48391 48116 mth2-35o11 weakly similar to UP|Q9S7N8 (Q9S7N8) Seed maturation protein PM21 (Seed maturation protein PM35)
Mtr.23280.1.S1_at	10.8786	8.88767	7.83952	3.94907	3.86762	3.61987	1664.m00029 /FEA=mRNA /DEF=AC145218.18 57066 58770 mth2-34l18 weakly similar to TAIR|gene:1005898688-GOpep .1 68411.m00401 xyloglucan endotransglycosylase, putative contains similarity to
Mtr.12958.1.S1_at	3.43708	3.6628	3.70969	3.97939	4.23883	10.6915	TC96506 /FEA=mRNA /DEF=similar to UP|Q9FF36 (Q9FF36) Gb|AAF31027.1, partial (91%)
Mtr.4998.1.S1_at	3.43302	8.17429	10.4014	10.6852	10.1307	7.2506	AW584273 /FEA=mRNA /DEF=similar to UP|Q84M95 (Q84M95) At1g24030, partial (33%)
Mtr.15672.1.S1_at	8.63144	10.0828	4.83132	2.83229	2.83252	2.90221	IMGAG|796.m00019 /FEA=mRNA /DEF=LQGC hypothetical protein AC126011.9.181 73730 72556 mth2-24f16 01/13/05
Mtr.24112.1.S1_at	4.08603	6.90818	9.31156	9.86328	10.3462	11.3297	1714.m00061 /FEA=mRNA /DEF=AC149473.10 107241 104256 mth2-119h6 weakly similar to UP|Q40316 (Q40316) Vestitone reductase
Mtr.13238.1.S1_at	10.7523	8.57517	4.09763	3.51576	3.53499	3.58279	TC97380 /FEA=mRNA /DEF=similar to UP|Q9SD20 (Q9SD20) MS5-like protein (At3g51280), partial (35%)
Mtr.11203.1.S1_at	3.4966	3.43395	3.28723	4.10606	4.70584	10.519	TC109200 /FEA=mRNA /DEF=similar to UP|Q8H0B8 (Q8H0B8) Cold regulated protein, partial (71%)
Mtr.6109.1.S1_at	10.2735	8.94229	6.25838	4.41142	4.74545	3.04259	BI269907 /FEA=mRNA /DEF=similar to GB|AAL91289.1|19699359|AY090445 At1g79720/F19K16_30 {Arabidopsis thaliana;} , partial (7%)
Msa.3006.1.S1_at	3.91077	4.20212	4.64223	6.24599	7.21132	11.1403	iMsa.3006 /TID=Msa.3006.1 /CNT=1 /FEA=mRNA /TIER=ConsEnd /STK=0 /NOTE=sequence(s) not in UniGene /DEF=
Mtr.16740.1.S1_at	3.75653	4.41233	5.75824	8.3284	8.92716	10.9811	IMGAG|882.m00002 /FEA=mRNA /DEF=Plant protein of unknown function DUF946 AC135798.31.21 6181 8130 mth2-31c16 01/13/05
Mtr.40848.1.S1_at	9.1932	10.7535	8.77425	4.79449	3.6262	3.53144	TC108169 /FEA=mRNA /DEF=similar to PIR|S70489|S70489 photosystem II protein X precursor - Arabidopsis thaliana {Arabidopsis thaliana;} , partial (65%)
Mtr.43722.1.S1_at	10.1194	8.5637	3.59514	2.92302	2.90045	3.89562	TC95916 /FEA=mRNA /DEF=similar to UP|O65449 (O65449) Pectinesterase like protein (At4g22010), partial (64%)
Mtr.7211.1.S1_at	7.75455	14.9713	14.9574	14.421	13.6493	10.3207	TC101087 /FEA=mRNA /DEF=weakly similar to UP|NLT3_HORVU (Q43766) Nonspecific lipid-transfer protein 3 precursor (LTP 3) (CW20) (CW-20) (CW-19), partial (29%)
Mtr.1414.1.S1_at	10.653	8.33562	3.86458	3.67715	3.43756	3.50541	AL373001 /FEA=mRNA /DEF=
Mtr.6919.1.S1_s_at	5.89556	8.86012	12.1305	12.6156	13.1084	12.2238	CX530212 /FEA=mRNA /DEF=homologue to UP|Q9FQE9 (Q9FQE9) Glutathione S-transferase GST 9 , partial (53%)
Mtr.29142.1.S1_at	5.98142	12.201	11.6236	8.41996	7.43096	4.98868	CA989963 /FEA=mRNA /DEF=similar to UP|Q7XZC4 (Q7XZC4) Albumin 1 precursor, partial (38%)
Mtr.28672.1.S1_at	4.481	11.1221	8.74653	4.82083	4.73333	3.91198	BI309808 /FEA=mRNA /DEF=
Mtr.21267.1.S1_at	10.9452	7.62235	5.41955	3.89084	3.81767	3.73641	IMGAG|1148.m00006 /FEA=mRNA /DEF=AT5g55180/MCO15_13, putative AC146856.8.61 24484 22814 mth2-16l23 01/13/05
Mtr.13624.1.S1_at	9.86306	7.94389	4.19932	2.78149	3.00054	2.65517	TC98574 /FEA=mRNA /DEF=
Mtr.40498.1.S1_at	2.84194	2.69271	2.99204	2.81326	2.74443	9.90002	TC107416 /FEA=mRNA /DEF=similar to PIR|E86432|E86432 T5I8.15 protein - Arabidopsis thaliana {Arabidopsis thaliana;} , partial (87%)
Mtr.33206.1.S1_s_at	6.0054	10.4966	10.0837	3.70065	3.30112	3.99933	BF646423 /FEA=mRNA /DEF=weakly similar to UP|Q5Z789 (Q5Z789) Lustrin A-like, partial (12%)
Mtr.12434.1.S1_at	3.51644	4.16036	6.46869	9.77282	10.2182	10.7116	TC94784 /FEA=mRNA /DEF=
Mtr.17102.1.S1_at	4.68106	5.86396	5.91307	6.38992	6.48288	11.8759	IMGAG|987.m00013 /FEA=mRNA /DEF=Dehydrin AC140722.11.121 72326 73018 mth2-14e20 01/13/05
Mtr.13690.1.S1_at	3.36135	3.55738	4.70345	6.49993	7.27091	10.5549	TC98808 /FEA=mRNA /DEF=weakly similar to UP|Q9FSH9 (Q9FSH9) Conglutin gamma precursor, partial (26%)
Mtr.21261.1.S1_at	9.96486	4.50692	3.04171	2.88768	2.77373	3.13357	IMGAG|1248.m00007 /FEA=mRNA /DEF=TonB box, N-terminal; Multicopper oxidase, type 1; Cupredoxin AC149303.10.71 44191 40081 mth2-76a20 01/13/05
Mtr.47442.1.S1_s_at	8.60965	9.5182	12.0074	9.80372	8.32941	4.81716	1666.m00040 /FEA=mRNA /DEF=AC145329.27 19162 17408 mth2-8i21 weakly similar to TIGR_Ath1|At1g02640-GOpep .1 68408.m00196 glycosyl hydrolase family 3 similar to beta-xylosidase GB:Z84377, partial (59%)
Mtr.11170.1.S1_at	5.77587	6.60989	9.38754	11.6462	11.7531	12.9658	TC109101 /FEA=mRNA /DEF=similar to UP|Q9SMW0 (Q9SMW0) Beta-amylase enzyme , partial (34%)
Mtr.31824.1.S1_at	10.0755	8.41626	3.48646	3.26408	2.88885	3.02063	AL382060 /FEA=mRNA /DEF=
Mtr.32740.1.S1_at	10.6368	10.1786	6.51745	4.13784	3.86522	3.4626	BE319937 /FEA=mRNA /DEF=similar to UP|Q42487 (Q42487) Extensin like protein, partial (67%)
Mtr.30517.1.S1_at	7.22736	11.4797	11.9461	9.48069	9.07339	4.77681	BM814000 /FEA=mRNA /DEF=UP|Q74MR4 (Q74MR4) NEQ243, partial (5%)
Mtr.16532.1.S1_at	5.3939	9.52039	12.5491	12.2848	11.6808	8.88337	IMGAG|828.m00011 /FEA=mRNA /DEF=hypothetical protein AC130798.15.101 57710 59677 mth2-27f17 01/13/05
Mtr.8458.1.S1_s_at	5.91252	6.88475	12.4011	12.5995	12.7966	13.062	TC100250 /FEA=mRNA /DEF=similar to UP|LEGJ_PEA (P05692) Legumin J precursor [Contains: Legumin J alpha chain (Legumin J acidic chain); Legumin J beta chain (Legumin J basic chain)], partial (74%)
Mtr.21942.1.S1_s_at	5.79701	10.6827	7.59527	3.90374	3.83404	3.53566	1574.m00057 /FEA=mRNA /DEF=AC124215.15 119069 119557 mth2-32m6 weakly similar to TIGR_Ath1|At1g50650-GOpep .1 68408.m05221 stig1-related protein similar to Stig1 GB:AAD45584 GI:5596437, partial (49%)
Mtr.15516.1.S1_at	4.58891	6.9255	8.42871	10.5167	11.2449	11.7317	IMGAG|744.m00008 /FEA=mRNA /DEF=protein F5O8.11 [imported] - Arabidopsis thaliana AC122172.29.81 51987 54967 mth2-27e7 01/13/05
Mtr.45258.1.S1_at	8.82306	10.1283	6.2422	3.02865	2.99166	3.21174	TC99191 /FEA=mRNA /DEF=similar to UP|Q76LL4 (Q76LL4) Flavonoid 3',5'-hydroxylase, partial (53%)
Mtr.42038.1.S1_s_at	4.37617	11.5112	10.5073	5.29521	5.01277	6.12981	TC110615 /FEA=mRNA /DEF=weakly similar to UP|Q6Z307 (Q6Z307) Lipase class 3-like, partial (43%)
Mtr.12161.1.S1_at	9.993	10.6021	9.69693	7.86507	7.2607	3.46752	TC112356 /FEA=mRNA /DEF=weakly similar to PIR|T09647|T09647 beta-glucosidase precursor isoform AH I, cyanogenic - black cherry (fragment) {Prunus serotina;} , partial (33%)
Mtr.43881.1.S1_at	11.0125	9.24998	4.24637	3.88336	4.47853	5.04801	TC96236 /FEA=mRNA /DEF=homologue to UP|INVA_VICFA (Q43857) Acid beta-fructofuranosidase precursor (Acid sucrose-6-phosphate hydrolase) (Acid invertase) (AI) (Vacuolar invertase) , partial (42%)
Mtr.42059.1.S1_at	3.89558	6.19823	11.0196	8.43807	5.88455	6.54244	TC110662 /FEA=mRNA /DEF=similar to UP|Q9FH76 (Q9FH76) Cytochrome P450 monooxygenase (AT5g45340/K9E15_12), partial (31%)
Mtr.50378.1.S1_s_at	4.8823	4.87806	5.6743	8.30847	9.27251	12.0005	IMGAG|1063.m00019 /FEA=mRNA /DEF=AAA ATPase; ABC transporter related; ABC transporter, transmembrane region, type 1 AC144728.11.181 65548 71317 mth2-6g7 01/13/05
Mtr.35627.1.S1_at	3.32182	3.65635	6.08308	8.92057	9.05222	10.4436	TC109170 /FEA=mRNA /DEF=similar to UP|Q6E0U9 (Q6E0U9) Lipid transfer protein, partial (23%)
Mtr.49350.1.S1_at	6.82273	9.86776	5.31989	2.75015	2.90163	2.95128	IMGAG|870.m00020 /FEA=mRNA /DEF=hypothetical protein AC135415.27.191 51501 50171 mth2-10b9 01/13/05
Mtr.41898.1.S1_at	3.32085	3.87723	3.50042	4.67458	4.82713	10.4364	TC110331 /FEA=mRNA /DEF=similar to UP|Q940U2 (Q940U2) AT5g05220/K18I23_2, partial (25%)
Mtr.52248.1.S1_at	7.32941	10.0776	11.9184	11.6598	11.0035	4.80352	IMGAG|782.m00001 /FEA=mRNA /DEF=FYVE/PHD zinc finger; Zn-finger-like, PHD finger; Zn-finger, RING; Cellulose synthase AC125473.12.11 13224 8003 mth2-8j13 01/13/05
Mtr.33678.1.S1_at	4.04653	4.39664	5.36563	6.75379	7.89449	11.1549	BI264130 /FEA=mRNA /DEF=
Mtr.2871.1.S1_at	3.53599	3.50058	4.97817	7.13599	8.48409	10.6049	CA858644 /FEA=mRNA /DEF=similar to UP|Q9SJE8 (Q9SJE8) T27G7.12, partial (25%)
Mtr.38375.1.S1_at	3.23503	2.94288	3.08928	3.74688	3.45731	10.0468	TC102663 /FEA=mRNA /DEF=
Mtr.35262.1.S1_at	9.94562	6.25095	3.10407	2.8511	2.84463	3.03783	CX540279 /FEA=mRNA /DEF=similar to UP|Q9FIG1 (Q9FIG1) Serine protease-like protein, partial (11%)
Mtr.42021.1.S1_s_at	4.78187	6.39244	8.73548	9.19552	10.2911	11.8801	TC110582 /FEA=mRNA /DEF=homologue to UP|Q9XER4 (Q9XER4) 1-aminocyclopropane-1-carboxylate oxidase , partial (36%)
Mtr.46259.1.S1_at	7.06522	10.0036	12.4007	13.6161	13.6985	14.157	IMGAG|1240.m00024 /FEA=mRNA /DEF=Caspase, catalytic subunit AC149134.2.241 126790 127983 mth2-19l15 01/13/05
Mtr.14000.1.S1_at	10.7464	11.4015	10.8518	9.56793	8.89784	4.31462	TC99923 /FEA=mRNA /DEF=
Mtr.28712.1.S1_s_at	4.61308	10.9349	10.6566	6.77577	6.31642	3.84861	BI311209 /FEA=mRNA /DEF=
Mtr.46219.1.S1_s_at	9.65311	7.64626	2.90277	2.75484	2.57468	2.61656	IMGAG|1142.m00002 /FEA=mRNA /DEF=LQGC hypothetical protein AC146806.13.11 3244 3645 mth2-151p24 01/13/05
Mtr.25720.1.S1_at	10.1286	7.41307	3.17451	3.1855	3.36057	3.05399	1450.m00049 /FEA=mRNA /DEF=AC146910.16 77290 76898 mth2-59i21 weakly similar to TIGR_Ath1|At4g16195-GOpep .1 68411.m02235 self-incompatibility protein-related similar to S1, partial (73%)
Mtr.38180.1.S1_at	7.03063	12.6644	13.8774	14.1046	14.1023	13.5628	TC102247 /FEA=mRNA /DEF=
Mtr.9716.1.S1_at	10.6767	8.80725	3.67433	3.86147	3.66298	3.60382	TC104168 /FEA=mRNA /DEF=similar to UP|Q8GZU1 (Q8GZU1) Kinesin related protein, partial (10%)
Mtr.18552.1.S1_at	3.70642	3.79703	4.05828	4.72109	5.10186	10.7782	IMGAG|1038.m00015 /FEA=mRNA /DEF=WGR; Poly(ADP-ribose) polymerase, catalytic region; BRCT AC144515.14.141 41017 45104 mth2-5j8 01/13/05
Mtr.23940.1.S1_at	3.97557	7.87565	11.0472	9.9934	9.18945	5.38667	1704.m00052 /FEA=mRNA /DEF=AC148346.11 70480 66706 mth2-25m19 weakly similar to TAIR|gene:2195974-GOpep .1 68408.m08259 hypothetical protein similar to receptor-like protein kinase
Mtr.43508.1.S1_at	3.27584	4.40425	6.72238	9.50531	9.54963	10.3473	TC95490 /FEA=mRNA /DEF=weakly similar to UP|Q8LE45 (Q8LE45) Nodulin-like protein, partial (57%)
Mtr.12753.1.S1_at	13.3799	13.0824	10.527	9.60925	8.4626	6.31562	TC95839 /FEA=mRNA /DEF=similar to UP|P93217 (P93217) AROGP2 , partial (34%)
Mtr.42030.1.S1_at	4.59124	4.5123	6.23178	9.54678	10.3229	11.5728	TC110598 /FEA=mRNA /DEF=weakly similar to UP|Q9LTN0 (Q9LTN0) Arabidopsis thaliana genomic DNA, chromosome 3, P1 clone: MTC11, partial (26%)
Mtr.42542.1.S1_at	9.70045	10.5518	8.34383	4.01851	3.49888	3.4996	TC111781 /FEA=mRNA /DEF=weakly similar to UP|Q93VQ6 (Q93VQ6) At1g07080/F10K1_15, partial (14%)
Mtr.48811.1.S1_at	11.7875	10.3742	8.90742	7.42518	7.42431	4.74025	IMGAG|1150.m00011 /FEA=mRNA /DEF=AUX/IAA protein; Aux/IAA_ARF_dimerisation AC146866.6.111 46535 49439 mth2-19a14 01/13/05
Mtr.48668.1.S1_at	6.4139	7.33556	9.95011	12.0945	12.5859	13.4563	IMGAG|1261.m00003 /FEA=mRNA /DEF=Lipolytic enzyme, G-D-S-L AC150244.2.31 7814 9645 mth2-180p14 01/13/05
Mtr.45460.1.S1_at	11.8876	9.80809	5.9507	4.92931	4.86533	4.84788	TC99694 /FEA=mRNA /DEF=similar to UP|TOP2_PEA (O24308) DNA topoisomerase II (PsTopII) , partial (8%)
Mtr.6556.1.S1_at	11.6784	11.0312	9.5565	8.40923	8.26426	4.64049	BQ149337 /FEA=mRNA /DEF=weakly similar to GB|AAL14417.1|16209724|AY057622 At1g61890/F8K4_9 {Arabidopsis thaliana;} , partial (22%)
Mtr.31952.1.S1_at	3.55687	4.33403	4.50362	7.11244	7.66141	10.5827	AL386860 /FEA=mRNA /DEF=
Mtr.17673.1.S1_at	10.8807	10.291	7.69616	4.05678	3.85772	4.39525	IMGAG|1009.m00004 /FEA=mRNA /DEF=Peptidase M14, carboxypeptidase A AC141922.19.31 15134 16492 mth2-9n11 01/13/05
Mtr.43391.1.S1_at	3.91242	3.82407	5.22067	6.54137	7.12516	10.8442	TC95200 /FEA=mRNA /DEF=
Mtr.8498.1.S1_at	5.21326	3.81549	4.86973	4.5607	5.06911	10.8333	TC100391 /FEA=mRNA /DEF=UP|O24483 (O24483) Asparagine synthetase, complete
Mtr.2886.1.S1_at	4.44778	5.4465	5.90063	6.49695	6.52068	11.4648	CA917414 /FEA=mRNA /DEF=similar to UP|Q9SEK9 (Q9SEK9) Seed maturation protein PM25, partial (94%)
Mtr.12202.1.S1_at	10.8658	10.6688	9.09491	6.65829	5.63493	3.85135	TC93917 /FEA=mRNA /DEF=similar to UP|Q9ZP07 (Q9ZP07) Ribulose 1,5-bisphosphate carboxylase small subunit precursor , partial (98%)
Mtr.29599.1.S1_at	12.0707	14.2025	13.9728	12.0689	11.8043	7.1909	TC96848 /FEA=mRNA /DEF=
Mtr.48829.1.S1_at	4.24581	4.61058	4.82987	5.52237	4.85481	11.2512	IMGAG|1149.m00007 /FEA=mRNA /DEF=Peptidase aspartic AC146865.11.61 31055 29748 mth2-36m14 01/13/05
Mtr.35496.1.S1_at	7.38412	10.8499	11.7232	10.1116	8.84399	4.72214	TC104734 /FEA=mRNA /DEF=similar to GB|AAN28762.1|23505805|AY143823 At1g71970/F17M19_12 {Arabidopsis thaliana;} , partial (20%)
Mtr.23876.1.S1_at	13.4442	12.6346	9.48577	6.8134	6.44802	7.75718	1701.m00046 /FEA=mRNA /DEF=AC148171.12 14728 18786 mth2-30a2 weakly similar to UP|Q9M513 (Q9M513) Wound-inducible carboxypeptidase
Mtr.25211.1.S1_at	8.60051	13.6119	14.4238	13.7412	13.3798	7.42869	1798.m00032 /FEA=mRNA /DEF=CR932959.1 64780 66815 mte1-55f11 UP|Q40372 (Q40372) Peroxidase precursor
Mtr.40155.1.S1_at	4.82153	7.0486	10.7917	11.8159	11.4275	10.2303	TC106632 /FEA=mRNA /DEF=similar to UP|Q5RZ62 (Q5RZ62) 3-hydroxy-3-methylglutaryl coenzyme A reductase , partial (53%)
Mtr.49333.1.S1_s_at	3.90008	4.15872	4.14707	4.14718	5.18104	10.889	IMGAG|942.m00024 /FEA=mRNA /DEF=Glycine rich AC138451.15.241 79980 79073 mth2-24k1 01/13/05
Mtr.45553.1.S1_at	9.85434	8.39911	3.54706	2.8667	2.89506	2.98742	TC99910 /FEA=mRNA /DEF=similar to UP|Q9SXZ3 (Q9SXZ3) ACE, partial (37%)
Mtr.33363.1.S1_at	4.36002	5.82026	8.71034	10.4642	10.8991	11.3471	BG447867 /FEA=mRNA /DEF=similar to UP|Q8LJS1 (Q8LJS1) No apical meristem-like protein, partial (34%)
Mtr.38088.1.S1_at	5.86473	11.1378	12.8465	12.4152	11.9315	10.0031	TC102062 /FEA=mRNA /DEF=similar to UP|Q69F97 (Q69F97) Phytochelatin synthetase-like protein, partial (87%)
Mtr.14727.1.S1_at	9.93679	7.87258	3.08287	3.16187	2.95598	4.17784	IMGAG|760.m00004 /FEA=mRNA /DEF=Homeobox; Lipid-binding START; Homeodomain-like; Peptidase M, neutral zinc metallopeptidases, zinc-binding site AC123975.16.31 23047 19225 mth2-12m13 01/13/05
Mtr.37224.1.S1_at	10.3815	8.60848	7.0552	4.80656	5.04875	3.40089	TC100165 /FEA=mRNA /DEF=homologue to PIR|A29356|A29356 hydroxyproline-rich glycoprotein (clone Hyp3.6) - kidney bean (fragment) {Phaseolus vulgaris;} , partial (73%)
Mtr.11807.1.S1_at	6.58928	8.91976	8.66411	12.0151	12.4514	13.5698	TC111123 /FEA=mRNA /DEF=
Mtr.22317.1.S1_at	9.89966	3.23863	3.01636	3.03057	3.17811	2.92411	1595.m00055 /FEA=mRNA /DEF=AC132565.21 115202 115671 mth2-4a8 weakly similar to TAIR|gene:2116611-GOpep .1 68411.m04161 hypothetical protein, partial (97%)
Mtr.26808.1.S1_at	3.94514	10.9143	9.2223	6.77429	6.88866	8.1419	AJ498271 /FEA=mRNA /DEF=
Mtr.38855.1.S1_at	3.5404	3.34028	3.55962	7.19314	7.68245	10.3079	TC103683 /FEA=mRNA /DEF=
Mtr.31923.1.S1_at	2.92714	3.08805	5.49128	5.74261	5.84781	9.88864	AL385713 /FEA=mRNA /DEF=similar to UP|Q700B1 (Q700B1) Non-cyanogenic beta-glucosidase , partial (16%)
Mtr.7333.1.S1_at	3.7834	6.20103	8.12056	8.55322	8.37056	10.7434	TC106849 /FEA=mRNA /DEF=weakly similar to UP|O04925 (O04925) 15.5 kDa oleosin, partial (60%)
Mtr.11642.1.S1_at	5.09061	11.6422	11.9203	6.67975	6.03442	4.96684	TC110578 /FEA=mRNA /DEF=weakly similar to UP|O24482 (O24482) Sali3-2, partial (44%)
Mtr.8466.1.S1_at	4.47502	4.62157	8.16379	9.40912	10.3081	11.4202	TC100286 /FEA=mRNA /DEF=UP|TIP1_MEDTR (Q9FY14) Probable aquaporin TIP-type (MtAQP1), complete
Mtr.12486.1.S1_at	3.17379	6.38637	7.91031	7.14724	7.53532	10.1084	TC94966 /FEA=mRNA /DEF=similar to UP|Q84XY6 (Q84XY6) Cystatin, partial (37%)
Mtr.35147.1.S1_s_at	5.02651	5.24953	6.69197	9.45371	10.1811	11.9601	CX534193 /FEA=mRNA /DEF=similar to UP|Q9LL59 (Q9LL59) CEL I mismatch endonuclease, partial (17%)
Mtr.28673.1.S1_at	4.26547	7.5043	9.98373	10.8979	11.1888	11.1735	BI309881 /FEA=mRNA /DEF=
Mtr.6167.1.S1_at	10.5565	7.42693	4.36126	3.69106	3.82008	3.63488	BI272247 /FEA=mRNA /DEF=similar to UP|P88666 (P88666) Envelope glycoprotein (Fragment), partial (17%)
Mtr.44608.1.S1_at	10.6643	8.61734	5.36158	3.81517	3.74444	4.48271	TC97706 /FEA=mRNA /DEF=PIR|S04520|S04520 histone H3 (clone pH3c-1) - alfalfa {Medicago sativa;} , complete
Mtr.17194.1.S1_at	3.09656	5.88652	9.09056	10.0148	9.26845	5.19195	IMGAG|901.m00026 /FEA=mRNA /DEF=Glutaredoxin AC136974.11.251 105933 107234 mth2-22e9 01/13/05
Mtr.2248.1.S1_at	4.03133	6.92638	10.9443	10.8905	10.3588	8.67243	BG582995 /FEA=mRNA /DEF=weakly similar to UP|Q6CBU0 (Q6CBU0) Yarrowia lipolytica chromosome C of strain CLIB99 of Yarrowia lipolytica, partial (7%)
Mtr.51369.1.S1_at	2.93448	2.95587	3.06216	3.4584	3.80253	9.8459	IMGAG|731.m00005 /FEA=mRNA /DEF=pathogenesis-related protein-like protein AC121241.32.51 20302 17030 mth2-4n3 01/13/05
Mtr.38792.1.S1_at	11.5454	11.8888	9.56807	5.06964	5.07359	4.98045	TC103540 /FEA=mRNA /DEF=similar to UP|Q7RB34 (Q7RB34) Processed variable antigen-related (Fragment), partial (3%)
Mtr.35539.1.S1_at	11.319	9.91396	7.14499	4.41114	4.97121	4.59633	TC105426 /FEA=mRNA /DEF=
Mtr.22348.1.S1_at	3.07203	5.99518	9.87236	8.17558	6.5516	2.96604	1598.m00038 /FEA=mRNA /DEF=AC133780.28 41549 38305 mth2-27f3 weakly similar to TIGR_Ath1|At5g18610-GOpep .1 68412.m02022 protein kinase family contains eukaryotic protein kinase domain,, partial (71%)
Mtr.42038.1.S1_at	3.84739	10.7521	9.86727	4.4311	4.64651	5.64093	TC110615 /FEA=mRNA /DEF=weakly similar to UP|Q6Z307 (Q6Z307) Lipase class 3-like, partial (43%)
Mtr.43193.1.S1_at	7.62799	6.61286	5.96421	7.50591	7.82689	12.8679	TC94778 /FEA=mRNA /DEF=similar to UP|DHE3_ARATH (Q9S7A0) Probable glutamate dehydrogenase 3 (GDH 3) , complete
Mtr.7268.1.S1_at	5.51659	9.26725	11.3615	12.3356	12.4182	10.3526	TC105269 /FEA=mRNA /DEF=similar to UP|O82615 (O82615) T9A4.6 protein (Probable wound-induced protein), partial (21%)
Mtr.45343.1.S1_at	10.4925	8.30821	3.84947	3.73953	3.59133	3.88224	TC99437 /FEA=mRNA /DEF=similar to GB|CAC82909.1|25136916|ATH297948 cellulose synthase-like protein {Arabidopsis thaliana;} , partial (18%)
Mtr.31710.1.S1_at	10.0564	9.68043	6.51806	3.76517	3.52209	3.15778	AL376379 /FEA=mRNA /DEF=homologue to UP|Q94KI6 (Q94KI6) Polygalacturonase (Fragment), partial (43%)
Mtr.11139.1.S1_at	4.81926	9.78288	11.6511	11.7157	11.501	9.74143	TC109017 /FEA=mRNA /DEF=similar to UP|Q9FNG4 (Q9FNG4) Gb|AAF23188.1, partial (15%)
Mtr.17361.1.S1_at	3.31354	8.22641	10.209	4.95096	3.69442	3.58405	IMGAG|996.m00012 /FEA=mRNA /DEF=Beta-Ig-H3/fasciclin AC141108.3.111 33546 32692 mth2-22g6 01/13/05
Mtr.41121.1.S1_at	11.1343	8.99739	5.20706	4.31927	4.23916	4.42275	TC108758 /FEA=mRNA /DEF=similar to UP|Q9SPM0 (Q9SPM0) Extensin-like protein, partial (3%)
Mtr.1108.1.S1_at	5.0193	10.2183	11.9118	10.8279	10.3027	9.99573	1532.m00023 /FEA=mRNA /DEF=AC144729.29 26336 27202 mth2-15j6 weakly similar to UP|Q9FZ13 (Q9FZ13) Tuber-specific and sucrose-responsive element binding factor
Mtr.26883.1.S1_at	9.6677	7.01992	3.20422	2.93034	2.77567	6.39981	AL366223 /FEA=mRNA /DEF=
Mtr.2937.1.S1_at	5.99638	9.15144	11.5973	7.97879	6.57283	4.71008	CA990238 /FEA=mRNA /DEF=weakly similar to UP|Q8S9H0 (Q8S9H0) Temperature stress-induced lipocalin, partial (61%)
Mtr.47803.1.S1_at	11.7313	9.19838	9.02513	8.52536	8.37708	4.85197	1625.m00035 /FEA=mRNA /DEF=AC137703.33 5228 4884 mth2-11d24 weakly similar to UP|Q8LBN6 (Q8LBN6) Cystatin-like protein
Mtr.39287.1.S1_at	4.37329	4.69027	7.3032	9.91191	10.3842	11.2457	TC104592 /FEA=mRNA /DEF=similar to UP|Q9SUJ6 (Q9SUJ6) SGP1 monomeric G-protein, partial (40%)
Mtr.6153.1.S1_at	10.0673	8.21151	5.17663	3.5836	3.60942	3.19705	BI271813 /FEA=mRNA /DEF=similar to UP|Q8H0H2 (Q8H0H2) Chromomethylase-like protein, partial (18%)
Mtr.42689.1.S1_at	10.2123	7.81898	3.8785	3.37257	3.34431	3.49137	TC112161 /FEA=mRNA /DEF=
Mtr.34968.1.S1_at	3.43737	10.0692	10.2315	7.2574	7.7223	3.3652	CX529352 /FEA=mRNA /DEF=weakly similar to UP|Q8W4C5 (Q8W4C5) Nucellin-like protein, partial (8%)
Mtr.18864.1.S1_at	11.8123	9.89076	8.11294	6.47628	6.44134	4.9465	IMGAG|966.m00004 /FEA=mRNA /DEF=Glycoside hydrolase, family 17 AC140026.11.41 14283 13384 mth2-36j24 01/13/05
Mtr.19934.1.S1_at	6.12996	9.26445	10.946	12.3036	12.6958	12.9929	IMGAG|1094.m00003 /FEA=mRNA /DEF=cysteine proteinase precursor AC146564.2.31 12059 5971 mth2-67l12 01/13/05
Mtr.33545.1.S1_s_at	3.1836	3.90867	4.77084	6.15331	6.82952	10.0432	BG453341 /FEA=mRNA /DEF=weakly similar to UP|Q700B1 (Q700B1) Non-cyanogenic beta-glucosidase , partial (25%)
Mtr.10368.1.S1_at	8.23753	10.0369	4.0336	3.21334	3.18175	3.2159	TC106536 /FEA=mRNA /DEF=homologue to UP|CHS8_MEDSA (P30076) Chalcone synthase 8 (Naringenin-chalcone synthase 8) , complete
Mtr.45270.1.S1_at	4.51312	6.44197	8.06482	10.2669	10.7966	11.3641	TC99229 /FEA=mRNA /DEF=
Mtr.9952.1.S1_at	9.56305	10.6108	11.4278	10.2281	9.55929	4.57962	TC105011 /FEA=mRNA /DEF=
Mtr.43407.1.S1_at	5.10697	9.57083	11.9507	11.4964	11.4234	10.2595	TC95239 /FEA=mRNA /DEF=weakly similar to UP|Q7TMR3 (Q7TMR3) Rnf111 protein (Fragment), partial (17%)
Mtr.4036.1.S1_at	3.49468	3.11744	3.43839	9.02973	9.83311	9.95938	CA919779 /FEA=mRNA /DEF=similar to UP|Q84U00 (Q84U00) Ser-thr protein kinase (Fragment), partial (40%)
Mtr.11000.1.S1_at	7.71381	13.6944	14.2251	13.2569	12.6846	7.38491	TC108561 /FEA=mRNA /DEF=
Mtr.39708.1.S1_at	10.6688	8.28101	4.95687	3.83472	3.99699	4.13175	TC105536 /FEA=mRNA /DEF=similar to UP|Q8S1B1 (Q8S1B1) Serine/threonine kinase protein-like, partial (8%)
Mtr.44368.1.S1_at	9.98956	11.3279	11.0011	8.04096	7.13395	4.50201	TC97226 /FEA=mRNA /DEF=weakly similar to UP|Q8S9J7 (Q8S9J7) AT5g65760/MPA24_11, partial (35%)
Mtr.37269.1.S1_at	6.05157	7.57957	12.0021	12.4519	12.5738	12.8705	TC100251 /FEA=mRNA /DEF=similar to UP|LEG2_VICFA (P16078) Legumin type B [Contains: Legumin type B alpha chain (Legumin type B acidic chain); Legumin type B beta chain (Legumin type B basic chain)] (Fragment), partial (92%)
Mtr.49962.1.S1_at	3.79569	8.51591	10.6076	7.75768	6.90494	4.27637	IMGAG|1190.m00003 /FEA=mRNA /DEF=Cyclic nucleotide-binding; Ankyrin; K+ channel, pore region; Cation channel, non-ligand gated; Ion transport protein; EAG/ELK/ERG potassium channel AC148176.11.21 19284 13833 mth2-3j15 01/13/05
Mtr.16167.1.S1_at	7.33195	11.3601	10.8807	4.88426	4.55026	4.91774	IMGAG|860.m00005 /FEA=mRNA /DEF=Protein of unknown function DUF231 AC135231.23.41 29014 25064 mth2-28m10 01/13/05
Mtr.9450.1.S1_at	5.65536	4.49092	5.61491	8.29461	8.78568	11.2985	TC103382 /FEA=mRNA /DEF=similar to GB|AAD32773.1|4895186|AC007661 axi 1-like protein {Arabidopsis thaliana;} , partial (52%)
Mtr.20416.1.S1_at	3.25377	6.56733	10.0593	5.93258	4.02609	3.43823	IMGAG|1110.m00015 /FEA=mRNA /DEF=Eukaryotic protein of unknown function DUF292 AC146649.17.151 43862 40632 mth2-10d6 01/13/05
Mtr.39673.1.S1_at	6.20925	9.78819	3.91628	2.98316	3.03652	3.07081	TC105424 /FEA=mRNA /DEF=weakly similar to UP|Q9FLE3 (Q9FLE3) Polygalacturonase-like protein, partial (22%)
Mtr.11099.1.S1_at	5.08006	7.49677	7.98739	7.89557	8.14184	11.8836	TC108877 /FEA=mRNA /DEF=UP|Q6E2Z6 (Q6E2Z6) 1-cys peroxiredoxin, complete
Msa.1009.1.S1_at	5.56171	5.75358	8.52273	11.3606	11.94	12.3639	iMsa.1009 /TID=Msa.1009.1 /CNT=1 /FEA=mRNA /TIER=ConsEnd /STK=0 /NOTE=sequence(s) not in UniGene /DEF=
Mtr.43340.1.S1_at	10.0217	11.435	10.2277	5.42866	5.13051	4.63349	TC95107 /FEA=mRNA /DEF=similar to UP|Q9SGR6 (Q9SGR6) T23E18.10, partial (96%)
Mtr.35775.1.S1_at	5.47558	6.93279	8.87533	9.31091	8.61527	12.2765	TC112361 /FEA=mRNA /DEF=similar to UP|Q9FH00 (Q9FH00) Arabidopsis thaliana genomic DNA, chromosome 5, TAC clone:K5J14 (At5g42290), partial (37%)
Mtr.51358.1.S1_x_at	9.76547	7.65499	4.53177	2.96673	3.17774	3.09945	IMGAG|750.m00018 /FEA=mRNA /DEF=Histone-fold; Histone H3; Histone core; Histone-fold/TFIID-TAF/NF-Y AC122729.23.181 64600 64190 mth1-62g18 01/13/05
Mtr.7911.1.S1_s_at	10.0923	9.87126	6.72329	4.28585	4.15971	3.29645	BF637890 /FEA=mRNA /DEF=similar to UP|Q8VYT9 (Q8VYT9) ER1-like receptor kinase (Fragment), partial (49%)
Mtr.39490.1.S1_at	10.01	8.50811	3.78263	3.38665	3.46978	3.21426	TC104987 /FEA=mRNA /DEF=
Mtr.45300.1.S1_at	10.5221	10.3557	7.01912	4.84759	4.85022	3.72738	TC99316 /FEA=mRNA /DEF=similar to UP|Q9LLT5 (Q9LLT5) Receptor-like protein kinase (Fragment), partial (84%)
Mtr.38838.1.S1_at	7.75028	13.1108	12.6726	9.17146	8.67961	6.31813	TC103645 /FEA=mRNA /DEF=
Mtr.28724.1.S1_at	5.89246	10.4823	4.76605	3.90076	3.72494	3.69017	BI311691 /FEA=mRNA /DEF=similar to UP|O24137 (O24137) Cysteine proteinase precursor , partial (14%)
Mtr.35851.1.S1_at	6.54477	11.6721	12.9242	12.9452	13.3349	13.0958	TC97991 /FEA=mRNA /DEF=
Mtr.16274.1.S1_at	4.7493	10.1676	11.5341	10.0975	9.77145	9.42113	IMGAG|864.m00004 /FEA=mRNA /DEF=Proteinase inhibitor I12, Bowman-Birk; Growth factor, cystine knot AC135311.13.41 11899 12231 mth2-27l9 01/13/05
Mtr.47931.1.S1_at	13.3129	12.4286	11.8842	9.47806	8.93475	6.52938	1613.m00054 /FEA=mRNA /DEF=AC135800.23 95336 93640 mth2-14g8 homologue to UP|TBA1_PEA (P46259) Tubulin alpha-1 chain
Mtr.34318.1.S1_at	10.4621	8.10781	5.53377	5.05679	5.07624	3.68102	BQ144096 /FEA=mRNA /DEF=similar to UP|Q8LEI6 (Q8LEI6) Receptor-like protein kinase, partial (7%)
Mtr.37909.1.S1_at	12.1512	10.4433	7.99173	5.72611	6.01759	5.37075	TC101693 /FEA=mRNA /DEF=similar to UP|Q9SD82 (Q9SD82) Replication factor A-like protein, partial (85%)
Mtr.37992.1.S1_s_at	12.1142	10.1991	7.70108	5.56466	5.89617	5.33532	TC101855 /FEA=mRNA /DEF=homologue to UP|Q6UEJ2 (Q6UEJ2) Mini-chromosome maintenance 7, partial (25%)
Mtr.32009.1.S1_at	3.68812	4.33714	7.5729	9.56652	9.97919	10.4557	AL388962 /FEA=mRNA /DEF=UP|PHRF_BACSU (P71001) Phosphatase rapF inhibitor (Phosphatase regulator F), partial (26%)
Mtr.33917.1.S1_at	9.8932	7.47954	7.25839	6.41357	5.85838	3.12589	BI273220 /FEA=mRNA /DEF=
Mtr.7355.1.S1_at	10.0857	7.90788	3.76199	3.47105	3.64979	3.31851	TC110067 /FEA=mRNA /DEF=
Mtr.11021.1.S1_at	5.15785	8.72852	10.1486	10.29	10.7288	11.9208	TC108627 /FEA=mRNA /DEF=similar to UP|Q93XA6 (Q93XA6) NAC domain protein NAC2, partial (63%)
Mtr.17239.1.S1_at	3.95646	4.14238	4.65337	7.52976	8.15018	10.7164	IMGAG|903.m00006 /FEA=mRNA /DEF=Peptidase, metallopeptidases; Peptidase M10A and M12B, matrixin and adamalysin; Peptidoglycan binding-like; Peptidase M, neutral zinc metallopeptidases, zinc-binding site AC137077.26.51 26168 25278 mth2-8g15 01/13/05
Mtr.43711.1.S1_at	5.99403	12.7516	12.0188	8.2332	6.38171	6.56217	TC95900 /FEA=mRNA /DEF=similar to UP|O04084 (O04084) Serine carboxypeptidase isolog; 30227-33069, partial (79%)
Mtr.8314.1.S1_at	9.86816	9.72399	9.44391	6.95802	6.91622	3.11468	TC103984 /FEA=mRNA /DEF=weakly similar to UP|Q38848 (Q38848) LRP1, partial (14%)
Mtr.21886.1.S1_at	10.0139	10.855	9.8521	4.93527	4.10571	4.31232	1571.m00034 /FEA=mRNA /DEF=AC122725.25 80411 81694 mth2-4c11
Mtr.43251.1.S1_at	11.9394	9.4684	6.77968	5.19144	5.48688	9.40509	TC94904 /FEA=mRNA /DEF=similar to UP|O24525 (O24525) Glutathione-conjugate transporter AtMRP4, partial (57%)
Mtr.37992.1.S1_at	10.8294	8.97075	7.07597	5.42233	5.44265	4.08185	TC101855 /FEA=mRNA /DEF=homologue to UP|Q6UEJ2 (Q6UEJ2) Mini-chromosome maintenance 7, partial (25%)
Mtr.32797.1.S1_s_at	9.79394	7.30959	4.11996	3.07206	3.10365	3.04843	BE323862 /FEA=mRNA /DEF=similar to UP|Q8LLD7 (Q8LLD7) Sphingolipid long chain base delta 8 desaturase, partial (17%)
Mtr.35456.1.S1_at	3.00727	3.35627	4.63536	7.12112	8.03825	9.74789	TC103501 /FEA=mRNA /DEF=weakly similar to UP|Q9ATG9 (Q9ATG9) High affinity nitrate transporter, partial (9%)
Mtr.38945.1.S1_at	4.11162	8.189	10.8521	10.6582	10.0126	9.01086	TC103883 /FEA=mRNA /DEF=similar to UP|Q9LR65 (Q9LR65) F21B7.20, partial (31%)
Mtr.8968.1.S1_at	10.5364	5.11202	4.00602	4.35821	4.09138	3.79771	TC101974 /FEA=mRNA /DEF=
Mtr.26629.1.S1_at	3.05089	3.30119	3.4634	4.23085	5.04985	9.78873	1548.m00061 /FEA=mRNA /DEF=AC151526.7 109007 109825 mth2-78c9 weakly similar to TIGR_Ath1|At3g44260-GOpep .1 68410.m04401 CCR4-associated factor 1-related protein CAF1_MOUSE, partial (93%)
Mtr.40377.1.S1_at	3.41417	2.85465	2.93955	2.9615	2.98985	9.5912	TC107153 /FEA=mRNA /DEF=similar to UP|CYTI_VIGUN (Q06445) Cysteine proteinase inhibitor (Cystatin), partial (93%)
Mtr.41566.1.S1_at	4.45578	9.4103	5.87176	2.77936	2.67446	2.73945	TC109636 /FEA=mRNA /DEF=homologue to GB|AAT41734.1|48309996|BT014751 At1g67910 {Arabidopsis thaliana;} , partial (45%)
Mtr.13491.1.S1_at	10.4595	11.206	12.991	11.2377	10.1234	6.26256	TC98165 /FEA=mRNA /DEF=similar to UP|Q6RXY3 (Q6RXY3) Beta xylosidase (Fragment), partial (48%)
Mtr.10325.1.S1_at	5.71445	5.73936	6.79281	7.87035	8.30397	12.4389	TC106372 /FEA=mRNA /DEF=similar to PIR|T04762|T04762 chitinase homolog T16H5.170 - Arabidopsis thaliana {Arabidopsis thaliana;} , partial (35%)
Mtr.41267.1.S1_at	10.3062	6.29945	4.74555	3.58251	3.68165	3.6104	TC109042 /FEA=mRNA /DEF=similar to UP|Q9LW11 (Q9LW11) Zinc finger protein-like; Ser/Thr protein kinase-like protein, partial (68%)
Mtr.38743.1.S1_at	8.12409	9.82742	6.6899	4.74053	5.09375	3.10616	TC103439 /FEA=mRNA /DEF=weakly similar to UP|Q6UXJ7 (Q6UXJ7) GFHL3075, partial (4%)
Mtr.27443.1.S1_at	8.58879	9.98614	11.0612	9.44853	8.75208	4.34274	BE124129 /FEA=mRNA /DEF=similar to UP|Q6WNU4 (Q6WNU4) Subtilisin-like protease, partial (25%)
Mtr.35796.1.S1_at	6.72658	13.439	12.5796	7.52973	7.38476	8.67227	TC94215 /FEA=mRNA /DEF=similar to UP|O49134 (O49134) GAST-like gene product, partial (73%)
Mtr.20438.1.S1_at	11.4226	4.71161	6.17575	6.50172	7.34459	8.07279	IMGAG|1110.m00031 /FEA=mRNA /DEF=O-methyltransferase, family 2; Blue (type 1) copper domain; Generic methyltransferase; SAM (and some other nucleotide) binding motif AC146649.17.311 90472 95455 mth2-10d6 01/13/05
Mtr.44047.1.S1_at	2.9406	4.64256	9.64303	9.16556	7.81789	3.39393	TC96584 /FEA=mRNA /DEF=weakly similar to UP|Q6C159 (Q6C159) Similarity, partial (5%)
Mtr.16234.1.S1_at	10.1597	10.8132	9.26175	8.5053	8.08143	4.11114	IMGAG|818.m00026 /FEA=mRNA /DEF=Allergen V5/Tpx-1 related; Ves allergen AC127169.13.261 113617 114237 mth2-36n3 01/13/05
Mtr.40159.1.S1_at	7.65521	11.7015	14.0128	14.3531	14.2906	13.9775	TC106636 /FEA=mRNA /DEF=homologue to UP|Q8W2E3 (Q8W2E3) 3-hydroxy-3-methylglutaryl coenzyme A, partial (28%)
Mtr.761.1.S1_at	10.0322	5.15953	3.41341	3.40603	3.33451	3.64253	1480.m00040 /FEA=mRNA /DEF=AC150442.2 76589 80380 mth2-2o12 similar to UP|Q43855 (Q43855) Beta-fructofuranosidase; cell wall invertase I; fructosidase (EC 3.2.1.26)
Mtr.2647.1.S1_at	3.50697	4.62603	4.34096	4.04576	4.75051	10.2027	BI312047 /FEA=mRNA /DEF=
Mtr.50430.1.S1_at	9.93041	6.7176	4.58757	3.23808	3.56478	3.27461	IMGAG|970.m00002 /FEA=mRNA /DEF=Lipoxygenase; Lipase/lipooxygenase, PLAT/LH2; Lipoxygenase, LH2; Plant lipoxygenase AC140032.4.11 13416 9432 mth2-10i23 01/13/05
Mtr.2373.1.S1_at	6.85389	9.78008	10.7574	10.0976	8.90967	4.07567	BG588078 /FEA=mRNA /DEF=similar to GB|AAS99719.1|46518475|BT012575 At2g22620 {Arabidopsis thaliana;} , partial (20%)
Mtr.2019.1.S1_at	5.20268	8.55469	10.4529	11.558	10.8826	4.87907	BE999754 /FEA=mRNA /DEF=similar to UP|Q9ZQ71 (Q9ZQ71) Expressed protein (At2g03350), partial (79%)
Mtr.36794.1.S1_at	4.48564	5.6269	8.08776	9.95127	10.2108	11.1645	CX526314 /FEA=mRNA /DEF=similar to UP|Q8W437 (Q8W437) PBng143, partial (46%)
Mtr.11553.1.S1_at	5.5293	9.54078	5.73921	2.93417	2.86223	3.14612	TC110295 /FEA=mRNA /DEF=weakly similar to UP|Q94KS0 (Q94KS0) Histidine-containing phosphotransfer protein, partial (85%)
Mtr.12393.1.S1_at	10.9026	7.76112	7.66985	6.36482	6.16113	4.22647	TC94632 /FEA=mRNA /DEF=weakly similar to GB|AAM64538.1|21592589|AY086975 cinnamoyl-CoA reductase-like protein {Arabidopsis thaliana;} , partial (94%)
Mtr.14319.1.S1_at	6.85363	9.89524	9.59469	8.33554	7.74565	3.23165	IMGAG|1219.m00008 /FEA=mRNA /DEF=ABC transporter related; AAA ATPase AC148655.4.81 40487 38655 mth2-61c11 01/13/05
Mtr.11076.1.S1_at	3.07946	3.28254	4.34194	5.87313	6.14007	9.74222	TC108805 /FEA=mRNA /DEF=homologue to UP|O22086 (O22086) ZPT2-14, partial (39%)
Msa.3084.1.S1_at	10.731	11.7585	10.4851	5.40944	5.0999	5.12827	iMsa.3084 /TID=Msa.3084.1 /CNT=1 /FEA=mRNA /TIER=ConsEnd /STK=0 /NOTE=sequence(s) not in UniGene /DEF=
Mtr.18309.1.S1_at	5.13795	7.32994	8.37344	8.24899	8.20865	11.7949	IMGAG|947.m00024 /FEA=mRNA /DEF=Major intrinsic protein AC138580.19.231 108294 110095 mth2-14e15 01/13/05
Mtr.15646.1.S1_at	5.28343	4.29817	4.93154	6.59648	7.47722	10.9528	IMGAG|794.m00023 /FEA=mRNA /DEF=Dehydrin AC126009.22.221 99291 98926 mth2-15c20 01/13/05
Mtr.22160.1.S1_x_at	12.263	10.5031	7.74721	5.7902	5.60915	6.2525	1586.m00047 /FEA=mRNA /DEF=AC130200.29 96854 97264 mth1-64n13 PIR|S04520|S04520 histone H3 (clone pH3c-1) - alfalfa {Medicago sativa;}
Mtr.8362.1.S1_at	10.4681	9.84205	6.15258	3.88809	3.82339	5.20152	TC94687 /FEA=mRNA /DEF=similar to UP|Q89UQ1 (Q89UQ1) Blr1360 protein, partial (5%)
Mtr.1041.1.S1_at	3.38926	3.68384	4.26647	5.49586	5.1978	10.033	1516.m00048 /FEA=mRNA /DEF=AC136503.46 107359 105794 mth2-15n1 similar to UP|Q9LLQ6 (Q9LLQ6) Seed maturation protein PM34
Mtr.52208.1.S1_at	7.0567	5.46373	6.35573	9.20659	10.0253	12.0973	IMGAG|781.m00009 /FEA=mRNA /DEF=Pollen Ole e 1 allergen and extensin AC125389.32.81 32100 32833 mth2-12a18 01/13/05
Msa.1526.1.S1_at	3.9875	7.59213	10.017	10.6203	10.3171	8.23562	iMsa.1526 /TID=Msa.1526.1 /CNT=1 /FEA=mRNA /TIER=ConsEnd /STK=0 /NOTE=sequence(s) not in UniGene /DEF=
Mtr.31102.1.S1_at	10.1445	8.61743	9.88788	8.95588	8.12496	3.51179	AJ388754 /FEA=mRNA /DEF=similar to PIR|T06061|T06061 cellulase F19H22.110 - Arabidopsis thaliana {Arabidopsis thaliana;} , partial (32%)
Mtr.38061.1.S1_at	3.23925	3.33898	4.80373	9.12716	9.87019	9.70823	TC102002 /FEA=mRNA /DEF=weakly similar to UP|C719_SOYBN (O81970) Cytochrome P450 71A9 (P450 CP1) , partial (43%)
Mtr.37972.1.S1_at	10.5463	11.0551	12.4685	7.98668	5.84094	8.99325	TC101815 /FEA=mRNA /DEF=similar to UP|Q60EC2 (Q60EC2) Unknow protein, partial (78%)
Mtr.21943.1.S1_x_at	3.065	4.7025	7.60327	8.69927	8.98082	9.69162	1575.m00026 /FEA=mRNA /DEF=AC124216.19 211 2394 mth2-34o22 weakly similar to UP|O48924 (O48924) CYP83D1p (Fragment)
Mtr.43542.1.S1_at	13.7661	12.543	10.3256	7.2407	7.20474	7.14145	TC95559 /FEA=mRNA /DEF=PIR|S04520|S04520 histone H3 (clone pH3c-1) - alfalfa {Medicago sativa;} , complete
Mtr.46164.1.S1_s_at	4.98816	5.27276	8.64353	11.444	11.6109	11.5937	IMGAG|757.m00006 /FEA=mRNA /DEF=Retinal pigment epithelial membrane protein AC123596.13.61 20408 18663 mth1-17n5 01/13/05
Mtr.31183.1.S1_at	5.4969	10.681	11.4452	11.8816	12.1176	11.0928	AJ497980 /FEA=mRNA /DEF=similar to UP|LCF6_HUMAN (Q9UKU0) Long-chain-fatty-acid--CoA ligase 6 (Long-chain acyl-CoA synthetase 6) (LACS 6) , partial (3%)
Mtr.5242.1.S1_at	3.95761	8.49605	10.5719	10.0031	9.08697	4.42248	AW694210 /FEA=mRNA /DEF=homologue to UP|P93155 (P93155) Cellulose synthase , partial (16%)
Mtr.8361.1.S1_at	11.5292	9.96146	5.68997	5.0737	4.92228	5.4022	TC112425 /FEA=mRNA /DEF=weakly similar to GB|AAD25756.1|4587525|T5I8 Contains the PF|00650 CRAL/TRIO phosphatidyl-inositol-transfer protein domain. ESTs gb|T76582, gb|N06574 and gb|Z25700 come from this gene. {Arabidopsis thaliana;} , partial (14%)
Mtr.24270.1.S1_s_at	9.68031	9.49362	9.41499	8.7699	7.9434	3.07395	1727.m00052 /FEA=mRNA /DEF=AC149639.12 87852 90011 mth2-154b23 weakly similar to UP|Q7XLY9 (Q7XLY9) OSJNBa0086O06.20 protein
Mtr.37548.1.S1_at	11.0134	11.4588	10.9624	9.75618	8.80559	4.8548	TC100899 /FEA=mRNA /DEF=similar to UP|Q805G9 (Q805G9) Envelope glycoprotein gpUL73, partial (16%)
Mtr.40913.1.S1_at	4.72146	4.35822	8.07685	10.4534	10.9585	9.7861	TC108317 /FEA=mRNA /DEF=similar to UP|Q6CXP0 (Q6CXP0) Kluyveromyces lactis strain NRRL Y-1140 chromosome A of strain NRRL Y-1140 of Kluyveromyces lactis, partial (4%)
Mtr.44590.1.S1_s_at	4.06711	6.08475	9.81674	10.6673	10.382	10.2898	TC97669 /FEA=mRNA /DEF=similar to UP|Q6V9S8 (Q6V9S8) Glycuronosyltransferase-like protein, partial (52%)
Mtr.35779.1.S1_at	4.03429	4.72967	4.35983	4.82345	5.25947	10.6327	TC112411 /FEA=mRNA /DEF=homologue to UP|Q9XES7 (Q9XES7) Seed maturation protein PM27, partial (20%)
Mtr.35285.1.S1_at	10.4845	8.28166	4.16331	3.95639	3.96876	3.88626	CX541060 /FEA=mRNA /DEF=weakly similar to UP|Q9LJL1 (Q9LJL1) Arabidopsis thaliana genomic DNA, chromosome 3, P1 clone: MVI11, partial (28%)
Mtr.51056.1.S1_at	10.977	9.04309	4.975	4.64352	4.58305	4.38146	IMGAG|729.m00015 /FEA=mRNA /DEF=Prokaryotic transcription elongation factor GreA/GreB AC121237.19.141 61608 58248 mth2-22g11 01/13/05
Mtr.51358.1.S1_at	9.4423	7.46224	4.52487	2.88821	3.08817	2.84834	IMGAG|750.m00018 /FEA=mRNA /DEF=Histone-fold; Histone H3; Histone core; Histone-fold/TFIID-TAF/NF-Y AC122729.23.181 64600 64190 mth1-62g18 01/13/05
Mtr.2686.1.S1_at	3.38331	3.95779	5.96921	8.88579	9.62405	9.97638	BM813729 /FEA=mRNA /DEF=UP|O74714 (O74714) Phosphatidylinositol 4-kinase, partial (1%)
Mtr.2868.1.S1_at	3.25813	6.71575	8.11991	6.60457	6.62091	9.84673	CA858431 /FEA=mRNA /DEF=similar to UP|Q84Y10 (Q84Y10) Carbonic anhydrase 2 , partial (66%)
Mtr.8498.1.S1_s_at	4.2253	3.12429	4.0474	4.03663	3.62943	9.71121	TC100391 /FEA=mRNA /DEF=UP|O24483 (O24483) Asparagine synthetase, complete
Mtr.18300.1.S1_at	9.17256	8.61537	3.78742	2.69165	2.58648	2.66567	IMGAG|1028.m00021 /FEA=mRNA /DEF=Rapid ALkalinization Factor AC144431.11.201 96331 95945 mth2-21i14 01/13/05
Mtr.40476.1.S1_at	4.42087	5.19993	5.25343	6.84646	6.47001	11.0066	TC107361 /FEA=mRNA /DEF=similar to UP|Q40330 (Q40330) Serine proteinase inhibitor, partial (96%)
Mtr.12917.1.S1_at	4.25487	3.64942	3.44424	4.40097	4.16145	10.028	TC96387 /FEA=mRNA /DEF=similar to UP|Q9SQL0 (Q9SQL0) Jasmonic acid 2, partial (48%)
Mtr.12170.1.S1_at	3.42903	4.14671	3.56616	3.77035	5.23994	10.0095	TC112402 /FEA=mRNA /DEF=similar to UP|Q75W19 (Q75W19) Cytochrome P450, partial (26%)
Mtr.37847.1.S1_at	9.416	3.17408	2.96015	3.02057	2.92378	2.85188	TC101546 /FEA=mRNA /DEF=weakly similar to UP|Q6VAB3 (Q6VAB3) UDP-glycosyltransferase 85A8, partial (66%)
Mtr.37215.1.S1_at	9.54088	9.19359	4.34005	3.69941	3.50345	2.98115	TC100145 /FEA=mRNA /DEF=homologue to UP|Q43437 (Q43437) Photosystem II type I chlorophyll a/b-binding protein precursor, complete
Msa.1378.1.S1_at	5.33407	10.7176	11.8923	11.7818	11.7531	10.3233	iMsa.1378 /TID=Msa.1378.1 /CNT=1 /FEA=mRNA /TIER=ConsEnd /STK=0 /NOTE=sequence(s) not in UniGene /DEF=
Mtr.35781.1.S1_at	3.91995	8.93092	10.4772	8.84125	8.1022	7.45546	TC112482 /FEA=mRNA /DEF=similar to UP|O80386 (O80386) COP1-Interacting Protein 7 (CIP7), partial (4%)
Mtr.5208.1.S1_s_at	3.20259	8.00787	9.75815	8.62707	8.11546	7.66615	AW692523 /FEA=mRNA /DEF=similar to UP|Q9FZ13 (Q9FZ13) Tuber-specific and sucrose-responsive element binding factor, partial (40%)
Mtr.24842.1.S1_at	8.53957	9.49598	6.66981	3.4981	3.12509	2.94076	1772.m00022 /FEA=mRNA /DEF=AC152886.8 10924 9601 mth2-84j21 weakly similar to UP|Q84KB2 (Q84KB2) Helix-loop-helix-like protein
Mtr.15623.1.S1_at	5.90671	10.2457	10.6729	8.62634	7.34085	4.1238	IMGAG|794.m00003 /FEA=mRNA /DEF=Eukaryotic protein of unknown function DUF284 AC126009.22.21 6228 4617 mth2-15c20 01/13/05
Mtr.37656.1.S1_at	10.5176	10.703	7.47997	5.54589	4.9128	4.15845	TC101143 /FEA=mRNA /DEF=similar to UP|Q9FF77 (Q9FF77) Pectinesterase, partial (67%)
Mtr.40408.1.S1_at	9.32828	10.1765	8.25922	7.24359	5.79819	3.63209	TC107218 /FEA=mRNA /DEF=similar to UP|Q8LFE2 (Q8LFE2) Photosystem II, partial (48%)
Mtr.40473.1.S1_at	10.1858	5.81334	4.01145	3.94727	3.92338	3.64167	TC107352 /FEA=mRNA /DEF=weakly similar to UP|Q9LJQ3 (Q9LJQ3) Lipid transfer protein (AT3g18280/MIE15_7), partial (83%)
Mtr.4712.1.S1_s_at	10.2727	8.00988	4.04363	3.73235	3.82448	3.77721	AL377325 /FEA=mRNA /DEF=homologue to UP|O82137 (O82137) Cyclin B (Fragment), partial (45%)
Mtr.10566.1.S1_at	9.78571	7.82822	5.58428	3.24544	3.94793	6.76559	TC107213 /FEA=mRNA /DEF=
Mtr.37456.1.S1_at	5.27805	3.65116	3.67188	3.41292	3.23522	9.77347	TC100689 /FEA=mRNA /DEF=weakly similar to UP|Q8S996 (Q8S996) Glucosyltransferase-13 (Fragment), partial (50%)
Mtr.41161.1.S1_at	6.76671	9.24549	11.3462	12.6303	12.8151	13.3006	TC108847 /FEA=mRNA /DEF=similar to UP|Q9FLJ2 (Q9FLJ2) NAM (No apical meristem)-like protein, partial (61%)
Mtr.47671.1.S1_at	9.42555	3.17453	3.04582	2.89565	2.92255	2.97249	1641.m00047 /FEA=mRNA /DEF=AC140068.16 82890 83505 mth2-15l24
Mtr.3239.1.S1_at	7.95001	14.2646	14.4671	14.4316	14.4729	14.0628	TC109659 /FEA=mRNA /DEF=
Mtr.28691.1.S1_at	8.78023	5.92921	6.54546	9.85076	10.6852	12.4504	BI310480 /FEA=mRNA /DEF=homologue to UP|Q8LP15 (Q8LP15) Nine-cis-epoxycarotenoid dioxygenase3, partial (6%)
Mtr.38334.1.S1_at	10.0257	10.013	6.33465	3.95733	3.507	3.5186	TC102561 /FEA=mRNA /DEF=homologue to UP|Q93ZB1 (Q93ZB1) At1g32540/T9G5_1 (LSD1-like), partial (84%)
Mtr.14480.1.S1_at	9.70205	6.99657	3.66334	3.18843	3.38811	3.37394	IMGAG|1224.m00003 /FEA=mRNA /DEF=Exostosin-like AC148816.3.21 21364 24640 mth2-16i24 01/13/05
Mtr.6561.1.S1_at	10.4637	8.3796	4.56943	3.95011	4.06798	4.37108	BQ149472 /FEA=mRNA /DEF=similar to UP|Q9LDN0 (Q9LDN0) Phragmoplast-associated kinesin-related protein 1, partial (6%)
Mtr.3320.1.S1_at	6.87812	7.29207	12.6705	13.3901	13.0829	8.01154	AJ845682 /FEA=mRNA /DEF=
Mtr.12130.1.S1_at	10.9684	9.38736	6.75853	4.45734	4.68838	4.51428	TC112255 /FEA=mRNA /DEF=weakly similar to UP|Q8SBC5 (Q8SBC5) High mobility group box protein 2, partial (41%)
Mtr.3860.1.S1_at	4.2829	10.0752	10.1774	10.5403	10.7933	6.32778	BI311407 /FEA=mRNA /DEF=
Msa.1067.1.S1_at	9.04036	10.7368	9.44874	5.76393	5.33548	4.22702	iMsa.1067 /TID=Msa.1067.1 /CNT=1 /FEA=mRNA /TIER=ConsEnd /STK=0 /NOTE=sequence(s) not in UniGene /DEF=
Mtr.7064.1.S1_at	4.52026	5.56066	11.0289	10.8199	10.1683	9.61958	CX538729 /FEA=mRNA /DEF=similar to UP|Q9FPN0 (Q9FPN0) NEC1, partial (45%)
Mtr.46348.1.S1_at	4.54264	9.75392	11.0506	10.7418	10.76	7.65204	IMGAG|820.m00008 /FEA=mRNA /DEF=BURP domain-containing protein-related AC127429.25.81 33350 35005 mth2-9o20 01/13/05
Mtr.31183.1.S1_x_at	5.87085	11.0029	11.7568	12.1418	12.3708	11.3948	AJ497980 /FEA=mRNA /DEF=similar to UP|LCF6_HUMAN (Q9UKU0) Long-chain-fatty-acid--CoA ligase 6 (Long-chain acyl-CoA synthetase 6) (LACS 6) , partial (3%)
Mtr.40605.1.S1_at	5.61525	3.1121	3.29705	3.42977	3.56364	9.60733	TC107655 /FEA=mRNA /DEF=weakly similar to UP|Q8GT67 (Q8GT67) Xyloglucan-specific fungal endoglucanase inhibitor protein, partial (75%)
Mtr.8682.1.S1_s_at	3.61811	4.75976	6.22672	6.53247	6.51598	10.1117	TC101006 /FEA=mRNA /DEF=similar to UP|Q9AVK8 (Q9AVK8) Allergen Gly m Bd 28K (Fragment), partial (52%)
Mtr.38632.1.S1_at	3.19677	9.62222	9.57534	6.18965	6.48898	3.12998	TC103209 /FEA=mRNA /DEF=
Mtr.39765.1.S1_at	3.73476	6.58029	10.2216	7.14919	6.05032	4.17684	TC105688 /FEA=mRNA /DEF=
Mtr.14399.1.S1_at	10.48	12.7027	13.8954	13.6559	13.2404	7.41576	IMGAG|916.m00015 /FEA=mRNA /DEF=Plant invertase/pectin methylesterase inhibitor; Pectinesterase; Pectin lyase-like; Pectinesterase inhibitor AC137821.21.151 60203 54723 mth2-15o11 01/13/05
Mtr.8990.1.S1_at	5.39393	5.97831	5.98401	6.79712	7.59061	11.873	TC102027 /FEA=mRNA /DEF=homologue to UP|Q9AUH7 (Q9AUH7) UVI1, partial (79%)
Mtr.37708.1.S1_at	8.56829	9.52067	7.23319	6.66366	6.46892	3.04447	TC101252 /FEA=mRNA /DEF=weakly similar to UP|Q942E2 (Q942E2) Sulfate transporter-like protein, partial (68%)
Mtr.37270.1.S1_at	8.63339	7.53354	11.2658	12.1308	12.5255	14.008	TC100252 /FEA=mRNA /DEF=similar to UP|Q41702 (Q41702) Legumin A precursor, partial (90%)
Mtr.19092.1.S1_at	9.667	8.01627	3.43962	3.1941	3.28439	3.50636	IMGAG|1064.m00001 /FEA=mRNA /DEF=PsAD1-related AC144731.15.11 3508 3711 mth2-5g18 01/13/05
Mtr.40558.1.S1_at	4.20073	4.34539	4.81209	4.14722	3.96031	10.4184	TC107546 /FEA=mRNA /DEF=similar to UP|Q9SQF9 (Q9SQF9) Short-chain alcohol dehydrogenase SAD-C, partial (93%)
Mtr.34614.1.S1_at	10.2663	8.67288	7.70831	6.51045	6.28897	3.81152	BQ154698 /FEA=mRNA /DEF=
Mtr.31360.1.S1_at	10.0104	7.75625	3.96464	3.93091	3.77323	3.55579	AJ621872 /FEA=mRNA /DEF=similar to UP|O82137 (O82137) Cyclin B (Fragment), partial (64%)
Mtr.46208.1.S1_at	3.76873	7.09873	9.60731	10.2221	10.0596	10.0961	IMGAG|1239.m00031 /FEA=mRNA /DEF=conserved hypothetical protein AC149130.2.301 105013 105567 mth2-193n2 01/13/05
Mtr.9750.1.S1_at	3.03011	3.00485	3.11657	3.64599	4.13865	9.45812	TC104267 /FEA=mRNA /DEF=similar to UP|C823_SOYBN (O49858) Cytochrome P450 82A3 (P450 CP6) , partial (26%)
Mtr.2641.1.S1_at	6.84593	12.4159	13.2968	13.2148	13.2735	11.7961	BI311724 /FEA=mRNA /DEF=weakly similar to GB|AAB57800.1|2104551|ATAF001535 AGAA.5 {Arabidopsis thaliana;} , partial (15%)
Mtr.49305.1.S1_at	6.73935	8.94737	10.5613	10.4537	9.87867	4.11426	IMGAG|1024.m00014 /FEA=mRNA /DEF=putative fatty acid elongase AC144343.8.141 61602 60196 mth2-12c21 01/13/05
Mtr.7595.1.S1_at	6.19386	7.44671	8.22618	10.6614	11.313	12.6402	AJ499536 /FEA=mRNA /DEF=weakly similar to UP|Q6B782 (Q6B782) Endonuclease, partial (26%)
Mtr.8820.1.S1_at	5.93047	3.8103	4.41808	7.96463	8.54577	10.2502	TC101485 /FEA=mRNA /DEF=similar to UP|O49459 (O49459) Predicted protein, partial (57%)
Mtr.37637.1.S1_at	4.9426	8.47978	11.2887	11.3802	11.2011	11.3589	TC101103 /FEA=mRNA /DEF=similar to UP|REMO_SOLTU (P93788) Remorin (pp34), partial (68%)
Mtr.26632.1.S1_at	10.2461	7.24627	4.65672	3.81003	4.44979	6.27252	1549.m00042 /FEA=mRNA /DEF=AC151598.2 18876 16791 mte1-49g8 similar to TAIR|gene:1005715287-GOpep .2 68408.m08425 expressed protein contains similarity to pathogen-related protein
Mtr.44485.1.S1_at	11.4282	9.41101	7.49329	5.28846	6.00139	4.99523	TC97453 /FEA=mRNA /DEF=similar to UP|Q6QNH2 (Q6QNH2) Minichromosomal maintenance factor, partial (20%)
Mtr.25890.1.S1_at	10.15	8.02276	3.85581	3.72138	3.8159	3.86584	1467.m00044 /FEA=mRNA /DEF=AC149304.11 90428 87143 mth2-76g4 similar to UP|P93205 (P93205) SBT2 protein (Subtilisin-like protease)
Mtr.43770.1.S1_at	3.68575	2.94231	4.27266	8.03708	8.22104	9.36858	TC96027 /FEA=mRNA /DEF=similar to PIR|H84518|H84518 pathogenesis-related PR-1-like protein [imported] - Arabidopsis thaliana {Arabidopsis thaliana;} , partial (84%)
Mtr.19279.1.S1_at	4.84127	6.97967	9.88172	9.74306	10.2357	11.2626	IMGAG|978.m00004 /FEA=mRNA /DEF=Heat shock protein Hsp70 AC140546.10.41 15154 17115 mth2-35l19 01/13/05
Mtr.25728.1.S1_at	10.9624	10.8315	6.47288	4.54279	5.93083	10.6451	1451.m00031 /FEA=mRNA /DEF=AC147482.2 17591 14785 mth2-93e11 weakly similar to TIGR_Ath1|At5g15350-GOpep .1 68412.m01660 plastocyanin-like domain containing protein contains, partial (42%)
Mtr.11773.1.S1_s_at	4.68355	4.959	8.46457	10.0672	9.70255	11.1027	TC111020 /FEA=mRNA /DEF=
Mtr.41598.1.S1_at	11.8556	10.4666	8.04585	6.0035	6.18025	5.43996	TC109700 /FEA=mRNA /DEF=homologue to UP|Q8H1A3 (Q8H1A3) Mini-chromosome maintenance protein MCM6, partial (53%)
Mtr.43826.1.S1_at	8.4025	11.8213	12.8124	12.705	12.4574	6.39756	TC96123 /FEA=mRNA /DEF=
Mtr.28729.1.S1_at	2.82282	9.00577	6.63881	2.97345	3.06935	2.5933	BI311944 /FEA=mRNA /DEF=weakly similar to UP|Q9FGU3 (Q9FGU3) Serine protease-like protein (Cucumisin-like), partial (18%)
Mtr.40959.1.S1_at	3.91034	3.31416	3.56397	4.10957	3.83541	9.72587	TC108431 /FEA=mRNA /DEF=
Mtr.16786.1.S1_at	9.47035	10.5482	6.85168	4.55532	4.83668	4.13724	IMGAG|838.m00002 /FEA=mRNA /DEF=Peptidase C1A, papain; Peptidase, eukaryotic cysteine peptidase active site AC131026.11.11 8747 10089 mth2-6e18 01/13/05
Mtr.1955.1.S1_at	6.91897	11.1943	13.329	13.0297	12.5581	11.881	BE942287 /FEA=mRNA /DEF=similar to UP|Q8SBC2 (Q8SBC2) Protein phosphatase 2C (Fragment), partial (21%)
Mtr.37882.1.S1_at	10.0137	5.24254	4.32289	3.81087	3.72619	3.60419	TC101626 /FEA=mRNA /DEF=similar to UP|Q687E1 (Q687E1) Nucleotide pyrophosphatase/phosphodiesterase (Fragment), complete
Mtr.47153.1.S1_at	8.17561	9.32463	3.44277	3.23113	2.91716	3.46045	1695.m00041 /FEA=mRNA /DEF=AC147472.15 92254 90909 mth2-24n18 weakly similar to TAIR|gene:2041109-GOpep .1 68409.m00114 hypothetical protein
Mtr.37222.1.S1_at	6.09544	9.49221	12.1864	12.5017	12.3601	10.2064	TC100158 /FEA=mRNA /DEF=weakly similar to UP|Q6X678 (Q6X678) NAR2.2, partial (56%)
Mtr.37599.1.S1_at	6.80843	9.69164	3.56716	3.2893	3.33461	3.32289	TC101010 /FEA=mRNA /DEF=similar to UP|PERN_ARMRU (Q42517) Peroxidase N precursor (Neutral peroxidase) , partial (73%)
Mtr.21822.1.S1_at	7.0692	9.68322	5.90682	3.28307	3.29984	3.51375	1566.m00069 /FEA=mRNA /DEF=AC119414.39 119822 120064 mth2-23d7 weakly similar to TIGR_Ath1|At1g67910-GOpep .1 68408.m07115 expressed protein, partial (66%)
Mtr.38757.1.S1_at	3.46549	5.2002	6.84928	7.90841	8.4475	9.8611	TC103469 /FEA=mRNA /DEF=homologue to UP|Q39550 (Q39550) Myb-related transcription factor Cpm10 (MYB transcription factor), partial (43%)
Mtr.10319.1.S1_at	4.42012	3.17995	3.22507	4.55255	6.13242	9.57349	TC106355 /FEA=mRNA /DEF=similar to UP|Q8L6K8 (Q8L6K8) Pprg2 protein, complete
Mtr.12682.1.S1_at	9.73248	8.33234	4.63279	3.34058	3.54652	3.37742	TC95592 /FEA=mRNA /DEF=similar to UP|Q9C639 (Q9C639) Light-harvesting complex protein (At1g45474/F2G19.4), partial (82%)
Mtr.15975.1.S1_s_at	9.75218	8.38486	3.77865	3.36101	3.42667	4.18556	IMGAG|852.m00017 /FEA=mRNA /DEF=Multicopper oxidase, type 1; Cupredoxin AC134967.19.161 61754 58276 mth2-26b8 01/13/05
Mtr.15010.1.S1_s_at	5.40564	3.92941	7.69693	9.95856	10.1645	10.3167	IMGAG|773.m00017 /FEA=mRNA /DEF=Myb, DNA-binding; Homeodomain-like AC124961.18.171 55666 56769 mth2-18l7 01/13/05
Msa.1535.1.S1_at	6.00849	6.55985	9.72738	11.5479	11.8321	12.3937	iMsa.1535 /TID=Msa.1535.1 /CNT=1 /FEA=mRNA /TIER=ConsEnd /STK=0 /NOTE=sequence(s) not in UniGene /DEF=
Mtr.6486.1.S1_at	5.26118	6.83465	7.59895	8.7665	9.53329	11.6462	BQ145838 /FEA=mRNA /DEF=
Mtr.2814.1.S1_at	3.71688	7.94237	9.24148	9.41816	10.0989	9.83198	BQ146547 /FEA=mRNA /DEF=
Mtr.37470.1.S1_at	8.81827	12.482	8.7449	9.1275	9.22907	6.10331	TC100713 /FEA=mRNA /DEF=weakly similar to UP|Q7Z2C5 (Q7Z2C5) CG12723-PA, partial (6%)
Mtr.19347.1.S1_s_at	3.20153	4.1042	6.24004	7.35301	6.30824	9.5777	IMGAG|979.m00019 /FEA=mRNA /DEF=Major intrinsic protein AC140547.18.191 76452 74226 mth2-17p16 01/13/05
Mtr.8003.1.S1_at	9.13162	3.4369	3.01797	2.76961	2.89942	2.75653	BI272622 /FEA=mRNA /DEF=weakly similar to UP|Q6FSJ1 (Q6FSJ1) Similarities with sp|P47179 Saccharomyces cerevisiae YJR151c, partial (5%)
Mtr.51059.1.S1_x_at	4.783	7.33847	10.9507	10.9775	11.1559	9.89962	IMGAG|830.m00007 /FEA=mRNA /DEF=E-class P450, group I; Cytochrome P450 AC130800.18.71 38259 39779 mth2-36b7 01/13/05
Mtr.39768.1.S1_at	11.9073	11.4914	9.55496	7.22811	7.58417	5.53642	TC105693 /FEA=mRNA /DEF=
Mtr.39308.1.S1_s_at	4.53348	5.86569	7.55565	9.77547	10.3977	10.8898	TC104624 /FEA=mRNA /DEF=weakly similar to UP|Q9LQC4 (Q9LQC4) F28C11.18, partial (16%)
Mtr.11798.1.S1_at	7.63557	13.0748	13.9906	13.7412	13.3619	8.65289	TC111100 /FEA=mRNA /DEF=similar to UP|Q6J8W9 (Q6J8W9) Cellulose synthase, partial (25%)
Mtr.31219.1.S1_at	9.19714	6.12278	3.14046	2.84951	2.84862	2.85164	AJ499712 /FEA=mRNA /DEF=similar to UP|Q5VS65 (Q5VS65) Far-red impaired response protein-like, partial (7%)
Mtr.41982.1.S1_at	4.44564	5.13574	6.90881	6.55224	7.07507	10.7905	TC110501 /FEA=mRNA /DEF=weakly similar to PIR|T48901|T48901 sulfate transporter ATST1 [imported] - Arabidopsis thaliana {Arabidopsis thaliana;} , partial (22%)
Mtr.45565.1.S1_s_at	3.26582	8.43797	9.14202	6.38919	5.98548	2.79889	TC99933 /FEA=mRNA /DEF=homologue to UP|Q84U52 (Q84U52) MYB2, partial (36%)
Mtr.17531.1.S1_at	2.80653	3.60334	5.47247	4.73026	4.71035	9.14938	IMGAG|915.m00011 /FEA=mRNA /DEF=24 kDa protein SC24 AC137820.11.111 63398 64301 mth2-15f9 01/13/05
Mtr.22767.1.S1_at	5.58918	10.3772	10.7909	8.03092	7.71451	4.44982	1626.m00047 /FEA=mRNA /DEF=AC137831.23 91915 90507 mth2-34o21
Mtr.38269.1.S1_at	12.5682	11.7436	9.77296	6.22782	6.78949	8.73512	TC102418 /FEA=mRNA /DEF=homologue to UP|Q8L5F8 (Q8L5F8) Arabinogalactan protein (Fragment), complete
Mtr.38107.1.S1_at	2.70079	2.96475	3.29312	7.23811	7.63367	9.04115	TC102098 /FEA=mRNA /DEF=weakly similar to UP|Q9FKV2 (Q9FKV2) Berberine bridge enzyme, partial (56%)
Mtr.40696.1.S1_at	4.0462	3.41488	3.19734	3.94132	4.10463	9.53667	TC107859 /FEA=mRNA /DEF=similar to PIR|T00986|T00986 yeast pheromone receptor-like protein AR781 [imported] - Arabidopsis thaliana {Arabidopsis thaliana;} , partial (26%)
Mtr.3658.1.S1_at	5.51662	4.63622	6.20536	9.30989	9.20717	10.9735	BF519170 /FEA=mRNA /DEF=
Mtr.6345.1.S1_at	7.02764	5.8964	4.19529	6.61108	5.62882	10.5308	BQ140212 /FEA=mRNA /DEF=similar to UP|P93499 (P93499) DnaJ-like protein (Fragment), partial (33%)
Mtr.2728.1.S1_at	2.9623	2.94717	2.93294	3.10539	3.17477	9.26587	BQ123345 /FEA=mRNA /DEF=similar to UP|Q9KB62 (Q9KB62) BH2069 protein, partial (5%)
Mtr.29610.1.S1_at	9.52158	7.11364	4.78517	3.22268	3.4554	3.1911	TC98859 /FEA=mRNA /DEF=
Mtr.15621.1.S1_at	6.86035	10.9007	11.8153	12.8884	13.1908	12.8931	IMGAG|748.m00003 /FEA=mRNA /DEF=Heavy metal transport/detoxification protein; PPAK motif AC122727.24.31 13097 9995 mth2-13b8 01/13/05
Mtr.38789.1.S1_at	3.89244	3.97997	3.43924	3.66975	4.48572	9.76868	TC103535 /FEA=mRNA /DEF=similar to UP|O81373 (O81373) Cotton fiber expressed protein 1, partial (46%)
Mtr.22986.1.S1_at	3.35126	3.78896	6.78733	9.1855	9.50239	9.68029	1643.m00039 /FEA=mRNA /DEF=AC141862.31 28445 31362 mth2-33n1 weakly similar to TAIR|gene:2137573-GOpep .1 68411.m04872 bHLH protein family contains Pfam profile: PF00010
Mtr.30784.1.S1_at	9.95503	8.78523	3.79314	3.62617	3.64577	5.92846	CA923110 /FEA=mRNA /DEF=similar to GB|AAN73212.1|25360813|AY150287 MRS2-2 {Arabidopsis thaliana;} , partial (37%)
Mtr.50547.1.S1_at	9.80961	8.35095	4.1217	3.64339	3.50874	3.48077	IMGAG|1053.m00018 /FEA=mRNA /DEF=RHO protein GDP dissociation inhibitor AC144644.3.181 92668 94405 mth2-14l3 01/13/05
Mtr.4900.1.S1_at	6.02281	7.00289	9.6184	11.3634	11.6535	12.3497	AL388963 /FEA=mRNA /DEF=weakly similar to UP|ADRL_DROME (Q9VCY8) ADIPOR-like receptor CG5315, partial (9%)
Mtr.17301.1.S1_s_at	3.09658	2.91023	3.61059	5.96877	7.10908	9.23668	IMGAG|994.m00007 /FEA=mRNA /DEF=K+ potassium transporter AC141106.9.61 30506 26349 mth2-33e18 01/13/05
Mtr.42290.1.S1_at	7.7696	10.5451	8.60529	7.23748	6.2104	4.21961	TC111149 /FEA=mRNA /DEF=similar to UP|Q6NLE8 (Q6NLE8) At2g27385, partial (33%)
Mtr.15420.1.S1_at	10.2839	10.1064	9.33291	7.95568	7.73775	3.95962	IMGAG|739.m00016 /FEA=mRNA /DEF=Phosphopantetheine attachment site; ABC transporter related; AAA ATPase AC122164.5.151 84112 86037 mth2-24h4 01/13/05
Mtr.50224.1.S1_s_at	6.67493	11.2632	12.737	12.9983	12.6669	12.34	IMGAG|978.m00008 /FEA=mRNA /DEF=FYVE/PHD zinc finger; Cellulose synthase; Zn-finger, RING; Zn-finger-like, PHD finger AC140546.10.81 26794 31440 mth2-35l19 01/13/05
Mtr.10127.1.S1_s_at	4.20986	7.37116	10.5327	9.76168	8.57698	6.19288	TC105608 /FEA=mRNA /DEF=similar to GB|BAB90342.1|20161418|AP003535 phospholipase-like protein {Oryza sativa (japonica cultivar-group);} , partial (39%)
Mtr.33475.1.S1_s_at	9.1767	9.44998	5.4535	3.26778	3.29369	3.1272	BG451611 /FEA=mRNA /DEF=similar to UP|Q9LU14 (Q9LU14) Proline-rich protein APG-like; GDSL-motif lipase/hydrolase-like protein (AT3g16370/MYA6_18), partial (28%)
Mtr.19367.1.S1_at	4.29189	4.65276	4.89507	7.436	7.79605	10.6099	IMGAG|980.m00009 /FEA=mRNA /DEF=Zn-finger, C2H2 type AC140548.8.81 49169 48471 mth2-12n15 01/13/05
Mtr.15354.1.S1_at	8.66989	9.13892	2.9259	2.91401	2.8234	2.85752	IMGAG|783.m00016 /FEA=mRNA /DEF=Proteinase inhibitor I25, cystatin; Proteinase inhibitor I25A and I25B, type 2 and phytocystatins AC125474.16.161 76755 76417 mth2-16l11 01/13/05
Mtr.2630.1.S1_at	4.75424	9.18286	11.0648	10.5674	9.59261	5.69106	BI311221 /FEA=mRNA /DEF=similar to UP|Q8NH31 (Q8NH31) Seven transmembrane helix receptor, partial (5%)
Mtr.50039.1.S1_at	9.10681	5.85191	2.7974	2.84584	2.96655	2.94634	IMGAG|1182.m00023 /FEA=mRNA /DEF=hypothetical protein AC147741.9.221 97815 98180 mth2-17b23 01/13/05
Mtr.41123.1.S1_at	10.324	8.03235	4.69916	4.0191	4.71648	8.67402	TC108762 /FEA=mRNA /DEF=similar to UP|Q7XAB6 (Q7XAB6) Cyclin D3-1, partial (57%)
Mtr.32899.1.S1_at	2.87214	2.97747	3.40736	3.22129	3.35393	9.17628	BF633170 /FEA=mRNA /DEF=similar to UP|Q9XES9 (Q9XES9) Seed maturation protein PM29, partial (63%)
Mtr.35638.1.S1_at	10.0197	7.59633	3.76824	3.71619	3.72412	4.00777	TC109592 /FEA=mRNA /DEF=
Mtr.37831.1.S1_at	3.25633	4.49427	5.30449	7.08041	7.6038	9.55866	TC101513 /FEA=mRNA /DEF=weakly similar to UP|O65373 (O65373) F12F1.7, partial (11%)
Mtr.26407.1.S1_at	3.16224	4.0245	4.91895	5.91505	7.46072	9.46151	1508.m00045 /FEA=mRNA /DEF=AC155886.2 67222 65033 mth2-173o24 weakly similar to UP|Q8I5I0 (Q8I5I0) Hypothetical protein
Mtr.44270.1.S1_at	7.72544	11.9756	13.3374	13.8118	13.9837	14.0215	TC97043 /FEA=mRNA /DEF=similar to UP|HMT3_ARATH (Q8LAX0) Homocysteine S-methyltransferase 3 (S-methylmethionine:homocysteine methyltransferase 3) (SMM:Hcy S-methyltransferase 3) (AtHMT-3) , partial (89%)
Mtr.31914.1.S1_at	9.72154	9.7059	4.65841	3.42607	3.79062	3.70683	AL385435 /FEA=mRNA /DEF=homologue to GB|AAL15278.1|16323087|AY057647 AT3g01490/F4P13_4 {Arabidopsis thaliana;} , partial (32%)
Mtr.48768.1.S1_at	10.0791	7.95264	5.91049	4.15766	4.72241	10.4531	IMGAG|1152.m00027 /FEA=mRNA /DEF=Gonadotropin, beta chain; Gibberellin regulated protein AC146914.8.261 106087 106718 mth2-57l14 01/13/05
Mtr.42768.1.S1_at	12.0426	11.2333	8.09821	6.44598	6.14531	5.74875	TC112360 /FEA=mRNA /DEF=similar to UP|FLA1_ARATH (Q9FM65) Fasciclin-like arabinogalactan protein 1 precursor, partial (62%)
Mtr.34688.1.S1_at	2.73897	2.8671	5.56529	7.89731	8.07068	9.03275	CX516727 /FEA=mRNA /DEF=similar to UP|Q9SSM7 (Q9SSM7) F3N23.20 protein, partial (34%)
Mtr.19153.1.S1_at	9.36241	7.64974	3.58247	3.07073	3.33032	6.71451	IMGAG|1069.m00002 /FEA=mRNA /DEF=hypothetical protein AC144806.10.11 14027 16580 mth2-34h22 01/13/05
Mtr.10764.1.S1_at	12.5396	10.9588	10.5262	9.84765	9.44516	6.24819	TC107831 /FEA=mRNA /DEF=
Mtr.2811.1.S1_at	4.1976	4.14608	4.45132	4.61032	4.98198	10.4365	BQ144993 /FEA=mRNA /DEF=
Mtr.38910.1.S1_at	11.7254	9.58437	5.70352	5.43982	5.68685	6.07513	TC103805 /FEA=mRNA /DEF=similar to UP|Q8RW43 (Q8RW43) TCP1 protein, partial (33%)
Mtr.44320.1.S1_at	11.1565	10.4506	7.85865	5.70049	5.42023	4.8714	TC97127 /FEA=mRNA /DEF=weakly similar to UP|Q66GM8 (Q66GM8) At5g26670, partial (47%)
Mtr.34438.1.S1_at	9.28098	3.63975	3.15469	3.12138	3.09387	2.9961	BQ147886 /FEA=mRNA /DEF=weakly similar to UP|Q9M3Y4 (Q9M3Y4) Germin-like protein, partial (74%)
Mtr.20414.1.S1_at	9.84353	9.59503	3.77319	3.81701	3.77417	3.55993	IMGAG|1217.m00004 /FEA=mRNA /DEF=Protein of unknown function DUF260 AC148525.12.31 11836 12630 mth2-24i13 01/13/05
Mtr.10375.1.S1_at	7.92513	10.7433	13.4661	14.1041	14.2067	14.1709	TC106553 /FEA=mRNA /DEF=weakly similar to UP|Q9SSZ7 (Q9SSZ7) Peroxidase 3, partial (89%)
Mtr.29138.1.S1_at	4.36194	5.18657	8.15081	9.95225	10.6391	10.6378	CA989797 /FEA=mRNA /DEF=similar to UP|Q9FN62 (Q9FN62) Gb|AAF07370.1, partial (31%)
Mtr.29162.1.S1_at	5.46536	8.8893	9.82513	10.8695	11.7405	11.0247	CA990769 /FEA=mRNA /DEF=
Mtr.24662.1.S1_at	6.70006	9.95616	5.92525	3.68174	3.70977	4.08741	1756.m00045 /FEA=mRNA /DEF=AC152054.10 86052 88560 mth2-13c11 weakly similar to UP|Q9AVE4 (Q9AVE4) DNA-binding protein DF1
Mtr.14147.1.S1_s_at	3.00336	3.09034	2.89686	3.394	3.22075	9.17041	IMGAG|858.m00001 /FEA=mRNA /DEF=Disease resistance protein; NB-ARC; Leucine-rich repeat; AAA ATPase AC135229.30.1 3856 462 mth2-7m14 01/13/05
Mtr.22932.1.S1_at	9.02301	7.13648	3.41767	2.99818	2.75246	2.94824	1638.m00037 /FEA=mRNA /DEF=AC139882.13 70042 79080 mth2-32f21 weakly similar to TIGR_Ath1|At5g37630-GOpep .1 68412.m04067 chromosome condensation protein -related chromosome condensation, partial (40%)
Mtr.29987.1.S1_at	8.65284	9.65936	8.10637	3.42119	3.38919	3.80295	AW775057 /FEA=mRNA /DEF=weakly similar to GB|BAB01733.1|11994303|AB026648 serine/threonine protein kinase-like protein {Arabidopsis thaliana;} , partial (17%)
Mtr.38193.1.S1_at	7.94381	7.09483	8.74217	10.8784	11.3639	13.3641	TC102268 /FEA=mRNA /DEF=
Mtr.44813.1.S1_at	12.008	12.5094	11.2607	9.75088	9.5021	6.2411	TC98141 /FEA=mRNA /DEF=similar to UP|P92982 (P92982) Aromatic rich glycoprotein JP630, partial (22%)
Mtr.42131.1.S1_at	10.6869	9.5832	7.30456	4.53019	4.50623	4.42308	TC110817 /FEA=mRNA /DEF=similar to UP|KITH_ORYSA (O81263) Thymidine kinase , partial (68%)
Mtr.14236.1.S1_at	9.14083	8.80169	11.123	7.33103	5.81298	4.86017	IMGAG|914.m00004 /FEA=mRNA /DEF=Kinesin, motor region AC137819.19.41 21629 24923 mth2-21i24 01/13/05
Mtr.13898.1.S1_at	6.76923	11.9142	13.032	12.8648	12.5911	11.3216	TC99563 /FEA=mRNA /DEF=similar to UP|UGP3_ARATH (P59833) Uncharacterized GPI-anchored protein At5g19250 precursor, partial (52%)
Mtr.6168.1.S1_at	10.1804	8.61136	6.42596	4.85175	4.3076	3.9201	BI272303 /FEA=mRNA /DEF=homologue to UP|Q9LJX0 (Q9LJX0) P-glycoprotein; multi-drug resistance related; ABC transporter-like protein, partial (5%)
Mtr.14542.1.S1_at	2.9842	3.02804	3.13338	3.29132	3.73429	9.24332	IMGAG|1226.m00003 /FEA=mRNA /DEF=hypothetical protein AC148819.3.21 9251 9487 mte1-11g7 01/13/05
Mtr.47343.1.S1_s_at	10.2565	9.59049	8.54524	8.36251	7.95472	3.99905	1677.m00043 /FEA=mRNA /DEF=AC146632.16 60360 57769 mth2-57b3 similar to TIGR_Ath1|At3g28040-GOpep .1 68410.m03211 leucine-rich repeat transmembrane protein kinase, putative, partial (29%)
Mtr.41184.1.S1_at	7.64711	13.026	12.8818	10.3911	9.14586	6.7712	TC108895 /FEA=mRNA /DEF=weakly similar to UP|Q7XZC5 (Q7XZC5) Albumin 1 precursor, partial (54%)
Mtr.42950.1.S1_at	11.3141	8.33609	7.02507	5.42457	5.0603	5.0986	TC94181 /FEA=mRNA /DEF=similar to GB|AAM66074.1|21595125|AY088542 endosperm-specific protein-like protein {Arabidopsis thaliana;} , partial (83%)
Mtr.27324.1.S1_s_at	4.85369	5.78619	8.45958	10.1381	10.5124	11.1041	AW773738 /FEA=mRNA /DEF=homologue to PIR|S71223|S71223 xyloglucan endo-1,4-beta-D-glucanase XTR-4 - Arabidopsis thaliana (fragment) {Arabidopsis thaliana;} , partial (8%)
Mtr.17710.1.S1_at	3.65316	5.49943	6.43225	9.19281	9.71541	9.90034	IMGAG|1011.m00010 /FEA=mRNA /DEF=No apical meristem (NAM) protein AC142143.28.91 59306 56409 mth2-25c22 01/13/05
Mtr.25557.1.S1_at	6.45051	7.53937	9.63851	10.0275	11.0629	12.6938	1429.m00039 /FEA=mRNA /DEF=AC137995.31 16830 15026 mth2-11j1 homologue to UP|Q9XER4 (Q9XER4) 1-aminocyclopropane-1-carboxylate oxidase (EC 1.4.3.-)
Mtr.671.1.S1_s_at	3.22959	3.72299	7.27192	9.30869	9.47138	8.63312	1467.m00038 /FEA=mRNA /DEF=AC149304.11 64952 65754 mth2-76g4 weakly similar to UP|Q7XTY4 (Q7XTY4) OSJNBa0019K04.13 protein
Mtr.21401.1.S1_at	6.19445	9.03635	11.05	12.4357	12.2194	11.9707	IMGAG|1255.m00012 /FEA=mRNA /DEF=IQ calmodulin-binding region AC149494.4.111 57634 62528 mth2-116m7 01/13/05
Mtr.48813.1.S1_at	6.86795	7.00805	7.89684	10.9606	11.4231	13.1024	IMGAG|1150.m00009 /FEA=mRNA /DEF=conserved hypothetical protein AC146866.6.91 34259 35306 mth2-19a14 01/13/05
Mtr.40670.1.S1_at	10.2314	10.0978	7.66998	6.33493	5.68274	4.00219	TC107808 /FEA=mRNA /DEF=similar to UP|Q84LI7 (Q84LI7) Polygalacturonase-like protein, partial (92%)
Mtr.43745.1.S1_at	7.25177	11.5611	11.8018	12.586	12.8629	13.4757	TC95971 /FEA=mRNA /DEF=weakly similar to UP|Q9SUF1 (Q9SUF1) Nodulin-like protein, partial (80%)
Mtr.5557.1.S1_at	8.95529	10.6298	9.44293	6.42445	5.82197	4.40852	BF635270 /FEA=mRNA /DEF=similar to UP|Q8VZG5 (Q8VZG5) At1g78060/F28K19_32, partial (20%)
Mtr.31332.1.S1_at	9.49504	8.26517	4.961	3.28088	3.30536	3.27422	AJ503811 /FEA=mRNA /DEF=similar to UP|PE19_ARATH (O22959) Peroxidase 19 precursor (Atperox P19) (ATP51) , partial (45%)
Mtr.27628.1.S1_at	3.82799	8.75914	10.0486	8.15427	8.08371	6.67264	BE317504 /FEA=mRNA /DEF=
Msa.2984.1.S1_at	9.50666	6.69597	4.68794	3.40221	3.29115	3.31056	iMsa.2984 /TID=Msa.2984.1 /CNT=1 /FEA=mRNA /TIER=ConsEnd /STK=0 /NOTE=sequence(s) not in UniGene /DEF=
Mtr.22353.1.S1_at	9.09992	9.97962	4.73174	3.79212	3.76516	3.79517	1598.m00045 /FEA=mRNA /DEF=AC133780.28 79737 80511 mth2-27f3 weakly similar to UP|Q39949 (Q39949) Hydroxyproline-rich protein
Mtr.45520.1.S1_at	10.6439	11.0119	6.93972	6.06054	6.20961	4.79983	TC99833 /FEA=mRNA /DEF=similar to UP|O23161 (O23161) Receptor kinase-like protein, partial (34%)
Mtr.19938.1.S1_at	3.48133	5.29793	9.41087	9.56501	8.85054	9.68688	IMGAG|1199.m00008 /FEA=mRNA /DEF=Cupin; Cupin region; RmlC-like cupin AC148289.2.71 27821 30479 mth2-36p20 01/13/05
Mtr.10441.1.S1_at	9.02403	8.0495	6.3554	4.58791	3.54596	2.81858	TC106793 /FEA=mRNA /DEF=similar to UP|Q7X998 (Q7X998) MRNA-binding protein (Fragment), partial (82%)
Mtr.41114.1.S1_at	9.2625	7.01836	4.12716	3.27476	3.22348	3.05738	TC108749 /FEA=mRNA /DEF=weakly similar to UP|Q8LD77 (Q8LD77) 6-phosphogluconolactonase-like protein, partial (50%)
Mtr.44236.1.S1_at	11.2989	11.4669	11.0343	9.05032	8.34774	5.26357	TC96974 /FEA=mRNA /DEF=homologue to UP|METL_ACTCH (P50302) S-adenosylmethionine synthetase 2 (Methionine adenosyltransferase 2) (AdoMet synthetase 2) , partial (30%)
Mtr.25098.1.S1_at	2.65868	2.85024	2.79144	2.77674	2.94152	8.8601	1790.m00065 /FEA=mRNA /DEF=CR931732.1 109272 109033 mth2-117e11
Mtr.2688.1.S1_at	5.28448	4.743	5.26042	7.01592	7.42418	10.9404	BM813979 /FEA=mRNA /DEF=weakly similar to UP|MDR3_MOUSE (P21447) Multidrug resistance protein 3 (P-glycoprotein 3) (MDR1A), partial (6%)
Mtr.11654.1.S1_at	9.48642	5.3988	6.22739	6.1323	5.48994	3.28941	TC110620 /FEA=mRNA /DEF=similar to UP|Q9FG99 (Q9FG99) Similarity to GTP-binding regulatory protein and WD-repeat protein, partial (40%)
Mtr.5628.1.S1_s_at	9.59823	8.61328	6.8058	4.69962	4.31219	3.40555	BF640256 /FEA=mRNA /DEF=similar to UP|O24470 (O24470) Lipoxygenase , partial (11%)
Msa.3182.1.S1_at	10.2619	10.7732	9.13238	5.47137	5.35311	4.58192	iMsa.3182 /TID=Msa.3182.1 /CNT=1 /FEA=mRNA /TIER=ConsEnd /STK=0 /NOTE=sequence(s) not in UniGene /DEF=
Mtr.29553.1.S1_at	8.8726	13.8089	13.5742	12.8173	12.3969	7.62688	TC109142 /FEA=mRNA /DEF=
Mtr.9054.1.S1_at	11.1024	8.18607	5.25858	5.33283	4.92224	6.78486	TC102237 /FEA=mRNA /DEF=similar to UP|Q708X5 (Q708X5) Leucine rich repeat protein precursor, partial (98%)
Mtr.32393.1.S1_at	5.51673	9.88004	11.0239	11.6533	11.6921	11.5939	AW690141 /FEA=mRNA /DEF=similar to UP|Q93VD6 (Q93VD6) Abscisic acid response protein, partial (25%)
Mtr.24283.1.S1_s_at	3.53824	4.37624	7.90813	9.59977	8.732	3.42474	1729.m00042 /FEA=mRNA /DEF=AC150206.24 57972 57550 mth2-78h5 weakly similar to UP|Q6L3X6 (Q6L3X6) Putative polyprotein
Mtr.12512.1.S1_at	5.38854	5.48496	6.85065	6.87904	7.08599	11.5625	TC95046 /FEA=mRNA /DEF=similar to UP|Q9FQD4 (Q9FQD4) Glutathione S-transferase GST 24 , complete
Mtr.37836.1.S1_at	3.98034	9.23965	5.84412	4.13071	4.02129	3.06597	TC101521 /FEA=mRNA /DEF=similar to UP|Q39224 (Q39224) SRG1 protein (F6I1.30/F6I1.30) (At1g17020/F6I1.30), partial (48%)
Mtr.40497.1.S1_at	10.5238	10.1778	5.1833	4.52433	4.35038	4.50322	TC107415 /FEA=mRNA /DEF=weakly similar to UP|Q9SAU7 (Q9SAU7) Glucose acyltransferase, partial (39%)
Mtr.51896.1.S1_s_at	10.6723	5.56781	4.49993	5.27694	5.03787	7.73506	IMGAG|891.m00012 /FEA=mRNA /DEF=hypothetical protein AC136450.7.111 36921 36307 mth2-34d6 01/13/05
Mtr.20808.1.S1_at	9.77028	8.50422	4.86722	4.18243	3.88546	3.59832	IMGAG|1232.m00023 /FEA=mRNA /DEF=Zn-finger, RING; RINGv AC148994.3.231 106476 107015 mth2-3c7 01/13/05
Mtr.19932.1.S1_s_at	6.07316	9.68158	12.2439	11.6846	11.0983	11.0063	IMGAG|1199.m00005 /FEA=mRNA /DEF=Cupin; RmlC-like cupin; Cupin region AC148289.2.41 15367 17603 mth2-36p20 01/13/05
Mtr.11924.1.S1_at	9.87837	8.68111	6.15062	4.90641	4.53963	3.71431	TC111537 /FEA=mRNA /DEF=weakly similar to GB|AAL91289.1|19699359|AY090445 At1g79720/F19K16_30 {Arabidopsis thaliana;} , partial (51%)
Mtr.17978.1.S1_at	6.73418	9.76588	6.03443	4.35907	3.60186	4.47595	IMGAG|931.m00014 /FEA=mRNA /DEF=Glycoside hydrolase, family 1 AC138016.14.141 98792 105675 mth2-34f15 01/13/05
Mtr.35250.1.S1_at	9.47164	6.42989	3.40838	3.34485	3.32293	3.30895	CX539932 /FEA=mRNA /DEF=similar to PIR|T02543|T02543 aldehyde dehydrogenase homolog At2g37770 - Arabidopsis thaliana {Arabidopsis thaliana;} , partial (64%)
Mtr.35363.1.S1_at	3.45042	3.67488	5.69599	7.14764	7.07193	9.61153	CX550676 /FEA=mRNA /DEF=similar to GB|BAA97480.1|8885550|AB025604 SCARECROW transcriptional regulator-like protein {Arabidopsis thaliana;} , partial (15%)
Mtr.4077.1.S1_at	9.45103	7.45945	3.545	3.2923	4.15086	6.29806	CA921917 /FEA=mRNA /DEF=
Mtr.19147.1.S1_at	2.39445	3.21639	4.64111	6.98617	6.60525	8.54372	IMGAG|1068.m00012 /FEA=mRNA /DEF=Glycoside hydrolase, family 28; Regulator of chromosome condensation, RCC1; Parallel beta-helix repeat; Pectin lyase-like AC144805.7.111 52588 57937 mth2-72a11 01/13/05
Mtr.7801.1.S1_x_at	6.23271	3.7262	3.87012	5.02722	6.48286	9.87484	AW329450 /FEA=mRNA /DEF=similar to PIR|T10625|T10625 reticuline oxidase homolog F21C20.180 - Arabidopsis thaliana {Arabidopsis thaliana;} , partial (16%)
Mtr.36679.1.S1_s_at	5.24701	8.01339	8.18136	6.89499	7.07962	11.3945	BQ145052 /FEA=mRNA /DEF=similar to GB|AAT76393.1|50400005|AC146936 expressed protein {Oryza sativa (japonica cultivar-group);} , partial (26%)
Mtr.10819.1.S1_at	13.9742	12.951	11.1867	8.02842	7.82775	9.66046	TC108011 /FEA=mRNA /DEF=similar to GB|BAC43178.1|26452180|AK118578 GPI-anchored protein {Arabidopsis thaliana;} , partial (46%)
Mtr.40218.1.S1_at	11.1263	8.96602	5.33935	4.98014	5.45627	7.51599	TC106777 /FEA=mRNA /DEF=similar to UP|O49857 (O49857) Epoxide hydrolase, partial (81%)
Mtr.35172.1.S1_at	4.10107	8.95783	4.785	2.81296	3.07786	3.41437	CX534884 /FEA=mRNA /DEF=
Mtr.49398.1.S1_at	3.38135	3.32758	3.2907	3.29661	3.16736	9.31086	IMGAG|824.m00020 /FEA=mRNA /DEF=At1g66480 AC129092.13.191 86346 88922 mth2-17n16 01/13/05
Mtr.29145.1.S1_at	9.17147	11.3659	11.3725	10.5148	9.41585	5.23067	CA990105 /FEA=mRNA /DEF=similar to UP|Q6V0P7 (Q6V0P7) Gasa4-like protein, partial (84%)
Mtr.28491.1.S1_at	4.43458	3.89005	5.88057	8.76618	9.06986	10.0298	BG646875 /FEA=mRNA /DEF=similar to UP|Q8GUJ6 (Q8GUJ6) NAM / CUC2-like protein (At4g28530), partial (42%)
Mtr.41984.1.S1_at	7.08287	11.7206	13.0554	13.2188	13.1473	12.8194	TC110505 /FEA=mRNA /DEF=similar to UP|O82681 (O82681) Lanatoside 15'-O-acetylesterase precursor, partial (76%)
Mtr.41728.1.S1_at	3.38803	6.08263	9.52345	7.91788	7.19591	4.22357	TC109985 /FEA=mRNA /DEF=similar to UP|Q73N45 (Q73N45) ABC transporter, ATP-binding/permease protein, partial (4%)
Mtr.48105.1.S1_at	9.67211	10.2176	5.24485	4.10787	4.08524	6.27499	1596.m00029 /FEA=mRNA /DEF=AC133571.39 76861 75141 mth2-10h12 weakly similar to TIGR_Ath1|At2g25130-GOpep .1 68409.m02720 expressed protein contains Pfam profile: PF00514, partial (88%)
Mtr.15718.1.S1_at	9.59577	8.3386	5.14925	4.02305	3.99834	3.46829	IMGAG|798.m00017 /FEA=mRNA /DEF=Cyclic nucleotide-binding; IQ calmodulin-binding region AC126013.12.161 111638 115738 mth2-32e10 01/13/05
Mtr.8654.1.S1_at	7.93007	12.5022	14.0566	13.3862	13.1169	8.77023	TC100928 /FEA=mRNA /DEF=similar to GB|CAA66961.1|1402912|ATPRXR5GE peroxidase {Arabidopsis thaliana;} , partial (90%)
Mtr.24854.1.S1_s_at	9.60516	9.37629	5.60821	3.64735	3.91248	3.47932	1772.m00035 /FEA=mRNA /DEF=AC152886.8 71057 67608 mth2-84j21 weakly similar to UP|Q9ZVL4 (Q9ZVL4) T22H22.21 protein
Mtr.37993.1.S1_at	9.49331	7.14696	4.67423	3.43543	3.73282	3.3707	TC101856 /FEA=mRNA /DEF=homologue to UP|Q6UEJ2 (Q6UEJ2) Mini-chromosome maintenance 7, partial (78%)
Mtr.37420.1.S1_at	10.4877	8.22773	6.14509	4.85937	4.39492	4.36946	TC100616 /FEA=mRNA /DEF=homologue to UP|GCSH_PEA (P16048) Glycine cleavage system H protein, mitochondrial precursor , complete
Mtr.13374.1.S1_at	8.4938	8.30588	9.63807	5.35393	3.83374	3.52441	TC97829 /FEA=mRNA /DEF=similar to PIR|T02154|T02154 protein kinase homolog T1F15.2 - Arabidopsis thaliana {Arabidopsis thaliana;} , partial (35%)
Mtr.22897.1.S1_s_at	9.15977	8.57022	4.87585	3.7077	3.662	3.04707	1636.m00030 /FEA=mRNA /DEF=AC139745.17 13408 16823 mth2-17d15 weakly similar to TIGR_Ath1|At3g62110-GOpep .1 68410.m06448 polygalacturonase, putative polygalacturonase - Lycopersicon, complete
Mtr.37590.1.S1_s_at	7.98509	10.358	13.8843	14.0472	13.2745	7.93842	TC100993 /FEA=mRNA /DEF=homologue to UP|Q84L80 (Q84L80) Expansin precursor, partial (89%)
Mtr.34482.1.S1_at	5.98171	6.24741	10.3325	11.2809	10.5468	5.17212	BQ149015 /FEA=mRNA /DEF=similar to UP|Q9FJY0 (Q9FJY0) Arabidopsis thaliana genomic DNA, chromosome 5, TAC clone:K1F13, partial (20%)
Mtr.46872.1.S1_at	6.90124	9.68726	7.66761	4.24217	4.04826	3.58039	1720.m00043 /FEA=mRNA /DEF=AC149579.10 99196 96560 mth2-99d8
Mtr.50845.1.S1_at	9.02233	7.48	3.36164	3.30959	3.13861	2.91799	IMGAG|1033.m00006 /FEA=mRNA /DEF=Kinesin, motor region AC144481.61 22998 19574 AC134888.4 01/13/05
Mtr.11524.1.S1_at	8.40083	13.0273	14.2177	14.5007	14.3103	10.4856	TC110190 /FEA=mRNA /DEF=similar to UP|Q8S9J6 (Q8S9J6) AT5g10770/T30N20_40, partial (10%)
Mtr.2743.1.S1_at	3.4902	3.42026	3.52769	3.75913	4.43164	9.52009	BQ124469 /FEA=mRNA /DEF=weakly similar to UP|Q8H0B8 (Q8H0B8) Cold regulated protein, partial (15%)
Mtr.25254.1.S1_at	5.19332	6.77262	7.93931	9.05489	8.85424	11.29	1801.m00041 /FEA=mRNA /DEF=CR932962.1 59699 59202 mte1-70c24 similar to UP|P93499 (P93499) DnaJ-like protein (Fragment)
Mtr.40124.1.S1_at	9.01417	4.19158	3.08285	3.08019	2.953	2.91864	TC106556 /FEA=mRNA /DEF=homologue to UP|Q43790 (Q43790) Peroxidase1B precursor , complete
Mtr.38743.1.S1_s_at	7.00434	9.23047	6.11324	4.64165	4.41555	3.13581	TC103439 /FEA=mRNA /DEF=weakly similar to UP|Q6UXJ7 (Q6UXJ7) GFHL3075, partial (4%)
Mtr.38097.1.S1_at	4.84617	3.80872	5.3688	8.71255	9.40309	9.90329	TC102082 /FEA=mRNA /DEF=similar to UP|Q8L732 (Q8L732) Expressed protein, partial (8%)
Mtr.4818.1.S1_s_at	12.0356	11.2331	9.57116	8.89188	7.69856	5.94271	AL385062 /FEA=mRNA /DEF=homologue to GB|CAA29057.1|829285|PSGSR2 gluthamine synthetase {Pisum sativum;} , partial (14%)
Mtr.33672.1.S1_s_at	4.96271	6.47741	8.3456	9.79095	10.0271	11.0543	BI263622 /FEA=mRNA /DEF=similar to UP|Q84UE8 (Q84UE8) Proliferating floral organs protein, partial (3%)
Mtr.38546.1.S1_at	10.7652	9.09337	4.94513	5.55785	5.13872	4.67815	TC103014 /FEA=mRNA /DEF=homologue to UP|Q8VWN8 (Q8VWN8) Reversibly glycosylated polypeptide, partial (93%)
Mtr.49342.1.S1_at	8.97999	7.06741	3.29358	2.89613	3.02176	3.19783	IMGAG|870.m00018 /FEA=mRNA /DEF=hypothetical protein AC135415.27.171 44480 43996 mth2-10b9 01/13/05
Mtr.13409.1.S1_at	10.8699	10.7556	9.03692	6.1248	5.82869	4.78956	TC97926 /FEA=mRNA /DEF=weakly similar to UP|Q8I086 (Q8I086) Polehole (Fragment), partial (3%)
Mtr.12087.1.S1_at	4.29666	3.10072	3.71109	5.557	5.05322	9.18048	TC112128 /FEA=mRNA /DEF=
Mtr.32411.1.S1_a_at	10.6947	9.66714	4.80965	4.79267	4.74191	4.61716	AW690845 /FEA=mRNA /DEF=similar to UP|Q5TXN7 (Q5TXN7) ENSANGP00000025869 (Fragment), partial (9%)
Mtr.29586.1.S1_at	3.98121	5.20278	8.75023	9.93703	10.0543	9.04648	TC112372 /FEA=mRNA /DEF=
Mtr.40685.1.S1_at	5.30597	6.35334	7.80791	10.4368	10.957	11.3778	TC107842 /FEA=mRNA /DEF=
Mtr.18406.1.S1_at	8.66317	8.68236	3.13696	2.97239	2.61054	2.92596	IMGAG|1031.m00005 /FEA=mRNA /DEF=Sterile alpha motif homology; C2 AC144477.16.41 19908 19138 mth2-6k4 01/13/05
Mtr.49165.1.S1_at	5.758	9.0691	11.8282	11.6665	11.0718	9.86446	IMGAG|1021.m00004 /FEA=mRNA /DEF=hypothetical protein AC143341.8.31 13461 13243 mth2-7a11 01/13/05
Mtr.28842.1.S1_at	2.85597	3.15308	5.72515	7.79663	8.43966	8.92518	BQ123787 /FEA=mRNA /DEF=similar to UP|Q8LCR8 (Q8LCR8) Latex-abundant protein-like, partial (42%)
Mtr.6862.1.S1_at	6.50194	9.18969	9.55758	7.80166	7.39151	3.49269	CX527545 /FEA=mRNA /DEF=similar to UP|Q9FLN8 (Q9FLN8) S-adenosyl-L-methionine:salicylic acid carboxyl methyltransferase-like protein, partial (41%)
Mtr.42268.1.S1_at	6.24143	4.19594	4.53343	4.67746	5.00211	10.2606	TC111095 /FEA=mRNA /DEF=weakly similar to UP|MIOX_PIG (Q8WN98) Inositol oxygenase (Myo-inositol oxygenase) (Aldehyde reductase-like 6) , partial (49%)
Mtr.31390.1.S1_s_at	9.753	5.83591	3.96623	3.69104	3.74489	3.90865	AJ846556 /FEA=mRNA /DEF=similar to UP|Q6EJC9 (Q6EJC9) 1-deoxy-D-xylulose 5-phosphate synthase, partial (19%)
Mtr.30024.1.S1_at	9.70386	7.58926	5.74756	4.66991	4.30442	3.64199	BE202827 /FEA=mRNA /DEF=
Mtr.37761.1.S1_s_at	7.75528	10.2927	13.0334	13.568	13.8123	13.2612	TC101361 /FEA=mRNA /DEF=similar to UP|Q9FQE9 (Q9FQE9) Glutathione S-transferase GST 9 , partial (98%)
Mtr.32939.1.S1_at	3.93689	4.82876	6.81268	8.53832	8.77988	9.99281	BF634519 /FEA=mRNA /DEF=homologue to UP|Q8W437 (Q8W437) PBng143, partial (44%)
Mtr.13037.1.S1_at	10.3929	8.9065	4.72113	4.33847	4.36098	4.38465	TC96738 /FEA=mRNA /DEF=similar to GB|AAD25756.1|4587525|T5I8 Contains the PF|00650 CRAL/TRIO phosphatidyl-inositol-transfer protein domain. ESTs gb|T76582, gb|N06574 and gb|Z25700 come from this gene. {Arabidopsis thaliana;} , partial (48%)
Msa.2925.1.S1_at	10.3063	9.25412	6.23022	4.25249	4.57078	4.70751	iMsa.2925 /TID=Msa.2925.1 /CNT=1 /FEA=mRNA /TIER=ConsEnd /STK=0 /NOTE=sequence(s) not in UniGene /DEF=
Mtr.15098.1.S1_at	8.46856	2.8287	2.4149	2.61528	2.60854	2.518	IMGAG|729.m00002 /FEA=mRNA /DEF=Parallel beta-helix repeat; Glycoside hydrolase, family 28; Peptidase S26A, signal peptidase I; Pectin lyase-like AC121237.19.11 5352 3363 mth2-22g11 01/13/05
Mtr.47270.1.S1_at	9.60985	7.08326	3.56256	3.55734	3.6131	3.60081	1684.m00031 /FEA=mRNA /DEF=AC146784.21 31484 28241 mth2-172c4 weakly similar to UP|Q84XU7 (Q84XU7) Receptor-like protein kinase
Mtr.35225.1.S1_at	8.16401	10.5084	6.29504	4.45637	5.07184	5.65588	CX539000 /FEA=mRNA /DEF=similar to PIR|T48449|T48449 fatty acid elongase-like protein - Arabidopsis thaliana {Arabidopsis thaliana;} , partial (20%)
Mtr.8558.1.S1_at	9.97325	11.6502	9.76326	5.59936	6.22964	8.37259	TC100617 /FEA=mRNA /DEF=similar to UP|Q05929 (Q05929) EDGP precursor (Fragment), partial (20%)
Mtr.40278.1.S1_at	3.12064	3.15874	3.53152	3.20802	3.45625	9.17133	TC106942 /FEA=mRNA /DEF=similar to UP|GTX6_SOYBN (P32110) Probable glutathione S-transferase (Heat shock protein 26A) (G2-4) , partial (96%)
Mtr.6122.1.S1_at	3.25616	3.31469	7.07964	9.2773	7.33355	3.23184	BI270388 /FEA=mRNA /DEF=weakly similar to PIR|T00626|T00626 branched-chain amino acid aminotransferase homolog T27I1.9 - Arabidopsis thaliana {Arabidopsis thaliana;} , partial (42%)
Mtr.36378.1.S1_at	8.61673	2.80261	2.57393	2.85177	2.85592	2.7614	BF635526 /FEA=mRNA /DEF=UP|Q84UE1 (Q84UE1) Apyrase-like protein, partial (2%)
Mtr.8967.1.S1_s_at	9.3393	3.78213	3.4829	3.52375	3.44157	3.29667	TC101973 /FEA=mRNA /DEF=
Mtr.19347.1.S1_at	2.54114	2.72027	3.83432	5.40451	4.35419	8.58298	IMGAG|979.m00019 /FEA=mRNA /DEF=Major intrinsic protein AC140547.18.191 76452 74226 mth2-17p16 01/13/05
Mtr.10968.1.S1_at	3.48812	3.23205	3.17196	3.0739	3.6741	9.11348	TC108471 /FEA=mRNA /DEF=similar to UP|Q9SBT2 (Q9SBT2) Osmotin-like protein, partial (89%)
Mtr.19517.1.S1_at	10.5038	9.09984	6.17884	6.17709	5.25675	4.46721	IMGAG|1182.m00006 /FEA=mRNA /DEF=Ribulose bisphosphate carboxylase, small chain AC147741.9.51 29817 31059 mth2-17b23 01/13/05
Mtr.12228.1.S1_at	9.14631	7.67017	3.99717	3.11412	3.11108	3.35813	TC94030 /FEA=mRNA /DEF=homologue to UP|H2B_GOSHI (O22582) Histone H2B, partial (93%)
Mtr.4484.1.S1_s_at	9.25309	9.79892	6.68664	3.93002	4.14788	3.77022	AJ846342 /FEA=mRNA /DEF=
Mtr.2329.1.S1_at	9.01301	7.99149	3.40347	3.00677	3.00442	2.99129	BG586552 /FEA=mRNA /DEF=similar to UP|Q9M7Z0 (Q9M7Z0) F3E22.2 protein, partial (29%)
Mtr.22244.1.S1_s_at	5.04723	8.95676	10.0139	11.0675	10.9343	11.0374	1591.m00035 /FEA=mRNA /DEF=AC130963.22 50807 59915 mth2-36c15 weakly similar to TIGR_Ath1|At4g29210-GOpep .1 68411.m03807 gamma-glutamyltransferase-related protein, partial (86%)
Mtr.20073.1.S1_at	13.9894	13.7034	13.2674	13.2873	13.0414	7.97412	IMGAG|1202.m00006 /FEA=mRNA /DEF=Plant lipid transfer/seed storage/trypsin-alpha amylase inhibitor AC148292.8.61 31833 32147 mth2-15m24 01/13/05
Mtr.38228.1.S1_at	9.95137	7.41618	4.03652	3.94017	4.00517	5.67219	TC102327 /FEA=mRNA /DEF=
Mtr.50008.1.S1_at	8.86	3.09689	3.00954	2.85031	2.95052	2.86719	IMGAG|1186.m00003 /FEA=mRNA /DEF=SUR2-type hydroxylase/desaturase, catalytic region; Sterol desaturase AC147961.3.21 9438 5284 mth2-39i23 01/13/05
Mtr.41303.1.S1_at	3.57693	3.09785	2.90341	4.47681	3.59279	8.91191	TC109114 /FEA=mRNA /DEF=
Mtr.22808.1.S1_at	3.99005	7.47688	9.99727	9.58285	8.80404	5.3835	1629.m00034 /FEA=mRNA /DEF=AC137986.21 89600 90324 mth2-7g6 weakly similar to UP|Q7XE54 (Q7XE54) Putative lycosylation enzyme-like protein
Mtr.2096.1.S1_at	7.59028	9.24515	4.27767	3.23899	3.43029	3.43388	BF520186 /FEA=mRNA /DEF=similar to GB|AAK59795.1|14335062|AY037210 AT3g02110/F1C9_10 {Arabidopsis thaliana;} , partial (27%)
Mtr.20392.1.S1_at	2.65374	4.19678	3.52644	5.42725	5.78022	8.65961	IMGAG|1215.m00017 /FEA=mRNA /DEF=No apical meristem (NAM) protein AC148485.10.171 107459 109011 mth2-46j5 01/13/05
Mtr.10104.1.S1_at	9.2517	7.38059	3.71372	3.25018	3.33541	3.54955	TC105541 /FEA=mRNA /DEF=weakly similar to UP|Q7P2W8 (Q7P2W8) Ornithine decarboxylase , partial (7%)
Mtr.37548.1.S1_s_at	10.4268	11.0773	10.5609	9.3115	8.37452	5.07793	TC100899 /FEA=mRNA /DEF=similar to UP|Q805G9 (Q805G9) Envelope glycoprotein gpUL73, partial (16%)
Mtr.17235.1.S1_at	9.32734	7.36375	3.48424	3.33044	3.38276	6.06038	IMGAG|991.m00015 /FEA=mRNA /DEF=conserved hypothetical protein protein AC140913.25.151 82672 84351 mth2-26h9 01/13/05
Mtr.6632.1.S1_at	12.6351	11.9531	8.1356	6.64495	6.63882	8.34302	BQ151876 /FEA=mRNA /DEF=homologue to UP|Q9XF59 (Q9XF59) Plasma membrane MIP protein, partial (28%)
Mtr.27931.1.S1_at	9.08845	3.4476	3.24095	3.17733	3.21733	3.09335	BF520699 /FEA=mRNA /DEF=similar to PIR|T04521|T04521 proline-rich protein APG homolog F16A16.110 - Arabidopsis thaliana {Arabidopsis thaliana;} , partial (32%)
Mtr.43302.1.S1_at	9.8275	10.9899	10.9264	10.2284	9.70852	4.99678	TC95013 /FEA=mRNA /DEF=
Mtr.9851.1.S1_at	14.793	14.6184	13.1164	12.1261	11.0159	8.80001	TC104613 /FEA=mRNA /DEF=similar to UP|Q40161 (Q40161) Polygalacturonase isoenzyme 1 beta subunit precursor , partial (21%)
Mtr.6639.1.S1_s_at	5.6535	5.73209	9.09686	10.5901	10.7314	11.6452	BQ152484 /FEA=mRNA /DEF=
Mtr.7854.1.S1_at	7.7893	12.772	13.3529	13.7233	13.7695	13.7806	AW695835 /FEA=mRNA /DEF=similar to UP|O50000 (O50000) Abscisic stress ripening protein homolog, partial (40%)
Mtr.27399.1.S1_at	9.42711	6.86983	5.68113	4.31605	4.12521	3.43587	AW776075 /FEA=mRNA /DEF=similar to UP|Q9ATM2 (Q9ATM2) Small basic membrane integral protein ZmSIP1-2, partial (21%)
Mtr.11295.1.S1_at	5.59981	10.3171	11.5895	11.0008	11.0368	9.64224	TC109502 /FEA=mRNA /DEF=similar to UP|Q6K5X7 (Q6K5X7) Transport protein-like, partial (3%)
Mtr.22005.1.S1_at	9.11108	7.71911	4.11182	3.15857	3.12228	5.58801	1578.m00043 /FEA=mRNA /DEF=AC124966.27 56444 57640 mth2-8i15 weakly similar to UP|Q948K9 (Q948K9) CmE8 protein
Mtr.9066.1.S1_at	3.55607	6.20108	9.5443	9.3433	9.41477	5.52636	TC102289 /FEA=mRNA /DEF=weakly similar to PIR|D96529|D96529 BURP domain-containing protein [imported] - Arabidopsis thaliana {Arabidopsis thaliana;} , partial (28%)
Mtr.21118.1.S1_at	4.21958	3.8637	5.64263	7.94919	8.3953	9.84893	IMGAG|1240.m00008 /FEA=mRNA /DEF=Protein of unknown function DUF309 AC149134.2.81 40471 39470 mth2-19l15 01/13/05
Mtr.42102.1.S1_at	4.79232	4.41222	6.6677	9.38718	9.63575	10.3965	TC110761 /FEA=mRNA /DEF=
Mtr.11293.1.S1_at	9.7608	4.94614	3.77779	4.17764	4.07334	5.99523	TC109496 /FEA=mRNA /DEF=similar to UP|Q8GTD6 (Q8GTD6) Polygalacturonase inhibitor-like protein (Fragment), partial (43%)
Mtr.28710.1.S1_at	4.43151	9.25834	10.4138	9.00335	8.29636	7.60205	BI311137 /FEA=mRNA /DEF=similar to GB|AAS10022.1|41619094|AY519552 MYB transcription factor {Arabidopsis thaliana;} , partial (36%)
Mtr.8499.1.S1_at	8.14576	6.21725	7.48958	8.02703	10.0195	12.1992	TC100393 /FEA=mRNA /DEF=homologue to PIR|S11443|AJPMN2 asparagine synthase (glutamine-hydrolysing) [similarity] - garden pea {Pisum sativum;} , complete
Mtr.37937.1.S1_at	5.7168	4.3348	8.13098	9.7423	9.99554	10.3135	TC101740 /FEA=mRNA /DEF=similar to UP|Q940R4 (Q940R4) AT4g16560/dl4305c, partial (70%)
Mtr.37300.1.S1_at	5.98607	5.53283	6.29662	7.86237	8.63075	11.5097	TC100324 /FEA=mRNA /DEF=weakly similar to UP|Q9LUC8 (Q9LUC8) Cytochrome P450 (AT3g14660/MIE1_16), partial (76%)
Mtr.35738.1.S1_at	11.2662	6.9836	5.29008	5.96948	5.95832	8.23896	TC111859 /FEA=mRNA /DEF=homologue to UP|Q8GTD6 (Q8GTD6) Polygalacturonase inhibitor-like protein (Fragment), partial (29%)
Mtr.50731.1.S1_at	4.25789	8.92203	3.4798	3.01869	3.0027	2.95327	IMGAG|1042.m00012 /FEA=mRNA /DEF=LQGC hypothetical protein AC144539.7.121 41738 41374 mth2-11o10 01/13/05
Msa.1445.1.S1_at	10.2797	9.54558	5.77409	4.31325	4.38979	5.89864	iMsa.1445 /TID=Msa.1445.1 /CNT=1 /FEA=mRNA /TIER=ConsEnd /STK=0 /NOTE=sequence(s) not in UniGene /DEF=
Mtr.12339.1.S1_at	11.6338	6.66367	5.67577	6.52722	6.23445	8.86656	TC94438 /FEA=mRNA /DEF=homologue to UP|Q7XA53 (Q7XA53) Sucrose transporter, partial (96%)
Mtr.6056.1.S1_at	3.43292	3.39673	4.93059	8.23506	8.65661	9.35343	BI265520 /FEA=mRNA /DEF=similar to UP|Q8H0H9 (Q8H0H9) Serine protease-like protein, partial (31%)
Mtr.433.1.S1_at	4.0245	8.1202	9.98085	9.41539	9.34029	4.82082	1428.m00036 /FEA=mRNA /DEF=AC137838.37 66262 60727 mth2-34l12 similar to UP|Q9STA8 (Q9STA8) Hexose transporter
Mtr.17433.1.S1_at	3.29385	4.84333	5.58395	4.89723	4.82186	9.24741	IMGAG|999.m00020 /FEA=mRNA /DEF=conserved hypothetical protein protein [imported] - Arabidopsis thaliana AC141112.7.201 85691 84438 mth2-15m12 01/13/05
Mtr.46937.1.S1_s_at	7.45228	8.94715	6.36843	4.11986	3.50095	2.9959	1714.m00039 /FEA=mRNA /DEF=AC149473.10 37892 40340 mth2-119h6
Mtr.11041.1.S1_at	9.395	11.2535	9.70877	6.20091	5.8779	5.30353	TC108684 /FEA=mRNA /DEF=similar to UP|Q9ASW3 (Q9ASW3) AT3g49260/F2K15_120 (Guard cell associated protein) (SF16-like protein), partial (33%)
Mtr.38485.1.S1_at	3.73106	3.2182	3.04089	3.14743	3.55509	8.9883	TC102900 /FEA=mRNA /DEF=
Mtr.45663.1.S1_at	2.60037	2.74636	2.89251	2.92158	3.16296	8.54776	IMGAG|860.m00004 /FEA=mRNA /DEF=hypothetical protein AC135231.23.31 24003 22623 mth2-28m10 01/13/05
Mtr.22304.1.S1_at	6.3296	7.0615	7.44521	7.49068	7.87168	12.276	1595.m00034 /FEA=mRNA /DEF=AC132565.21 6631 6389 mth2-4a8 homologue to UP|Q9SWB2 (Q9SWB2) Seed maturation protein PM41
Mtr.13330.1.S1_at	9.24221	8.7196	5.31209	4.1919	3.86286	3.29676	TC97705 /FEA=mRNA /DEF=
Mtr.9137.1.S1_at	8.76155	9.22668	8.56248	6.04405	4.18618	3.28342	TC102508 /FEA=mRNA /DEF=
Mtr.36964.1.S1_at	7.04441	8.17627	9.04582	11.7527	12.3133	12.9866	TC104434 /FEA=mRNA /DEF=
Mtr.82.1.S1_at	10.4143	9.85308	6.89596	4.47276	4.50482	5.40734	1792.m00032 /FEA=mRNA /DEF=CR931807.1 62131 61574 mte1-84j2 weakly similar to UP|ST14_SOLTU (Q41495) STS14 protein precursor
Mtr.41934.1.S1_at	11.6251	11.4232	7.17357	5.68623	5.99988	7.82541	TC110406 /FEA=mRNA /DEF=similar to UP|CUP9_DROME (P27781) Pupal cuticle protein Edg-91 precursor (Ecdysone-dependent protein 91), partial (16%)
Mtr.45365.1.S1_at	4.92565	7.39509	9.3021	8.30798	8.06941	3.36419	TC99483 /FEA=mRNA /DEF=similar to UP|XT32_ARATH (Q9SJL9) Probable xyloglucan endotransglucosylase/hydrolase protein 32 precursor (At-XTH32) (XTH-32) , partial (54%)
Mtr.44696.1.S1_at	9.01461	6.50441	3.24441	3.08063	3.18958	3.21466	TC97881 /FEA=mRNA /DEF=weakly similar to UP|C772_SOLME (P37124) Cytochrome P450 77A2 (CYPLXXVIIA2) (P-450EG5) , partial (29%)
Mtr.3793.1.S1_at	9.24701	7.00838	3.63107	3.36548	3.31357	3.35044	BG644855 /FEA=mRNA /DEF=
Mtr.39567.1.S1_at	10.1096	8.11572	8.45951	7.80364	7.51901	4.17872	TC105144 /FEA=mRNA /DEF=weakly similar to UP|Q9FM20 (Q9FM20) Nitrate transporter NTL1, partial (26%)
Msa.1903.1.S1_at	9.81503	9.64333	5.51913	3.92605	3.88479	4.12932	iMsa.1903 /TID=Msa.1903.1 /CNT=1 /FEA=mRNA /TIER=ConsEnd /STK=0 /NOTE=sequence(s) not in UniGene /DEF=
Mtr.27379.1.S1_at	10.4488	9.01434	6.89226	4.5209	4.64228	4.67367	AW775066 /FEA=mRNA /DEF=similar to UP|Q39877 (Q39877) Mitotic cyclin a1-type, partial (31%)
Mtr.46475.1.S1_s_at	8.59928	9.36869	6.81502	4.70461	3.62564	3.44855	1762.m00049 /FEA=mRNA /DEF=AC152407.12 90687 86909 mth2-77l23 weakly similar to UP|Q8H1Z7 (Q8H1Z7) Putative citrus disease resistance protein Pt19 (Fragment)
Mtr.12187.1.S1_at	10.0858	10.2109	6.47791	4.52817	4.70787	4.29431	TC112447 /FEA=mRNA /DEF=similar to GB|AAN31116.1|23506209|AY149962 At3g06130/F28L1_7 {Arabidopsis thaliana;} , partial (14%)
Mtr.35325.1.S1_at	3.57531	3.47408	4.02197	4.93509	5.55237	9.38717	CX549697 /FEA=mRNA /DEF=similar to UP|Q876F4 (Q876F4) SFB2, partial (1%)
Mtr.13645.1.S1_at	4.11236	3.97927	6.52523	8.18193	8.44916	9.8923	TC98656 /FEA=mRNA /DEF=similar to UP|Q6NLB1 (Q6NLB1) At2g26850, partial (50%)
Mtr.5865.1.S1_at	8.68081	6.37772	2.81279	2.8171	2.87637	2.77032	BG450177 /FEA=mRNA /DEF=
Mtr.12441.1.S1_at	3.69042	3.3569	4.30165	7.34949	7.66189	9.2655	TC94806 /FEA=mRNA /DEF=similar to UP|Q66GR3 (Q66GR3) At2g42280, partial (30%)
Mtr.32930.1.S1_at	3.10102	3.79582	6.00244	7.80096	8.39248	9.00864	BF634181 /FEA=mRNA /DEF=homologue to UP|PMA3_NICPL (Q08436) Plasma membrane ATPase 3 (Proton pump 3) , partial (23%)
Mtr.31602.1.S1_at	8.5513	5.86968	3.00602	2.82196	2.75763	2.65363	AL371788 /FEA=mRNA /DEF=homologue to GB|AAO64878.1|29028998|BT005943 At5g37010 {Arabidopsis thaliana;} , partial (5%)
Msa.1957.1.S1_at	6.12881	4.46414	5.32067	6.27409	7.2541	10.3612	iMsa.1957 /TID=Msa.1957.1 /CNT=1 /FEA=mRNA /TIER=ConsEnd /STK=0 /NOTE=sequence(s) not in UniGene /DEF=
Mtr.21082.1.S1_at	8.81609	7.74105	3.37149	2.99176	2.92304	3.07761	IMGAG|1239.m00012 /FEA=mRNA /DEF=hypothetical protein AC149130.2.111 40529 41634 mth2-193n2 01/13/05
Mtr.30474.1.S1_s_at	8.92651	9.68535	9.22739	7.66536	7.08571	3.79908	BI308661 /FEA=mRNA /DEF=similar to UP|P93806 (P93806) F19P19.1, partial (60%)
Mtr.13624.1.S1_s_at	9.25378	7.55996	4.68109	3.57336	3.36774	3.36809	TC98574 /FEA=mRNA /DEF=
Mtr.41839.1.S1_at	10.7958	10.6553	9.70092	9.18123	9.01213	4.9109	TC110224 /FEA=mRNA /DEF=
Mtr.10192.1.S1_at	7.3659	8.28847	8.82316	9.71154	9.97568	13.246	TC105846 /FEA=mRNA /DEF=similar to UP|Q75UJ6 (Q75UJ6) DREB-like protein, partial (35%)
Mtr.40627.1.S1_at	13.7198	14.3889	13.8326	12.1035	11.3201	8.50931	TC107702 /FEA=mRNA /DEF=weakly similar to UP|Q8VZG5 (Q8VZG5) At1g78060/F28K19_32, partial (27%)
Msa.1961.1.S1_at	2.64891	7.46446	8.23387	8.52746	8.52429	8.34887	iMsa.1961 /TID=Msa.1961.1 /CNT=1 /FEA=mRNA /TIER=ConsEnd /STK=0 /NOTE=sequence(s) not in UniGene /DEF=
Mtr.50501.1.S1_at	9.83257	6.22791	5.44082	4.18476	3.95714	4.09701	IMGAG|1057.m00016 /FEA=mRNA /DEF=Major intrinsic protein AC144721.16.161 72361 70388 mth2-11o23 01/13/05
Mtr.50993.1.S1_s_at	8.52601	3.17357	2.75134	2.78359	2.65151	2.73802	IMGAG|729.m00003 /FEA=mRNA /DEF=Parallel beta-helix repeat; Pectin lyase-like; Glycoside hydrolase, family 28 AC121237.19.21 10176 7659 mth2-22g11 01/13/05
Mtr.44450.1.S1_at	11.5033	11.6839	7.17231	5.80945	5.81004	6.5276	TC97384 /FEA=mRNA /DEF=similar to UP|Q7XJJ7 (Q7XJJ7) N-acylethanolamine amidohydrolase, partial (9%)
Mtr.30801.1.S1_at	3.24395	7.57865	9.11726	8.44999	8.28899	5.36443	CA990957 /FEA=mRNA /DEF=
Mtr.1902.1.S1_at	10.1025	8.80502	6.22124	5.70873	5.31975	4.22968	BE316484 /FEA=mRNA /DEF=
Mtr.49342.1.S1_x_at	8.79637	6.97054	3.13085	3.2078	2.92736	3.03766	IMGAG|870.m00018 /FEA=mRNA /DEF=hypothetical protein AC135415.27.171 44480 43996 mth2-10b9 01/13/05
Mtr.18659.1.S1_s_at	9.12321	10.9548	9.66232	9.36506	9.0762	5.08671	IMGAG|1043.m00014 /FEA=mRNA /DEF=Hly-III related proteins AC144540.5.141 37922 35595 mth2-19p16 01/13/05
Mtr.12786.1.S1_at	9.68014	8.49916	5.03817	3.81827	4.03472	4.30543	TC95954 /FEA=mRNA /DEF=similar to UP|Q9LR10 (Q9LR10) F10A5.10, partial (56%)
Mtr.41842.1.S1_at	3.58583	9.22605	9.20194	5.42285	5.01761	3.36452	TC110229 /FEA=mRNA /DEF=
Mtr.17547.1.S1_at	6.47537	9.65434	9.65216	4.75087	4.67154	3.79415	IMGAG|1003.m00008 /FEA=mRNA /DEF=Plant lipid transfer/seed storage/trypsin-alpha amylase inhibitor; Plant lipid transfer protein/Par allergen AC141322.24.81 33526 32491 mth2-8e1 01/13/05
Mtr.37353.1.S1_at	10.0004	10.1393	8.81006	5.99596	6.37484	4.28111	TC100493 /FEA=mRNA /DEF=similar to UP|Q8VWX9 (Q8VWX9) Extensin-like protein (Fragment), partial (67%)
Mtr.45580.1.S1_at	4.6821	8.22014	10.5393	9.68765	9.14862	5.36298	TC99969 /FEA=mRNA /DEF=similar to UP|Q9ASZ7 (Q9ASZ7) AT3g03690/T12J13_3, partial (50%)
Mtr.43390.1.S1_at	6.12811	6.31745	7.76196	8.56139	9.2661	11.9805	TC95199 /FEA=mRNA /DEF=
Mtr.12725.1.S1_at	5.60983	6.89325	5.13492	5.74286	6.18354	10.9845	TC95734 /FEA=mRNA /DEF=weakly similar to UP|Q7XCK3 (Q7XCK3) Mucin-like protein, partial (51%)
Mtr.38027.1.S1_at	5.82536	6.32911	8.19878	9.79688	10.2575	11.6734	TC101924 /FEA=mRNA /DEF=weakly similar to UP|Q6NLR6 (Q6NLR6) At4g24230, partial (20%)
Mtr.6648.1.S1_s_at	4.90884	6.18559	9.81635	9.3058	9.32781	10.7555	BQ153446 /FEA=mRNA /DEF=similar to UP|Q8GTJ0 (Q8GTJ0) Xyloglucan endotransglycosylase, partial (30%)
Mtr.11286.1.S1_at	3.80254	4.27214	4.37534	7.24006	7.32035	9.64522	TC109469 /FEA=mRNA /DEF=similar to UP|Q94BV0 (Q94BV0) At1g79600/F20B17_3, partial (93%)
Mtr.35827.1.S1_at	8.11929	6.70935	7.15868	7.83304	9.05632	12.5502	TC96692 /FEA=mRNA /DEF=similar to GB|AAB84358.1|2618731|ATU49077 IAA21 {Arabidopsis thaliana;} , partial (8%)
Mtr.5624.1.S1_at	5.82627	5.59922	7.51442	9.4752	8.73703	11.4397	BF640000 /FEA=mRNA /DEF=
Mtr.25118.1.S1_at	5.77534	8.87851	11.6145	11.5414	10.985	8.97887	1792.m00024 /FEA=mRNA /DEF=CR931807.1 7620 15892 mte1-84j2 weakly similar to UP|Q9M7S0 (Q9M7S0) Homeodomain protein
Mtr.21028.1.S1_at	3.98515	3.37638	4.77307	8.03243	8.66553	9.21547	IMGAG|1237.m00013 /FEA=mRNA /DEF=hypothetical protein AC149127.4.121 70237 68782 mth2-108o17 01/13/05
Mtr.8637.1.S1_at	10.2869	9.42821	7.1319	6.36052	5.1893	4.44991	TC100874 /FEA=mRNA /DEF=similar to GB|AAL16114.1|16226247|AF428282 At1g09340/T31J12_6 {Arabidopsis thaliana;} , partial (98%)
Mtr.12295.1.S1_at	7.58173	9.32011	12.0362	11.7318	10.9031	6.2005	TC94285 /FEA=mRNA /DEF=similar to UP|Q9LFF9 (Q9LFF9) Inorganic pyrophosphatase-like protein, partial (88%)
Mtr.26068.1.S1_at	5.3448	5.34737	8.69141	10.072	10.6698	11.1804	1483.m00038 /FEA=mRNA /DEF=AC150706.4 45593 47047 mth2-132l18 weakly similar to TAIR|gene:2086793-GOpep .1 68410.m01536 expressed protein contains similarity to transporter proteins, partial (92%)
Mtr.2631.1.S1_at	12.7538	13.5235	12.6985	10.7948	10.677	7.68825	BI311272 /FEA=mRNA /DEF=similar to UP|Q8S3K6 (Q8S3K6) Caffeic acid O-methyltransferase II , partial (59%)
Mtr.27901.1.S1_at	8.8549	9.4929	8.01768	3.70379	3.65861	5.67611	BF519156 /FEA=mRNA /DEF=
Msa.1643.1.S1_at	3.18855	3.5931	6.27685	8.55298	8.95854	9.02178	iMsa.1643 /TID=Msa.1643.1 /CNT=1 /FEA=mRNA /TIER=ConsEnd /STK=0 /NOTE=sequence(s) not in UniGene /DEF=
Mtr.11082.1.S1_at	10.6934	10.1578	7.8254	5.32863	4.86243	5.62855	TC108823 /FEA=mRNA /DEF=similar to UP|Q84UT6 (Q84UT6) Perchloric acid soluble translation inhibitor protein homolog, partial (67%)
Mtr.18268.1.S1_at	4.67678	6.26459	8.01712	9.8227	10.1497	10.5066	IMGAG|946.m00008 /FEA=mRNA /DEF=Protein kinase-like; NAF; Serine/threonine protein kinase, active site; Tyrosine protein kinase AC138579.14.71 26991 32724 mth2-7b13 01/13/05
Mtr.41622.1.S1_at	4.90359	6.1748	5.31196	5.37989	5.9068	10.7324	TC109750 /FEA=mRNA /DEF=similar to UP|Q6QB11 (Q6QB11) Little protein 1, partial (96%)
Mtr.42769.1.S1_at	9.6635	9.73957	8.10607	4.45998	3.9125	4.53448	TC112362 /FEA=mRNA /DEF=
Mtr.8416.1.S1_s_at	8.40925	9.18761	7.41485	6.05085	5.71699	3.36197	TC100061 /FEA=mRNA /DEF=similar to UP|CYB_STRTC (Q36551) Cytochrome b , partial (5%)
Mtr.35080.1.S1_at	9.05014	8.25844	6.04389	9.01011	8.11757	11.8661	CX532417 /FEA=mRNA /DEF=weakly similar to UP|O23617 (O23617) Trehalose-6-phosphate synthase like protein, partial (20%)
Mtr.8617.1.S1_at	6.66995	7.20044	8.04377	9.85946	10.4191	12.4894	TC100808 /FEA=mRNA /DEF=similar to UP|Q8S8Z7 (Q8S8Z7) Syringolide-induced protein B15-3-5, partial (65%)
Mtr.24601.1.S1_at	8.74478	8.72573	5.46317	3.36463	3.40995	2.9268	1751.m00038 /FEA=mRNA /DEF=AC151806.8 118205 124964 mth2-57p22 similar to TAIR|gene:1944533-GOpep .1 68409.m02865 receptor-related protein kinase, ERECTA identical to GB:U47029, complete
Mtr.26299.1.S1_at	5.93908	5.66331	7.80006	10.6597	11.1758	11.4805	1501.m00033 /FEA=mRNA /DEF=AC154034.1 41499 43762 mth2-71n23 weakly similar to TIGR_Ath1|At3g52820-GOpep .1 68410.m05390 purple acid phosphatase (PAP22) identical to purple acid, partial (94%)
Mtr.24367.1.S1_at	3.27691	3.30053	4.45475	6.92415	7.55975	9.09344	1736.m00034 /FEA=mRNA /DEF=AC150843.11 40646 37719 mth2-103p8 weakly similar to UP|Q6NQ74 (Q6NQ74) At5g26910
Mtr.42371.1.S1_at	3.13172	4.23285	6.47685	7.3692	7.60499	8.94517	TC111336 /FEA=mRNA /DEF=
Mtr.410.1.S1_s_at	5.8845	9.94452	8.43861	7.93879	7.59342	4.13843	1424.m00050 /FEA=mRNA /DEF=AC137669.12 104192 102697 mth2-27m3 UP|Q9LKI6 (Q9LKI6) Isoflavone reductase
Mtr.45357.1.S1_at	8.64154	5.91441	3.21565	2.83674	2.94911	3.28688	TC99464 /FEA=mRNA /DEF=homologue to UP|Q9M531 (Q9M531) Histone H2A, partial (92%)
Mtr.51221.1.S1_at	8.58095	9.51057	4.14504	3.70629	3.82086	4.05114	IMGAG|796.m00011 /FEA=mRNA /DEF=LQGC hypothetical protein AC126011.9.101 43888 43607 mth2-24f16 01/13/05
Mtr.37279.1.S1_at	3.10645	2.8732	2.71748	3.23107	3.2151	8.52171	TC100272 /FEA=mRNA /DEF=similar to UP|Q9SQF9 (Q9SQF9) Short-chain alcohol dehydrogenase SAD-C, partial (96%)
Mtr.19536.1.S1_at	4.04553	5.35722	5.87629	7.91612	8.3012	9.84889	IMGAG|1081.m00009 /FEA=mRNA /DEF=No apical meristem (NAM) protein AC145753.1.81 34830 33192 MTABa0058M19 01/13/05
Mtr.44803.1.S1_at	3.3651	3.78911	3.63825	3.05351	2.99153	8.79462	TC98124 /FEA=mRNA /DEF=similar to UP|Q8S902 (Q8S902) Syringolide-induced protein 19-1-5, partial (79%)
Mtr.21311.1.S1_at	8.75686	6.54533	3.5275	2.95421	3.1498	5.40607	IMGAG|1149.m00012 /FEA=mRNA /DEF=Phenazine biosynthesis PhzC/PhzF protein AC146865.11.111 61052 58400 mth2-36m14 01/13/05
Mtr.41543.1.S1_at	9.56936	9.5861	8.78145	4.4	4.20174	3.78629	TC109603 /FEA=mRNA /DEF=homologue to UP|ACT_GOSHI (O81221) Actin, partial (98%)
Msa.1397.1.S1_at	4.2067	6.789	8.55138	9.73527	8.97422	3.93583	iMsa.1397 /TID=Msa.1397.1 /CNT=1 /FEA=mRNA /TIER=ConsEnd /STK=0 /NOTE=sequence(s) not in UniGene /DEF=
Mtr.45543.1.S1_at	4.06971	7.17993	8.83925	9.8652	9.75566	7.84714	TC99887 /FEA=mRNA /DEF=weakly similar to UP|Q84MA8 (Q84MA8) At5g50300, partial (29%)
Mtr.51006.1.S1_at	8.87797	6.80022	4.4437	3.59932	3.30053	3.08261	IMGAG|828.m00004 /FEA=mRNA /DEF=Ubiquitin AC130798.15.31 20763 17046 mth2-27f17 01/13/05
Mtr.8519.1.S1_at	5.08222	8.73071	4.5901	2.9431	2.93633	3.08261	TC100479 /FEA=mRNA /DEF=similar to UP|Q8H8B6 (Q8H8B6) Putatvie subtilisin-like serine protease, partial (21%)
Mtr.11390.1.S1_at	4.13891	7.8287	9.88664	9.9324	9.57663	8.77165	TC109802 /FEA=mRNA /DEF=similar to UP|Q9SEZ9 (Q9SEZ9) At2g40160/T7M7.25 (At2g40160 protein), partial (29%)
Mtr.11362.1.S1_at	5.78866	7.23452	7.63839	10.532	10.4089	11.5815	TC109710 /FEA=mRNA /DEF=weakly similar to UP|Q6R567 (Q6R567) Ring domain containing protein, partial (40%)
Mtr.9259.1.S1_at	7.11815	7.48172	7.50683	8.64522	8.9598	12.9106	TC102831 /FEA=mRNA /DEF=similar to PIR|C85356|C85356 glycine-rich protein [imported] - Arabidopsis thaliana {Arabidopsis thaliana;} , partial (51%)
Mtr.20794.1.S1_at	12.8985	13.791	14.0669	13.1836	12.221	8.27593	IMGAG|1123.m00024 /FEA=mRNA /DEF=Plant lipid transfer/seed storage/trypsin-alpha amylase inhibitor; Plant lipid transfer protein/Par allergen AC146743.11.241 93754 95982 mth2-12k22 01/13/05
Mtr.753.1.S1_at	4.68336	6.56114	7.22728	9.35544	9.81953	10.4737	1479.m00034 /FEA=mRNA /DEF=AC150441.2 68310 70352 mth2-19l4 weakly similar to GOA_SPTR|O99019-GOpep Light-induced protein, chloroplast precursor (C40.4)
Mtr.44811.1.S1_at	11.5184	10.2698	6.15851	5.92713	6.09232	5.72934	TC98139 /FEA=mRNA /DEF=similar to UP|Q93YZ6 (Q93YZ6) AT4g00750/F15P23_1, partial (95%)
Mtr.40777.1.S1_at	11.5243	7.61638	6.87764	6.58985	6.96822	5.7365	TC108026 /FEA=mRNA /DEF=
Mtr.45379.1.S1_at	8.48553	6.32941	2.92639	2.70012	3.3457	5.41574	TC99513 /FEA=mRNA /DEF=
Mtr.30717.1.S1_s_at	6.07046	8.23554	9.13714	10.1943	10.2117	11.8532	CA920707 /FEA=mRNA /DEF=
Mtr.52058.1.S1_at	9.16	5.94349	3.9222	3.42925	3.46882	3.37774	IMGAG|805.m00016 /FEA=mRNA /DEF=hypothetical protein AC126784.10.161 75739 75975 mth2-36b12 01/13/05
Mtr.12715.1.S1_at	9.00127	7.20439	5.67653	3.49503	3.22136	3.37834	TC95689 /FEA=mRNA /DEF=weakly similar to UP|Q8GT67 (Q8GT67) Xyloglucan-specific fungal endoglucanase inhibitor protein, partial (28%)
Mtr.12904.1.S1_at	6.03063	9.0687	11.2913	11.8072	11.4764	11.5667	TC96350 /FEA=mRNA /DEF=similar to UP|Q41695 (Q41695) Pectinacetylesterase precursor , partial (92%)
Mtr.3896.1.S1_x_at	2.67022	3.04311	2.87084	2.91121	3.55486	8.44348	BQ122459 /FEA=mRNA /DEF=similar to UP|Q7QC42 (Q7QC42) ENSANGP00000014951, partial (12%)
Mtr.41649.1.S1_at	9.66932	10.6411	9.82343	5.1758	4.90662	4.87178	TC109822 /FEA=mRNA /DEF=similar to PIR|T00914|T00914 leucine-rich repeat protein F21B7.28 - Arabidopsis thaliana {Arabidopsis thaliana;} , partial (59%)
Mtr.45182.1.S1_at	9.34246	7.73828	5.13845	3.66302	3.91825	3.57356	TC99003 /FEA=mRNA /DEF=similar to UP|Q84530 (Q84530) A210L protein, partial (12%)
Mtr.41877.1.S1_at	10.3465	9.65893	6.44167	5.28412	5.28655	4.57767	TC110291 /FEA=mRNA /DEF=similar to GB|AAG40344.1|11762132|AF324992 AT3g62110 {Arabidopsis thaliana;} , partial (23%)
Mtr.48996.1.S1_at	3.11163	3.09032	4.08052	7.60966	8.07703	8.85685	IMGAG|930.m00008 /FEA=mRNA /DEF=3Fe-4S ferredoxin; Heat shock protein DnaJ; 4Fe-4S ferredoxin, iron-sulfur binding; Heat shock protein DnaJ, N-terminal AC138015.24.71 42129 45408 mth2-34m6 01/13/05
Mtr.28182.1.S1_at	4.36338	8.35987	10.1267	8.27085	7.74534	5.02607	BG585246 /FEA=mRNA /DEF=similar to UP|Q9FG70 (Q9FG70) Gb|AAF04433.1, partial (49%)
Mtr.39568.1.S1_at	7.52974	7.53063	9.12128	7.23353	6.1506	3.36199	TC105145 /FEA=mRNA /DEF=similar to UP|P93806 (P93806) F19P19.1, partial (47%)
Mtr.39922.1.S1_at	8.88289	10.4389	9.11463	8.91386	8.85758	4.67977	TC106058 /FEA=mRNA /DEF=similar to GB|AAN28914.1|23506109|AY143975 At5g20270/F5O24_160 {Arabidopsis thaliana;} , partial (58%)
Mtr.32300.1.S1_at	3.6586	4.0788	8.57668	9.41736	9.19183	7.94533	AW687494 /FEA=mRNA /DEF=homologue to UP|Q5XQC9 (Q5XQC9) 3-hydroxy-3-methylglutaryl coenzyme A reductase, partial (3%)
Mtr.10779.1.S1_at	12.3502	12.2767	9.72195	8.58469	8.22606	6.59682	TC107882 /FEA=mRNA /DEF=similar to UP|CFI_VITVI (P51117) Chalcone--flavonone isomerase (Chalcone isomerase) , partial (90%)
Mtr.18521.1.S1_at	4.68536	4.02372	4.40999	4.05953	4.39226	9.77653	IMGAG|1036.m00013 /FEA=mRNA /DEF=Thioredoxin-related; Thioredoxin domain 2 AC144502.5.131 55859 54203 mth2-5p10 01/13/05
Mtr.15326.1.S1_at	7.33048	12.3614	13.0695	11.1919	9.66842	7.31893	IMGAG|782.m00012 /FEA=mRNA /DEF=ABA/WDS induced protein AC125473.12.121 79411 81250 mth2-8j13 01/13/05
Mtr.2007.1.S1_at	3.6404	5.9952	6.81272	8.20793	8.9317	9.39016	BE999150 /FEA=mRNA /DEF=similar to UP|Q9LQL2 (Q9LQL2) F5D14.23 protein, partial (3%)
Mtr.28606.1.S1_at	8.99012	8.0406	4.48472	3.24265	3.29634	3.41852	BI272396 /FEA=mRNA /DEF=
Mtr.37374.1.S1_at	8.14721	10.6718	9.65777	8.05852	7.19787	4.92589	TC100534 /FEA=mRNA /DEF=similar to UP|Q9FZ09 (Q9FZ09) Patatin-like protein 1, partial (87%)
Mtr.8805.1.S1_at	10.1488	8.93964	6.9706	4.8239	4.40312	5.67275	TC101450 /FEA=mRNA /DEF=similar to PIR|T02336|T02336 cytochrome P450 homolog F13P17.32 - Arabidopsis thaliana {Arabidopsis thaliana;} , partial (91%)
Msa.1654.1.S1_at	11.5921	11.1705	9.38572	8.22441	7.07018	5.84828	iMsa.1654 /TID=Msa.1654.1 /CNT=1 /FEA=mRNA /TIER=ConsEnd /STK=0 /NOTE=sequence(s) not in UniGene /DEF=
Mtr.41670.1.S1_at	5.92075	8.11558	10.3824	11.6259	11.6624	11.5494	TC109860 /FEA=mRNA /DEF=similar to UP|Q8LDN3 (Q8LDN3) F-box protein AtFBL5, partial (26%)
Mtr.40346.1.S1_at	10.483	8.37422	8.1218	10.9649	11.7414	13.8625	TC107097 /FEA=mRNA /DEF=similar to UP|FD3E_PHAAU (P32291) Omega-3 fatty acid desaturase, endoplasmic reticulum (Indole-3-acetic acid induced protein ARG1) , partial (97%)
Mtr.29168.1.S1_at	9.28192	9.84043	4.96661	4.09988	4.32882	5.00215	CA990954 /FEA=mRNA /DEF=
Mtr.31192.1.S1_at	7.96254	13.6949	13.5602	10.9742	10.5291	8.06608	AJ498451 /FEA=mRNA /DEF=similar to UP|P93331 (P93331) MtN1 protein precursor, partial (26%)
Mtr.34450.1.S1_at	8.23428	9.41537	8.62084	7.2802	6.75583	3.69022	BQ148245 /FEA=mRNA /DEF=similar to UP|Q6NN00 (Q6NN00) At5g18690, partial (24%)
Mtr.41244.1.S1_at	7.68153	9.12192	6.69572	6.74575	6.3993	3.4014	TC108997 /FEA=mRNA /DEF=weakly similar to GB|AAQ62413.1|34146810|BT010412 At2g30890 {Arabidopsis thaliana;} , partial (13%)
Mtr.42594.1.S1_at	9.15785	8.21312	4.93294	3.43794	3.64751	3.58816	TC111918 /FEA=mRNA /DEF=similar to UP|O04098 (O04098) Receptor-kinase isolog, 5' partial; 115640-113643 (Fragment), partial (33%)
Mtr.22480.1.S1_s_at	9.46266	8.77792	7.09572	5.16589	3.91072	3.74515	1606.m00046 /FEA=mRNA /DEF=AC135317.10 46095 48952 mth2-10p4 similar to UP|O24365 (O24365) Chloroplast mRNA-binding protein CSP41 precursor (Fragment)
Mtr.31951.1.S1_s_at	2.99109	3.23823	3.74246	5.2137	5.94358	8.70799	AL386761 /FEA=mRNA /DEF=
Mtr.13139.1.S1_at	2.78394	2.77295	3.05127	3.3604	3.3087	8.48702	TC97046 /FEA=mRNA /DEF=similar to GB|AAM65957.1|21594039|AY088420 carbonate dehydratase-like protein {Arabidopsis thaliana;} , partial (36%)
Mtr.18769.1.S1_at	3.38303	3.83472	6.17104	7.79972	8.27142	9.09587	IMGAG|1047.m00031 /FEA=mRNA /DEF=Homeobox; Helix-turn-helix motif, lambda-like repressor; Leucine zipper, homeobox-associated; Homeodomain-like AC144592.24.311 132710 133718 mth2-23m13 01/13/05
Mtr.51761.1.S1_at	6.56105	4.59184	4.00578	4.0173	4.09631	9.71685	IMGAG|989.m00008 /FEA=mRNA /DEF=Raffinose synthase AC140849.8.81 61851 58683 mth2-17f20 01/13/05
Mtr.45455.1.S1_at	4.80378	8.34131	10.0898	10.5142	10.3319	10.0246	TC99688 /FEA=mRNA /DEF=
Mtr.1474.1.S1_at	5.27725	6.43299	7.60287	9.85663	10.5863	10.9873	AL387294 /FEA=mRNA /DEF=
Mtr.25510.1.S1_at	10.4229	9.42551	7.64101	6.14278	6.40235	4.71527	1424.m00042 /FEA=mRNA /DEF=AC137669.12 59975 57000 mth2-27m3 weakly similar to TIGR_Ath1|At5g66460-GOpep .1 68412.m07581 glycosyl hydrolase family 5/cellulase ((1-4)-beta-mannan, complete
Mtr.14906.1.S1_at	9.55393	7.10629	6.07139	4.4472	4.07001	3.84975	IMGAG|722.m00014 /FEA=mRNA /DEF=Major intrinsic protein AC119416.15.131 24081 23362 mth2-31m16 01/13/05
Mtr.4755.1.S1_at	8.93997	7.47425	5.21102	3.72916	3.63144	3.23725	AL381189 /FEA=mRNA /DEF=similar to UP|Q42051 (Q42051) DNA-binding protein (Fragment), partial (79%)
Mtr.7325.1.S1_at	10.693	9.44891	7.12278	5.1157	5.42188	4.99048	TC106299 /FEA=mRNA /DEF=
Mtr.11211.1.S1_at	8.77297	7.60333	4.61402	3.0706	3.10383	3.34786	TC109254 /FEA=mRNA /DEF=similar to UP|Q9LRP9 (Q9LRP9) Gb|AAF35421.1, partial (22%)
Mtr.1431.1.S1_at	9.19155	6.55144	7.72278	3.72486	3.49142	3.84036	AL376903 /FEA=mRNA /DEF=
Mtr.12203.1.S1_at	11.0746	11.0266	8.09589	8.34317	7.65093	5.3753	TC93920 /FEA=mRNA /DEF=similar to UP|Q9ZP07 (Q9ZP07) Ribulose 1,5-bisphosphate carboxylase small subunit precursor , partial (98%)
Mtr.34867.1.S1_s_at	3.82909	5.09825	6.10135	8.60068	8.03071	9.52832	CX526703 /FEA=mRNA /DEF=
Mtr.37384.1.S1_at	9.11594	8.25512	6.24546	5.53578	4.38097	3.41733	TC100551 /FEA=mRNA /DEF=homologue to UP|Q93YB1 (Q93YB1) Granule-bound starch synthase precursor , complete
Mtr.43683.1.S1_at	5.31651	6.92687	8.22527	9.36245	10.0645	11.0143	TC95846 /FEA=mRNA /DEF=similar to UP|Q71QD5 (Q71QD5) Protein phosphatase 2C, partial (31%)
Msa.1673.1.S1_at	4.1412	4.78101	7.08256	8.75677	9.16405	9.83598	iMsa.1673 /TID=Msa.1673.1 /CNT=1 /FEA=mRNA /TIER=ConsEnd /STK=0 /NOTE=sequence(s) not in UniGene /DEF=
Mtr.33824.1.S1_at	8.45419	9.15359	8.54326	6.04987	5.59429	3.46232	BI270742 /FEA=mRNA /DEF=similar to UP|Q9SYU1 (Q9SYU1) Pathogenesis-related protein, partial (68%)
Mtr.8704.1.S1_at	6.37206	4.8939	5.98166	7.54619	7.9461	10.5828	TC101114 /FEA=mRNA /DEF=similar to UP|Q9SIJ8 (Q9SIJ8) Expressed protein (RD2 protein), partial (92%)
Mtr.32118.1.S1_x_at	9.29491	7.03594	4.71906	3.60916	3.70319	3.85794	AW329800 /FEA=mRNA /DEF=similar to UP|RIR2_TOBAC (P49730) Ribonucleoside-diphosphate reductase small chain (Ribonucleotide reductase) (R2 subunit) , partial (25%)
Mtr.24738.1.S1_at	8.69498	6.17026	3.19127	3.00936	3.01185	3.16485	1763.m00053 /FEA=mRNA /DEF=AC152421.6 100246 103697 mth2-7h20 homologue to UP|CG2B_MEDVA (P46278) G2/mitotic-specific cyclin 2 (B-like cyclin) (CycMs2)
Mtr.43620.1.S1_at	12.8495	11.6114	9.69066	8.34551	8.01637	7.16456	TC95722 /FEA=mRNA /DEF=homologue to UP|Q6PDS7 (Q6PDS7) Hist1h4h protein (Fragment), complete
Mtr.23638.1.S1_s_at	9.75834	9.62334	9.37235	7.00519	6.86766	4.07439	1686.m00047 /FEA=mRNA /DEF=AC146853.17 45039 43452 mth2-66c24 weakly similar to UP|Q38848 (Q38848) LRP1
Mtr.3426.1.S1_at	8.64985	6.51	3.73041	2.96634	3.08441	3.05885	AW299045 /FEA=mRNA /DEF=weakly similar to UP|Q39330 (Q39330) Cyclin, partial (25%)
Mtr.9099.1.S1_s_at	5.70952	5.39819	8.69451	10.2348	10.4778	11.0812	TC102391 /FEA=mRNA /DEF=
Mtr.23182.1.S1_at	9.15411	6.97845	3.69944	3.47265	3.47156	3.75252	1658.m00057 /FEA=mRNA /DEF=AC145022.16 97860 99119 mth2-8m24 weakly similar to UP|Q5W6J1 (Q5W6J1) Hypothetical protein OSJNBb0115F21.3, partial (90%)
Mtr.40667.1.S1_at	4.67023	5.7778	7.37691	7.23896	7.91714	10.3525	TC107798 /FEA=mRNA /DEF=similar to UP|Q9FED2 (Q9FED2) AtHVA22e (Abscisic acid-induced-like protein), partial (84%)
Mtr.8509.1.S1_at	12.0505	12.4466	10.3684	8.70581	7.83743	6.768	TC100431 /FEA=mRNA /DEF=similar to UP|Q8L7C3 (Q8L7C3) Expressed protein, partial (68%)
Mtr.40137.1.S1_s_at	6.65463	5.67247	5.20252	5.91796	6.46126	10.88	TC106584 /FEA=mRNA /DEF=similar to UP|Q6EQH5 (Q6EQH5) Membrane protein-like, partial (78%)
Mtr.17725.1.S1_at	8.72627	9.55544	8.95511	6.96061	6.54805	3.87982	IMGAG|921.m00021 /FEA=mRNA /DEF=Plant invertase/pectin methylesterase inhibitor; Pectinesterase; Pectin lyase-like; Pectinesterase inhibitor AC137828.24.211 100137 96282 mth2-6c16 01/13/05
Msa.1267.1.S1_at	8.55968	7.68915	5.63883	8.20454	7.45289	11.3129	iMsa.1267 /TID=Msa.1267.1 /CNT=1 /FEA=mRNA /TIER=ConsEnd /STK=0 /NOTE=sequence(s) not in UniGene /DEF=
Mtr.10647.1.S1_at	10.2586	10.9465	7.66821	6.68883	5.93809	5.27328	TC107479 /FEA=mRNA /DEF=
Mtr.46631.1.S1_at	7.25764	10.2258	12.2003	12.4011	12.93	11.782	1746.m00046 /FEA=mRNA /DEF=AC151725.12 55231 54767 mth2-164l16 weakly similar to TAIR|gene:2180334-GOpep .1 68412.m03034 expressed protein predicted protein, Arabidopsis thaliana
Mtr.8205.1.S1_at	5.08626	8.9809	7.66192	3.66631	3.30869	3.62447	CX524646 /FEA=mRNA /DEF=similar to UP|ICS_CATRO (Q9ZPC0) Isochorismate synthase, chloroplast precursor , partial (19%)
Mtr.26579.1.S1_s_at	8.54891	6.90798	3.07836	2.87799	2.98418	2.97678	1545.m00024 /FEA=mRNA /DEF=AC149050.2 11242 8845 mth2-6j14 weakly similar to TIGR_Ath1|At3g48950-GOpep .1 68410.m04949 polygalacturonase, putative endo-polygalacturonase, Arabidopsi, partial (92%)
Mtr.51462.1.S1_s_at	7.93238	12.4508	13.603	13.3652	12.905	11.2905	IMGAG|839.m00020 /FEA=mRNA /DEF=Zn-finger, RING; Cellulose synthase; FYVE/PHD zinc finger AC131248.14.191 104864 99572 mth2-28n22 01/13/05
Mtr.24081.1.S1_at	9.66285	9.79915	6.76117	5.27783	4.87193	4.13472	1713.m00028 /FEA=mRNA /DEF=AC149472.14 10365 9814 mth2-77f21 weakly similar to TAIR|gene:3696973-GOpep .1 68409.m04524 expressed protein
Mtr.29161.1.S1_at	8.75681	10.0733	10.8846	9.91268	9.42739	5.22132	CA990683 /FEA=mRNA /DEF=weakly similar to UP|Q8GV28 (Q8GV28) Serine/threonine protein kinase, partial (16%)
Mtr.13071.1.S1_at	4.2059	4.6528	6.30487	7.69166	7.89677	9.86865	TC96856 /FEA=mRNA /DEF=weakly similar to UP|Q6WNQ9 (Q6WNQ9) Isoflavone 3'-hydroxylase (Fragment), partial (14%)
Mtr.42989.1.S1_at	5.37365	5.82264	6.65617	7.60511	7.86477	11.0359	TC94274 /FEA=mRNA /DEF=homologue to UP|O81926 (O81926) Thaumatin-like protein PR-5b precursor (Fragment), complete
Mtr.4684.1.S1_at	8.74971	4.14164	3.18288	3.08768	3.21824	4.26363	AL375409 /FEA=mRNA /DEF=weakly similar to UP|Q6INQ4 (Q6INQ4) MGC81392 protein, partial (13%)
Mtr.8688.1.S1_at	3.83295	5.22433	6.09329	8.34925	8.06605	9.49493	TC101035 /FEA=mRNA /DEF=
Mtr.28065.1.S1_at	8.02066	9.09965	7.57456	6.30035	6.10932	3.44186	BG580422 /FEA=mRNA /DEF=weakly similar to UP|P92982 (P92982) Aromatic rich glycoprotein JP630, partial (6%)
Mtr.41116.1.S1_at	8.72861	7.32976	3.85162	3.07102	3.15139	3.25805	TC108751 /FEA=mRNA /DEF=weakly similar to UP|ACP1_CASGL (P93092) Acyl carrier protein 1, chloroplast precursor (ACP 1), partial (60%)
Mtr.42244.1.S1_at	11.526	10.7074	7.41334	6.13041	5.86895	6.28239	TC111035 /FEA=mRNA /DEF=
Mtr.35300.1.S1_at	6.4727	9.25091	11.8096	9.27491	8.03421	6.1528	CX541703 /FEA=mRNA /DEF=
Msa.2816.1.S1_at	7.25957	9.1284	11.2299	10.6377	10.1538	5.57467	iMsa.2816 /TID=Msa.2816.1 /CNT=1 /FEA=mRNA /TIER=ConsEnd /STK=0 /NOTE=sequence(s) not in UniGene /DEF=
Mtr.10480.1.S1_at	11.513	10.8203	9.2942	8.00985	7.04615	5.86299	TC106913 /FEA=mRNA /DEF=UP|Q84UC1 (Q84UC1) Glutamine synthetase , complete
Mtr.241.1.S1_at	10.3408	7.82409	5.89211	5.21395	4.8435	4.69114	1774.m00049 /FEA=mRNA /DEF=AC152920.7 59211 60724 mth2-101o15 weakly similar to UP|Q5VLQ6 (Q5VLQ6) Delta-6-desaturase, partial (49%)
Mtr.7993.1.S1_s_at	10.1899	8.80131	7.04348	7.0834	5.83506	4.54314	BI267791 /FEA=mRNA /DEF=homologue to PIR|S43832|S43832 glyceraldehyde-3-phosphate dehydrogenase (NADP) - garden pea {Pisum sativum;} , partial (8%)
Mtr.17296.1.S1_at	3.21195	4.39059	7.14878	8.51005	8.85651	8.66132	IMGAG|904.m00025 /FEA=mRNA /DEF=Auxin Efflux Carrier AC137078.24.241 123900 125894 mth2-10e12 01/13/05
Mtr.39832.1.S1_at	2.69907	2.80741	3.5524	6.77105	6.49007	8.34272	TC105838 /FEA=mRNA /DEF=
Mtr.26032.1.S1_at	9.59236	7.55437	4.53035	3.95217	4.05588	3.9931	1480.m00038 /FEA=mRNA /DEF=AC150442.2 63642 69541 mth2-2o12 similar to UP|K125_TOBAC (O23826) 125 kDa kinesin-related protein
Mtr.43890.1.S1_at	11.2303	10.8572	9.83155	7.98558	7.64659	5.59074	TC96257 /FEA=mRNA /DEF=similar to UP|O24258 (O24258) Enoyl-ACP reductase precursor , partial (72%)
Mtr.37632.1.S1_at	8.88546	9.13961	7.43691	5.87327	5.08225	3.50017	TC101096 /FEA=mRNA /DEF=similar to UP|GUN4_ARATH (Q9LX31) Tetrapyrrole-binding protein, chloroplast precursor (Genomes uncoulped 4), partial (52%)
Mtr.575.1.S1_at	10.9976	10.5927	8.20007	7.01257	6.65457	5.35848	1451.m00055 /FEA=mRNA /DEF=AC147482.2 114349 108278 mth2-93e11 weakly similar to TIGR_Ath1|At5g15350-GOpep .1 68412.m01660 plastocyanin-like domain containing protein contains, partial (93%)
Mtr.29213.1.S1_s_at	3.67496	3.83636	6.81647	8.92936	9.04086	9.31212	CB891084 /FEA=mRNA /DEF=gb|AF093506.1|AF093506 Medicago truncatula 18S ribosomal RNA gene, partial sequence, partial (19%)
Mtr.29821.1.S1_at	2.61308	2.8752	3.10377	4.87566	5.72133	8.25008	AL389826 /FEA=mRNA /DEF=
Mtr.13951.1.S1_at	9.08792	7.62574	3.56111	3.63009	3.50919	3.45301	TC99727 /FEA=mRNA /DEF=
Mtr.29878.1.S1_at	8.7485	7.68097	6.97182	5.91358	4.91519	3.11532	AW560677 /FEA=mRNA /DEF=
Mtr.36181.1.S1_at	9.91395	7.81758	4.36235	4.28264	4.59475	5.79853	AL374488 /FEA=mRNA /DEF=similar to UP|Q948S5 (Q948S5) Myb, partial (3%)
Mtr.37354.1.S1_s_at	10.6235	10.7449	9.09591	6.52742	6.41282	5.11511	TC100494 /FEA=mRNA /DEF=similar to UP|Q8VWX9 (Q8VWX9) Extensin-like protein (Fragment), partial (59%)
Mtr.13551.1.S1_at	3.05279	5.70052	7.4901	8.08957	8.68097	6.40662	TC98357 /FEA=mRNA /DEF=similar to UP|Q94AF0 (Q94AF0) AT4g29820/F27B13_60 (MRNA cleavage factor subunit-like protein), partial (55%)
Mtr.39820.1.S1_at	8.27658	11.6237	13.6828	13.8627	13.9047	13.6749	TC105804 /FEA=mRNA /DEF=similar to GB|AAF13734.1|6478200|AF101382 gibberellin 2 beta-hydroxylase {Pisum sativum;} , partial (71%)
Mtr.10913.1.S1_at	9.05767	7.18185	3.73	3.4297	3.44971	4.21132	TC108334 /FEA=mRNA /DEF=weakly similar to UP|Q9LT80 (Q9LT80) Gb|AAC23780.1, partial (8%)
Mtr.40178.1.S1_at	3.84023	3.33773	3.25663	3.68951	3.69301	8.8841	TC106690 /FEA=mRNA /DEF=
Mtr.8717.1.S1_s_at	12.7829	13.7327	13.6306	11.3093	11.0989	8.10534	TC101158 /FEA=mRNA /DEF=
Mtr.29062.1.S1_at	5.12061	6.79165	6.82147	9.11174	9.93888	10.7478	CA917030 /FEA=mRNA /DEF=similar to UP|Q9SGP5 (Q9SGP5) F3M18.9, partial (35%)
Mtr.38309.1.S1_at	8.46933	7.67961	4.26991	2.84268	3.12014	3.00694	TC102510 /FEA=mRNA /DEF=homologue to UP|Q9QUS4 (Q9QUS4) Basic helix-loop-helix factor 1 (Hairy and enhancer of split related 2) (Hairy-related transcription factor 2) (HES-related repressor protein 1 HERP1) (Basic-helix-loop-helix protein), partial (7%)
Mtr.39079.1.S1_at	7.37929	6.39461	5.22646	7.5796	8.07719	10.8504	TC104145 /FEA=mRNA /DEF=similar to GB|AAO44021.1|28466825|BT004755 At1g29640 {Arabidopsis thaliana;} , partial (39%)
Mtr.10634.1.S1_at	6.04915	8.84473	10.8737	11.6674	11.2729	10.2085	TC107440 /FEA=mRNA /DEF=weakly similar to UP|Q06312 (Q06312) H(+)/MONOSACCHARIDE cotransporter, partial (71%)
Mtr.42164.1.S1_at	3.96297	4.57339	7.60138	7.2509	8.20523	9.58107	TC110870 /FEA=mRNA /DEF=weakly similar to UP|Q60EC2 (Q60EC2) Unknow protein, partial (51%)
Mtr.4224.1.S1_at	8.527	6.48423	3.20605	3.0296	2.97021	2.91237	TC102594 /FEA=mRNA /DEF=
Mtr.2742.1.S1_at	3.59955	6.17298	8.81714	9.21376	8.25252	8.28687	BQ124358 /FEA=mRNA /DEF=
Mtr.50859.1.S1_s_at	3.61181	4.4586	6.24165	7.44909	7.9954	9.2254	IMGAG|1032.m00009 /FEA=mRNA /DEF=hypothetical protein AC144478.20.81 67840 67367 mth2-20b20 01/13/05
Mtr.9676.1.S1_at	3.75093	4.86757	4.82692	4.96884	6.86079	9.3632	TC104039 /FEA=mRNA /DEF=similar to UP|Q7XJM6 (Q7XJM6) At2g45130 protein, partial (48%)
Mtr.9967.1.S1_at	9.58827	10.3629	8.68217	5.87214	5.92853	4.75116	TC105091 /FEA=mRNA /DEF=similar to UP|O04249 (O04249) H(+)/hexose cotransporter (STP7 protein), partial (33%)
Mtr.25317.1.S1_at	7.06783	9.81266	10.3097	6.0528	5.30245	4.69892	1805.m00049 /FEA=mRNA /DEF=CR932966.1 48221 45953 mth2-45l22 similar to UP|Q8LK75 (Q8LK75) Acid invertase
Mtr.34081.1.S1_at	2.90026	3.5312	3.40339	4.06577	5.55502	8.51039	BQ137674 /FEA=mRNA /DEF=weakly similar to UP|CP72_CATRO (Q05047) Cytochrome P450 72A1 (CYPLXXII) (Secologanin synthase) (SLS) , partial (24%)
Msa.3054.1.S1_at	3.29846	6.29244	7.64022	8.21072	7.94076	8.90592	iMsa.3054 /TID=Msa.3054.1 /CNT=1 /FEA=mRNA /TIER=ConsEnd /STK=0 /NOTE=sequence(s) not in UniGene /DEF=
Msa.1961.1.S1_s_at	8.17265	12.3983	13.3723	13.7546	13.778	13.6868	iMsa.1961 /TID=Msa.1961.1 /CNT=1 /FEA=mRNA /TIER=ConsEnd /STK=0 /NOTE=sequence(s) not in UniGene /DEF=
Mtr.13575.1.S1_at	8.77632	4.329	3.76948	3.53043	3.62508	3.17139	TC98438 /FEA=mRNA /DEF=UP|Q8RYE6 (Q8RYE6) Expressed protein, partial (8%)
Mtr.6663.1.S1_at	12.5357	10.1935	7.18377	7.56737	6.93087	9.02134	BQ156710 /FEA=mRNA /DEF=similar to UP|O81829 (O81829) GH3 like protein, partial (13%)
Mtr.36904.1.S1_at	8.48754	5.01435	3.1806	2.98082	2.88315	3.1973	CX549780 /FEA=mRNA /DEF=homologue to UP|DF56_ARATH (Q9FM03) Dof zinc finger protein DOF5.6 (AtDOF5.6), partial (5%)
Mtr.15051.1.S1_s_at	9.09059	8.93624	5.01178	3.48711	3.54353	4.19714	IMGAG|774.m00016 /FEA=mRNA /DEF=conserved hypothetical protein AC124964.17.151 78695 78049 mth2-27c4 01/13/05
Mtr.46552.1.S1_at	8.58013	6.67583	3.20871	3.15469	3.11991	2.97703	1754.m00034 /FEA=mRNA /DEF=AC151948.14 69019 65221 mth2-49j14 weakly similar to TIGR_Ath1|At4g01730-GOpep .1 68411.m00207 DHHC-type zinc finger domain-containing protein contains Pfam, partial (40%)
Mtr.36969.1.S1_at	8.58591	7.0785	6.3764	3.93185	3.76865	2.98377	TC104850 /FEA=mRNA /DEF=weakly similar to UP|O65761 (O65761) Beta-galactosidase (Fragment) , partial (5%)
Mtr.38121.1.S1_at	4.23492	4.54824	5.79366	6.61826	6.69614	9.83589	TC102136 /FEA=mRNA /DEF=similar to UP|Q9FQY9 (Q9FQY9) Avr9/Cf-9 rapidly elicited protein 75, partial (17%)
Mtr.38059.1.S1_at	3.94075	6.26815	9.53595	6.64798	5.60719	4.09468	TC101995 /FEA=mRNA /DEF=weakly similar to UP|Q6K5G3 (Q6K5G3) Ankyrin repeat-like protein, partial (44%)
Mtr.41089.1.S1_at	10.4701	12.3609	12.837	12.2719	11.337	7.24263	TC108696 /FEA=mRNA /DEF=
Mtr.28742.1.S1_at	7.16347	5.94342	8.52726	9.40387	8.48825	3.80969	BI312233 /FEA=mRNA /DEF=homologue to UP|Q8LAZ1 (Q8LAZ1) Very-long-chain fatty acid condensing enzyme CUT1, partial (33%)
Msa.2885.1.S1_at	9.07749	6.75939	4.64722	3.55693	3.48357	3.52067	iMsa.2885 /TID=Msa.2885.1 /CNT=1 /FEA=mRNA /TIER=ConsEnd /STK=0 /NOTE=sequence(s) not in UniGene /DEF=
Mtr.43183.1.S1_at	9.75059	12.6264	12.6984	11.0466	10.1095	7.10666	TC94739 /FEA=mRNA /DEF=similar to UP|C982_SOYBN (O48922) Cytochrome P450 98A2 , complete
Mtr.23572.1.S1_at	2.65998	2.808	2.81615	4.71632	4.93247	8.24974	1681.m00026 /FEA=mRNA /DEF=AC146750.20 21226 20705 mth2-16o6 similar to UP|P93713 (P93713) PEThy;ZPT2-5
Mtr.47542.1.S1_at	9.79641	8.64389	5.88362	4.46995	4.20908	4.77218	1655.m00031 /FEA=mRNA /DEF=AC144765.15 31717 29832 mth2-35o11 similar to TAIR|gene:2126356-GOpep .1 68411.m04822 hydrolase, alpha/beta fold family low similarity to SP|Q59093
Mtr.42755.1.S1_at	3.72289	7.90797	9.30984	8.9719	9.01532	8.12052	TC112330 /FEA=mRNA /DEF=weakly similar to UP|Q9FLL5 (Q9FLL5) Similarity to myosin heavy chain, partial (11%)
Mtr.31765.1.S1_at	11.022	8.87464	6.25155	5.58789	5.4425	5.43518	AL379060 /FEA=mRNA /DEF=similar to UP|K125_TOBAC (O23826) 125 kDa kinesin-related protein, partial (4%)
Mtr.43091.1.S1_s_at	5.47567	6.21471	6.82704	6.71431	7.13078	11.0609	TC94511 /FEA=mRNA /DEF=similar to UP|Q9FNW7 (Q9FNW7) Seed maturation protein LEA 4, partial (50%)
Mtr.37698.1.S1_at	13.7288	12.7647	10.7183	8.69886	8.28339	8.1456	TC101236 /FEA=mRNA /DEF=PIR|S04520|S04520 histone H3 (clone pH3c-1) - alfalfa {Medicago sativa;} , complete
Mtr.38611.1.S1_at	3.65198	4.03013	4.28784	5.87538	6.18685	9.23516	TC103173 /FEA=mRNA /DEF=weakly similar to UP|Q9SNC6 (Q9SNC6) Arm repeat containing protein homolog, partial (12%)
Mtr.11873.1.S1_at	5.07372	7.99102	9.71484	8.99536	8.23645	4.14005	TC111371 /FEA=mRNA /DEF=similar to UP|ETO1_ARATH (O65020) Ethylene-overproduction protein 1, partial (20%)
Mtr.40876.1.S1_at	3.0755	3.47167	4.91687	7.24105	7.6756	8.65024	TC108235 /FEA=mRNA /DEF=weakly similar to UP|Q9SHY5 (Q9SHY5) F1E22.7, partial (43%)
Mtr.46493.1.S1_at	7.24966	8.44596	3.1512	2.8715	2.91224	3.09418	1761.m00045 /FEA=mRNA /DEF=AC152349.3 76901 79130 mth2-52p10 weakly similar to UP|Q76KN6 (Q76KN6) Gibberellin 20-oxidase
Mtr.7074.1.S1_at	9.03919	7.21	4.11821	3.70603	3.59542	3.46857	CX539098 /FEA=mRNA /DEF=weakly similar to UP|Q751I1 (Q751I1) AGL275Wp, partial (4%)
Mtr.19951.1.S1_at	8.48088	7.72506	6.98443	8.37323	9.2711	12.5532	IMGAG|1095.m00011 /FEA=mRNA /DEF=hypothetical protein AC146566.7.111 39354 39557 mth2-71p5 01/13/05
Mtr.12194.1.S1_at	7.19872	9.50027	8.40023	6.2849	5.51716	3.93183	TC112475 /FEA=mRNA /DEF=similar to GB|AAQ89647.1|37202064|BT010625 At1g75810 {Arabidopsis thaliana;} , partial (43%)
Mtr.39844.1.S1_at	6.52615	7.43922	5.11907	7.80559	8.40418	10.6854	TC105865 /FEA=mRNA /DEF=weakly similar to UP|Q9FKQ1 (Q9FKQ1) Emb|CAB89401.1 (AT5g65380/MNA5_11), partial (25%)
Mtr.43288.1.S1_at	4.97155	6.51264	4.63495	4.68962	6.49736	10.201	TC94982 /FEA=mRNA /DEF=similar to UP|P93366 (P93366) Diphenol oxidase , partial (96%)
Mtr.45183.1.S1_at	7.4029	11.8634	12.9631	12.757	12.5658	12.1424	TC99004 /FEA=mRNA /DEF=similar to UP|Q9FHD1 (Q9FHD1) Hyaluronan mediated motility receptor-like protein (At5g52280), partial (6%)
Mtr.7253.1.S1_at	6.90129	5.75574	7.43193	7.8871	7.70008	11.3143	TC104768 /FEA=mRNA /DEF=similar to UP|Q948Z4 (Q948Z4) Snakin-1, partial (59%)
Mtr.7286.1.S1_at	3.67731	8.81155	9.23585	6.24346	5.92533	5.23077	TC105694 /FEA=mRNA /DEF=similar to GB|AAK97702.1|15529216|AY052232 At1g72220/T9N14_22 {Arabidopsis thaliana;} , partial (20%)
Mtr.12859.1.S1_at	7.22976	8.45976	9.91203	11.3754	11.5941	12.7846	TC96217 /FEA=mRNA /DEF=
Mtr.47780.1.S1_at	9.90517	7.84879	4.35081	4.58009	4.53078	6.15479	1628.m00024 /FEA=mRNA /DEF=AC137985.26 24280 22267 mth2-14m10 weakly similar to TIGR_Ath1|At3g03220-GOpep .1 68410.m00291 expansin, putative (EXP13) similar to expansin precursor, partial (97%)
Mtr.40782.1.S1_at	7.43674	7.9061	9.51403	11.6996	12.1592	12.9906	TC108031 /FEA=mRNA /DEF=
Mtr.22821.1.S1_at	4.53467	10.085	9.7587	8.78703	8.84137	6.14391	1630.m00037 /FEA=mRNA /DEF=AC138014.31 55052 55388 mth2-17p13
Mtr.19667.1.S1_at	3.77404	7.13765	7.52882	7.79924	8.41904	9.32157	IMGAG|1085.m00012 /FEA=mRNA /DEF=WD40-like AC146331.29.111 48997 50202 mth2-7h18 01/13/05
Mtr.10311.1.S1_at	3.6231	3.60007	4.59525	5.74838	7.40768	9.14674	TC106340 /FEA=mRNA /DEF=homologue to UP|Q8L6K8 (Q8L6K8) Pprg2 protein, complete
Mtr.38008.1.S1_at	7.67266	10.5193	11.9682	12.8445	13.0061	13.2192	TC101885 /FEA=mRNA /DEF=similar to UP|Q9FIK0 (Q9FIK0) Pyrophosphate-fructose-6-phosphate 1-phosphotransferase-like protein (AT5g47810/MCA23_13), partial (85%)
Mtr.45537.1.S1_at	3.13756	3.6191	4.36357	6.06538	6.59941	8.68379	TC99878 /FEA=mRNA /DEF=
Mtr.26812.1.S1_at	8.62483	13.138	13.8597	13.9451	14.1678	13.8085	AJ499107 /FEA=mRNA /DEF=
Mtr.12500.1.S1_at	9.55763	9.981	7.85327	4.51576	4.43927	4.93087	TC95018 /FEA=mRNA /DEF=UP|Q84XR7 (Q84XR7) Germin-like protein 1, complete
Mtr.21416.1.S1_at	6.01251	7.18792	9.46096	10.5987	10.7832	11.5541	IMGAG|1155.m00003 /FEA=mRNA /DEF=Ribonuclease T2 AC146971.12.31 15946 14441 mth2-128d1 01/13/05
Mtr.46518.1.S1_s_at	9.4694	8.21439	7.10979	5.48415	5.36069	3.92881	1757.m00036 /FEA=mRNA /DEF=AC152057.10 76321 75000 mth2-25a12 weakly similar to TAIR|gene:2142109-GOpep .1 68411.m01897 potassium transporter, putative (HAK5/POT5) identical to K+
Mtr.49712.1.S1_at	11.0165	10.5467	9.14892	7.19644	7.4684	5.47646	IMGAG|1200.m00021 /FEA=mRNA /DEF=Lipolytic enzyme, G-D-S-L AC148290.3.211 115706 117322 mth2-45h12 01/13/05
Mtr.26882.1.S1_at	3.26723	7.338	8.80649	7.39668	7.06617	6.00572	AL366140 /FEA=mRNA /DEF=
Mtr.44392.1.S1_at	5.76319	4.53331	5.2038	5.83564	6.79627	10.0717	TC97268 /FEA=mRNA /DEF=similar to UP|Q6L8U3 (Q6L8U3) Auxin response factor 1, partial (12%)
Mtr.8859.1.S1_at	10.4167	12.5516	13.4358	13.1703	12.7248	7.89979	TC101619 /FEA=mRNA /DEF=homologue to UP|Q43558 (Q43558) Proline rich protein precursor, partial (97%)
Mtr.35178.1.S1_at	3.46741	3.11619	4.33463	4.53341	4.28714	8.65013	CX535051 /FEA=mRNA /DEF=similar to PIR|A86347|A86347 branched-chain alpha keto-acid dehydrogenase E1-alpha subunit [imported] - Arabidopsis thaliana {Arabidopsis thaliana;} , partial (31%)
Mtr.44780.1.S1_at	8.88545	10.5992	7.15682	5.06534	5.11005	5.44899	TC98078 /FEA=mRNA /DEF=similar to GB|AAF86996.1|9295690|AC005292 F26F24.7 {Arabidopsis thaliana;} , partial (68%)
Mtr.19208.1.S1_at	3.58355	3.39639	3.17855	3.16376	3.52713	8.69643	IMGAG|1074.m00002 /FEA=mRNA /DEF=Zn-finger, RING; RINGv AC145165.9.21 13842 14297 mth2-4j24 01/13/05
Mtr.45590.1.S1_at	5.49288	7.98913	9.57755	10.3661	10.1872	11.0225	TC99993 /FEA=mRNA /DEF=weakly similar to UP|Q9ZT44 (Q9ZT44) RING-H2 finger protein RHB1a, partial (82%)
Mtr.47575.1.S1_at	4.48829	3.88201	6.02174	6.41223	6.71739	9.41103	1651.m00033 /FEA=mRNA /DEF=AC144563.10 27864 29820 mth2-5c24 weakly similar to UP|Q7XUZ9 (Q7XUZ9) OSJNBa0036B21.20 protein
Mtr.43284.1.S1_at	9.39574	10.9447	7.90927	5.41564	5.82352	6.69324	TC94973 /FEA=mRNA /DEF=similar to UP|Q8H0D9 (Q8H0D9) Alcohol dehydroge, partial (87%)
Mtr.20408.1.S1_s_at	4.78527	8.67658	5.08911	3.30124	3.15002	3.32623	IMGAG|1216.m00022 /FEA=mRNA /DEF=Unknown protein AC148487.14.221 108307 105414 mth2-57f20 01/13/05
Mtr.40755.1.S1_at	4.1149	5.1241	6.27187	6.95446	6.95737	9.64096	TC107982 /FEA=mRNA /DEF=similar to UP|Q94II1 (Q94II1) ERD7 protein (Fragment), partial (57%)
Mtr.28815.1.S1_at	3.15765	3.1793	3.15676	4.27199	6.11416	8.67976	BM815737 /FEA=mRNA /DEF=weakly similar to UP|Q9FHC0 (Q9FHC0) Cytochrome P-450-like protein, partial (18%)
Mtr.40991.1.S1_at	4.9488	3.87208	3.89809	3.92359	3.85391	9.37648	TC108504 /FEA=mRNA /DEF=weakly similar to UP|LGT_CITUN (Q9MB73) Limonoid UDP-glucosyltransferase (Limonoid glucosyltransferase) (Limonoid GTase) (LGTase) , partial (28%)
Mtr.9803.1.S1_at	2.94253	3.20169	3.02858	3.24579	3.36714	8.46456	TC104435 /FEA=mRNA /DEF=similar to UP|O23959 (O23959) Ca+2-binding EF hand protein, partial (94%)
Mtr.37341.1.S1_at	7.47712	8.80702	5.07559	3.77625	3.63446	3.28678	TC100465 /FEA=mRNA /DEF=similar to UP|MTD_FRAAN (Q9ZRF1) Probable mannitol dehydrogenase (NAD-dependent mannitol dehydrogenase) , partial (57%)
Mtr.48869.1.S1_at	6.85955	9.23039	9.95756	12.3765	11.8607	11.4146	IMGAG|1147.m00007 /FEA=mRNA /DEF=Dormancyauxin associated AC146855.5.71 38679 39860 mth2-16c23 01/13/05
Mtr.17059.1.S1_at	3.83105	3.75961	4.54106	6.29336	6.79221	9.27422	IMGAG|894.m00026 /FEA=mRNA /DEF=Protein of unknown function DUF6 AC136507.19.261 124269 121644 mth2-24o19 01/13/05
Mtr.13372.1.S1_at	9.77205	9.01243	6.93907	5.29572	4.74056	4.25779	TC97822 /FEA=mRNA /DEF=similar to UP|Q9FZF0 (Q9FZF0) T2E6.19, partial (76%)
Mtr.28733.1.S1_at	7.54819	10.4883	12.5857	12.9091	12.9476	13.0621	BI312002 /FEA=mRNA /DEF=weakly similar to UP|Q94G63 (Q94G63) Ethylene-induced esterase, partial (39%)
Mtr.8948.1.S1_at	4.5366	3.88551	4.13566	5.18847	5.9375	9.39737	TC101909 /FEA=mRNA /DEF=similar to UP|C821_PEA (Q43068) Cytochrome P450 82A1 (CYPLXXXII) (Fragment) , partial (96%)
Mtr.20337.1.S1_at	6.42482	10.9555	11.9327	11.1831	10.6437	8.47227	IMGAG|1212.m00019 /FEA=mRNA /DEF=Myb, DNA-binding; Homeodomain-like AC148406.12.191 93257 91975 mth2-46e9 01/13/05
Mtr.19902.1.S1_at	3.7738	8.56377	7.12232	3.05757	3.12166	3.1377	IMGAG|1093.m00010 /FEA=mRNA /DEF=isochorismate synthases, putative AC146562.17.91 41647 35595 mth2-14d10 01/13/05
Mtr.16446.1.S1_at	4.79722	5.77144	8.37239	10.3026	10.1868	9.33201	IMGAG|824.m00021 /FEA=mRNA /DEF=hypothetical protein AC129092.13.201 91963 91583 mth2-17n16 01/13/05
Mtr.41988.1.S1_at	3.21226	6.11148	8.01531	8.1454	8.71741	8.31862	TC110512 /FEA=mRNA /DEF=
Mtr.27435.1.S1_at	4.5846	5.81455	8.01868	10.047	9.79059	10.0897	AW981438 /FEA=mRNA /DEF=similar to UP|Q9LQ76 (Q9LQ76) T1N6.21 protein, partial (32%)
Mtr.40125.1.S1_at	8.41491	4.69197	3.22009	2.91028	3.13618	3.03227	TC106558 /FEA=mRNA /DEF=homologue to UP|Q43790 (Q43790) Peroxidase1B precursor , complete
Mtr.50900.1.S1_at	2.71143	4.40452	8.15105	3.35844	2.64651	2.69928	IMGAG|949.m00021 /FEA=mRNA /DEF=Beta-Ig-H3/fasciclin AC139344.17.201 80087 80929 mth2-34b22 01/13/05
Mtr.7117.1.S1_at	9.94745	7.1572	4.44388	4.91956	4.45353	6.12176	CX541368 /FEA=mRNA /DEF=similar to UP|Q8VYV6 (Q8VYV6) AT5g54510/F24B18_13, partial (27%)
Mtr.10667.1.S1_at	9.89872	10.5728	9.03827	5.94813	5.07041	6.05406	TC107539 /FEA=mRNA /DEF=weakly similar to UP|Q940V3 (Q940V3) At2g22590/T9I22.3, partial (37%)
Mtr.38620.1.S1_at	4.0488	7.70905	9.46932	9.55065	8.87468	4.74038	TC103190 /FEA=mRNA /DEF=
Mtr.25620.1.S1_at	9.71759	6.3513	5.45816	5.06999	4.77411	4.21623	1438.m00045 /FEA=mRNA /DEF=AC144503.17 88349 91009 mth2-13f22 similar to TIGR_Ath1|At1g17745-GOpep .1 68408.m01983 D-3-phosphoglycerate dehydrogenase (3-PGDH) identical to, complete
Mtr.40077.1.S1_s_at	10.2744	8.80293	6.8825	6.08848	5.84789	4.77359	TC106452 /FEA=mRNA /DEF=homologue to UP|Q8RU83 (Q8RU83) Tubulin beta-1 (Beta-tubulin), partial (75%)
Mtr.37194.1.S1_at	4.60379	6.83458	9.23732	10.1042	10.0528	9.56018	TC100092 /FEA=mRNA /DEF=
Mtr.35234.1.S1_at	9.29503	7.78651	4.36176	3.85984	3.92638	3.79677	CX539348 /FEA=mRNA /DEF=
Mtr.35530.1.S1_at	9.13465	8.57237	6.31558	4.3874	4.10891	3.64046	TC105260 /FEA=mRNA /DEF=
Mtr.28298.1.S1_at	6.51275	9.89686	10.6861	9.92023	10.3459	12.0064	BG588120 /FEA=mRNA /DEF=
Mtr.38233.1.S1_at	8.82733	7.90724	4.59336	3.33386	3.59221	3.62599	TC102333 /FEA=mRNA /DEF=weakly similar to UP|DZP1_MOUSE (Q9JII5) DAZ-associated protein 1 (Deleted in azoospermia-associated protein 1), partial (6%)
Mtr.26036.1.S1_s_at	8.14956	9.8359	10.6181	11.9414	11.8754	13.6424	1481.m00038 /FEA=mRNA /DEF=AC150443.2 22028 20445 mth2-71o19 similar to TAIR|gene:3715353-GOpep .1 68408.m00012 fatty acid elongase 3-ketoacyl-CoA synthase 1 (KCS1) identical to
Mtr.19951.1.S1_x_at	8.60065	7.64442	7.08486	8.40345	9.37845	12.5771	IMGAG|1095.m00011 /FEA=mRNA /DEF=hypothetical protein AC146566.7.111 39354 39557 mth2-71p5 01/13/05
Mtr.24520.1.S1_at	8.69799	4.26836	3.62264	3.20706	3.22155	3.60178	1745.m00046 /FEA=mRNA /DEF=AC151674.8 86750 88615 mth2-28i16 weakly similar to UP|Q8LA49 (Q8LA49) Globulin-like protein
Mtr.41553.1.S1_at	4.459	8.45874	9.31166	9.6767	9.94942	9.53941	TC109617 /FEA=mRNA /DEF=similar to UP|Q9LVK2 (Q9LVK2) Gb|AAD25600.1, partial (27%)
Mtr.43916.1.S1_at	7.50331	10.5291	8.98749	8.27947	8.10802	5.03914	TC96312 /FEA=mRNA /DEF=UP|Q9LKI6 (Q9LKI6) Isoflavone reductase, partial (35%)
Mtr.23573.1.S1_at	10.5999	5.23757	5.11038	5.56396	5.48329	6.4024	1681.m00028 /FEA=mRNA /DEF=AC146750.20 33617 32955 mth2-16o6 weakly similar to UP|Q6WMU5 (Q6WMU5) Polygalacturonase-inhibiting protein precursor
Mtr.458.1.S1_at	8.53869	6.04988	3.45312	3.18824	3.04966	3.10389	1433.m00042 /FEA=mRNA /DEF=AC140848.25 80157 76862 mth2-16e16 weakly similar to UP|Q7XVH0 (Q7XVH0) OSJNBa0073L04.11 protein (OJ000126_13.3 protein)
Mtr.43044.1.S1_at	8.73738	7.47461	5.89011	5.95248	4.83416	3.24882	TC94414 /FEA=mRNA /DEF=homologue to UP|GAPN_PEA (P81406) NADP-dependent glyceraldehyde-3-phosphate dehydrogenase (Non-phosphorylating glyceraldehyde 3-phosphate dehydrogenase) (Glyceraldehyde-3-phosphate dehydrogenase [NADP+]) (Triosephosphate dehydrogena
Msa.1497.1.S1_at	6.13878	8.91872	7.87256	9.56211	9.53453	11.6263	iMsa.1497 /TID=Msa.1497.1 /CNT=1 /FEA=mRNA /TIER=ConsEnd /STK=0 /NOTE=sequence(s) not in UniGene /DEF=
Mtr.41633.1.S1_at	9.72338	9.37028	7.18938	5.01389	4.98676	4.23888	TC109785 /FEA=mRNA /DEF=similar to UP|Q84T14 (Q84T14) Vacuolar ATPase subunit E (Fragment), partial (54%)
Mtr.40274.1.S1_x_at	8.7992	6.79223	3.6909	3.44485	3.31475	4.2076	TC106936 /FEA=mRNA /DEF=PIR|S32769|S32769 histone H4 - tomato {Lycopersicon esculentum;} , complete
Mtr.24690.1.S1_at	3.89116	4.97951	5.95573	6.5429	6.54599	9.37445	1759.m00038 /FEA=mRNA /DEF=AC152347.11 93823 94973 mth2-28c12 weakly similar to UP|Q5XWR0 (Q5XWR0) Hypothetical protein, partial (48%)
Mtr.34481.1.S1_at	8.51843	6.64867	3.32686	3.44917	3.40632	3.03533	BQ149001 /FEA=mRNA /DEF=weakly similar to UP|Q84Z28 (Q84Z28) Abnormal spindle-like protein, partial (3%)
Mtr.43467.1.S1_at	3.58459	6.57044	6.74623	7.00591	7.10233	9.06715	TC95396 /FEA=mRNA /DEF=weakly similar to UP|Q9FRS6 (Q9FRS6) F22O13.7, partial (7%)
Mtr.4937.1.S1_at	4.65297	8.16362	7.86496	2.68135	2.9604	2.87365	AW126275 /FEA=mRNA /DEF=
Mtr.18441.1.S1_s_at	9.19399	6.88025	4.66979	4.08255	4.20057	3.71339	IMGAG|952.m00008 /FEA=mRNA /DEF=hypothetical protein AC139526.22.81 39649 38040 mth2-9b23 01/13/05
Mtr.12712.1.S1_at	8.3524	4.01535	3.01672	2.8734	2.87484	3.11438	TC95685 /FEA=mRNA /DEF=homologue to UP|Q9FNT0 (Q9FNT0) Alpha-expansin, complete
Mtr.15304.1.S1_s_at	9.25746	9.29198	5.93852	4.14597	4.07237	3.81379	IMGAG|735.m00004 /FEA=mRNA /DEF=Protein kinase-like; Leucine-rich repeat, cysteine-containing type; Leucine-rich repeat, typical subtype; Serine/threonine protein kinase; Tyrosine protein kinase; Leucine-rich repeat, plant specific AC122160.21.41 18203 15
Mtr.10707.1.S1_at	6.42738	8.3408	10.851	11.6588	11.9022	11.6918	TC107659 /FEA=mRNA /DEF=similar to UP|ARG2_PHAAU (P32292) Indole-3-acetic acid induced protein ARG2, partial (67%)
Mtr.32118.1.S1_at	9.36806	7.20821	4.90706	3.89349	4.09181	4.17041	AW329800 /FEA=mRNA /DEF=similar to UP|RIR2_TOBAC (P49730) Ribonucleoside-diphosphate reductase small chain (Ribonucleotide reductase) (R2 subunit) , partial (25%)
Mtr.37600.1.S1_s_at	6.35452	9.07055	4.17356	3.59689	3.65885	3.61045	TC101011 /FEA=mRNA /DEF=similar to UP|Q43004 (Q43004) Peroxidase , partial (33%)
Mtr.12707.1.S1_at	6.0904	5.06389	4.52406	4.8892	5.17443	9.99544	TC95662 /FEA=mRNA /DEF=similar to UP|Q9FFN2 (Q9FFN2) Similarity to limonene cyclase, partial (42%)
Mtr.14917.1.S1_at	8.61692	8.38333	6.38028	4.43926	3.74094	3.14917	IMGAG|722.m00018 /FEA=mRNA /DEF=Multicopper oxidase, type 1; Cupredoxin AC119416.15.171 41001 45297 mth2-31m16 01/13/05
Mtr.43353.1.S1_at	3.43424	3.78303	4.07679	4.93602	5.60007	8.90119	TC95129 /FEA=mRNA /DEF=similar to UP|Q93WI1 (Q93WI1) At1g32920/F9L11_25, partial (23%)
Mtr.8680.1.S1_at	8.25998	10.5696	13.6164	13.7267	13.1245	8.38239	TC100994 /FEA=mRNA /DEF=similar to UP|Q84L80 (Q84L80) Expansin precursor, partial (98%)
Mtr.33904.1.S1_at	9.34371	8.08077	4.23766	3.99873	3.87707	4.56458	BI273007 /FEA=mRNA /DEF=similar to UP|Q9EMN2 (Q9EMN2) AMV167, partial (35%)
Mtr.10594.1.S1_at	7.21952	7.8964	10.1649	11.6635	11.8994	12.6796	TC107325 /FEA=mRNA /DEF=similar to PIR|S71223|S71223 xyloglucan endo-1,4-beta-D-glucanase XTR-4 - Arabidopsis thaliana (fragment) {Arabidopsis thaliana;} , partial (77%)
Mtr.17523.1.S1_at	7.58689	9.4802	10.7701	12.3752	12.5037	13.0462	IMGAG|915.m00001 /FEA=mRNA /DEF=Protein of unknown function DUF6 AC137820.11.11 4372 1176 mth2-15f9 01/13/05
Mtr.23578.1.S1_s_at	4.62638	7.838	8.41825	8.83828	8.30862	10.0763	1681.m00039 /FEA=mRNA /DEF=AC146750.20 73751 73086 mth2-16o6 weakly similar to UP|Q704Z8 (Q704Z8) Putative polygalacturonase-inhibiting protein precursor
Mtr.49123.1.S1_at	6.13975	9.94904	7.75268	4.67383	4.50025	4.72247	IMGAG|936.m00017 /FEA=mRNA /DEF=Major intrinsic protein AC138130.9.161 85196 84200 mth2-31d24 01/13/05
Mtr.16272.1.S1_at	8.58855	4.34603	3.28049	3.14152	3.23482	3.16855	IMGAG|864.m00001 /FEA=mRNA /DEF=Proteinase inhibitor I12, Bowman-Birk AC135311.13.11 1463 2341 mth2-27l9 01/13/05
Mtr.32884.1.S1_s_at	2.87643	2.3941	2.5344	2.79076	2.81207	7.84081	BF632650 /FEA=mRNA /DEF=similar to UP|Q66TP0 (Q66TP0) Jasmonic acid 2, partial (25%)
Mtr.38711.1.S1_at	3.44975	3.89545	5.24679	6.3996	7.42615	8.89457	TC103366 /FEA=mRNA /DEF=similar to UP|O80450 (O80450) GT-1 like transcription factor, partial (47%)
Mtr.10309.1.S1_at	7.9631	8.54763	11.7003	12.9073	13.1155	13.4055	TC106338 /FEA=mRNA /DEF=similar to UP|VPE_VICSA (P49044) Vacuolar processing enzyme precursor (VPE) (Proteinase B) , partial (95%)
Msa.2898.1.S1_at	9.24672	9.38908	5.101	4.38097	3.94685	4.77502	iMsa.2898 /TID=Msa.2898.1 /CNT=1 /FEA=mRNA /TIER=ConsEnd /STK=0 /NOTE=sequence(s) not in UniGene /DEF=
Mtr.9388.1.S1_at	5.13912	6.0001	8.59194	9.95514	10.0494	10.5799	TC103194 /FEA=mRNA /DEF=similar to UP|WR23_ARATH (O22900) Probable WRKY transcription factor 23 (WRKY DNA-binding protein 23), partial (42%)
Mtr.28177.1.S1_at	3.76274	8.75632	9.20347	9.00104	8.79007	8.42443	BG585169 /FEA=mRNA /DEF=similar to UP|Q40196 (Q40196) RAB11F, partial (83%)
Mtr.42257.1.S1_at	3.28345	3.55689	5.57724	6.89199	7.74605	8.72402	TC111071 /FEA=mRNA /DEF=similar to UP|Q9LW68 (Q9LW68) Gb|AAC63835.1, partial (68%)
Mtr.8621.1.S1_s_at	7.69376	10.4859	11.9496	12.6198	12.5165	13.1341	TC100817 /FEA=mRNA /DEF=weakly similar to UP|Q75LI3 (Q75LI3) Expressed protein, partial (28%)
Mtr.8669.1.S1_at	12.1004	12.4197	10.089	7.63077	6.97999	7.90588	TC100969 /FEA=mRNA /DEF=weakly similar to GB|AAM19894.1|20453311|AY097378 At2g41800/T11A7.10 {Arabidopsis thaliana;} , partial (78%)
Mtr.697.1.S1_at	6.33598	8.26244	8.12259	5.93475	5.29926	2.82439	1470.m00058 /FEA=mRNA /DEF=AC149578.15 45122 44847 mth2-94f23 similar to UP|AXA5_SOYBN (P33079) Auxin-induced protein 10A5
Mtr.22807.1.S1_at	3.04583	5.73523	8.48367	8.28218	7.41357	3.7717	1629.m00033 /FEA=mRNA /DEF=AC137986.21 86458 88428 mth2-7g6 weakly similar to UP|Q9ASZ7 (Q9ASZ7) AT3g03690/T12J13_3
Mtr.9521.1.S1_at	7.91395	10.866	12.1096	12.8819	12.8849	13.3502	TC103591 /FEA=mRNA /DEF=similar to UP|Q93Z10 (Q93Z10) AT5g11580/F15N18_170, partial (9%)
Mtr.43262.1.S1_at	9.34223	7.94221	4.46531	3.90698	4.10212	4.51462	TC94924 /FEA=mRNA /DEF=
Mtr.4347.1.S1_s_at	12.9606	12.9949	10.6521	9.43219	8.99877	7.56088	AJ497605 /FEA=mRNA /DEF=similar to UP|CFI_IPOPU (O22604) Chalcone--flavonone isomerase (Chalcone isomerase) , partial (24%)
Mtr.32057.1.S1_at	6.10742	10.2539	10.9025	11.3666	11.5391	10.4318	AW127339 /FEA=mRNA /DEF=weakly similar to UP|O81614 (O81614) F8M12.15 protein , partial (9%)
Mtr.13636.1.S1_at	4.0095	8.68934	9.43883	9.02506	8.73304	7.92465	TC98611 /FEA=mRNA /DEF=homologue to UP|Q84U52 (Q84U52) MYB2, partial (36%)
Mtr.4452.1.S1_at	3.41723	7.11206	8.84647	6.97984	7.01765	4.99386	AJ504079 /FEA=mRNA /DEF=weakly similar to UP|O80386 (O80386) COP1-Interacting Protein 7 (CIP7), partial (7%)
Mtr.33601.1.S1_s_at	2.9976	3.33781	4.91912	6.07247	5.17498	8.42502	BG455075 /FEA=mRNA /DEF=similar to UP|Q9XGG7 (Q9XGG7) Nodulin26-like major intrinsic protein, partial (60%)
Mtr.41860.1.S1_at	6.95008	9.6913	11.6638	12.3771	12.0568	10.974	TC110262 /FEA=mRNA /DEF=similar to UP|Q75WU3 (Q75WU3) Leucine-rich repeat receptor-like protein kinase 1, partial (19%)
Mtr.7067.1.S1_at	8.77802	7.52373	6.78127	3.67352	4.06758	3.35163	CX538865 /FEA=mRNA /DEF=similar to UP|O23243 (O23243) Beta-galactosidase like protein , partial (11%)
Mtr.41063.1.S1_at	7.97709	8.20702	10.9425	13.0093	13.4015	13.329	TC108643 /FEA=mRNA /DEF=similar to UP|Q8LP14 (Q8LP14) Nine-cis-epoxycarotenoid dioxygenase4, partial (31%)
Mtr.40048.1.S1_at	8.56584	12.0151	13.2789	13.6957	13.7769	13.9886	TC106389 /FEA=mRNA /DEF=similar to UP|ARGD_YEAST (P18544) Acetylornithine aminotransferase, mitochondrial precursor (ACOAT) , partial (5%)
Mtr.50846.1.S1_at	10.6627	8.5283	5.28502	5.38625	5.2444	7.12904	IMGAG|952.m00015 /FEA=mRNA /DEF=hypothetical protein AC139526.22.151 56944 56120 mth2-9b23 01/13/05
Mtr.32638.1.S1_s_at	4.05316	5.03779	4.23492	4.28938	4.42164	9.47006	BE248167 /FEA=mRNA /DEF=
Mtr.42933.1.S1_x_at	7.92541	5.52527	3.32977	3.61079	4.67027	8.74613	TC94143 /FEA=mRNA /DEF=similar to UP|NLTP_CICAR (O23758) Nonspecific lipid-transfer protein precursor (LTP), complete
Mtr.36075.1.S1_x_at	10.9957	10.3646	6.85038	5.58054	5.91078	7.01025	AJ846056 /FEA=mRNA /DEF=homologue to UP|Q40265 (Q40265) MipA protein, partial (20%)
Mtr.41339.1.S1_at	5.65957	7.07102	7.83638	9.74552	10.0802	11.0714	TC109192 /FEA=mRNA /DEF=similar to UP|Q9LVN6 (Q9LVN6) Gb|AAF01562.1, partial (72%)
Mtr.39471.1.S1_at	9.41184	7.34229	5.52531	4.63856	5.18216	4.00065	TC104953 /FEA=mRNA /DEF=weakly similar to UP|Q710F0 (Q710F0) CDT1a protein, partial (21%)
Mtr.18268.1.S1_s_at	6.68207	7.75618	9.41455	11.263	11.6388	12.0922	IMGAG|946.m00008 /FEA=mRNA /DEF=Protein kinase-like; NAF; Serine/threonine protein kinase, active site; Tyrosine protein kinase AC138579.14.71 26991 32724 mth2-7b13 01/13/05
Mtr.10317.1.S1_at	3.6659	3.44131	3.686	4.72912	5.759	8.85066	TC106352 /FEA=mRNA /DEF=similar to UP|Q8L6K8 (Q8L6K8) Pprg2 protein, complete
Mtr.14421.1.S1_at	8.73569	8.77495	3.7587	3.36627	3.53661	3.47559	IMGAG|916.m00025 /FEA=mRNA /DEF=hypothetical protein AC137821.21.251 104700 105634 mth2-15o11 01/13/05
Mtr.40106.1.S1_s_at	10.4836	6.10004	5.07513	6.55802	7.2872	8.1681	TC106511 /FEA=mRNA /DEF=similar to UP|Q6UEJ1 (Q6UEJ1) Ripening-related protein, partial (70%)
Mtr.25635.1.S1_at	8.30738	6.08598	2.90026	2.93653	3.02765	3.43209	1444.m00032 /FEA=mRNA /DEF=AC146630.25 27427 28667 mth2-7f22 weakly similar to TAIR|gene:504953701-GOpep .1 68410.m05350 similar to unknown protein (gb|AAB63094.1) -related temporary
Mtr.3872.1.S1_at	4.56142	4.3985	5.15064	7.80343	8.33544	9.80338	BM779048 /FEA=mRNA /DEF=similar to UP|Q9FNL6 (Q9FNL6) Emb|CAB89385.1, partial (26%)
Mtr.37583.1.S1_at	13.6325	12.8375	10.5089	8.56159	8.23139	8.69879	TC100976 /FEA=mRNA /DEF=similar to UP|H2A_LYCES (P25469) Histone H2A, partial (96%)
Mtr.37677.1.S1_s_at	6.1006	7.85356	9.77725	10.9401	10.1718	11.5011	TC101182 /FEA=mRNA /DEF=similar to UP|SR40_YEAST (P32583) Suppressor protein SRP40, partial (4%)
Mtr.766.1.S1_at	5.39437	5.25638	6.54286	8.54181	8.03342	10.6555	1481.m00044 /FEA=mRNA /DEF=AC150443.2 48983 52776 mth2-71o19 weakly similar to TAIR|gene:2200974-GOpep .1 68408.m00008 33 kDa ribonucleoprotein, chloroplast (RNA-binding protein cp33),
Mtr.23730.1.S1_at	8.25365	5.78108	3.7149	2.89343	2.85736	2.91617	1692.m00030 /FEA=mRNA /DEF=AC147012.13 9420 10002 mth2-151j16 weakly similar to TAIR|gene:2155173-GOpep .1 68412.m05483 senescence-associated protein -related similar to
Mtr.41552.1.S1_at	10.3815	9.4087	9.17944	8.85471	8.44442	4.98582	TC109616 /FEA=mRNA /DEF=similar to UP|Q75UP2 (Q75UP2) Leucine-rich repeat receptor-like kinase, partial (37%)
Mtr.44530.1.S1_at	3.89236	5.14431	9.28111	6.31543	5.34616	3.8866	TC97546 /FEA=mRNA /DEF=similar to UP|Q9AR81 (Q9AR81) Germin-like protein precursor, partial (96%)
Mtr.12358.1.S1_at	7.9617	9.02357	9.72057	9.86325	10.1364	13.3552	TC94509 /FEA=mRNA /DEF=similar to UP|Q9FNW7 (Q9FNW7) Seed maturation protein LEA 4, partial (50%)
Mtr.4307.1.S1_at	3.03737	3.63874	4.80795	7.60997	7.92328	8.42584	AJ388812 /FEA=mRNA /DEF=weakly similar to UP|Q9FGS8 (Q9FGS8) Gb|AAC72128.1 (At5g50170/K6A12_3), partial (15%)
Mtr.10732.1.S1_at	6.88939	9.49526	10.8207	11.6451	12.2775	11.3796	TC107737 /FEA=mRNA /DEF=similar to UP|O82615 (O82615) T9A4.6 protein (Probable wound-induced protein), partial (83%)
Mtr.11049.1.S1_at	8.47244	6.51925	3.92722	3.33819	3.08459	3.14116	TC108707 /FEA=mRNA /DEF=similar to GB|AAP49525.1|31376397|BT008763 At1g28110 {Arabidopsis thaliana;} , partial (90%)
Mtr.8427.1.S1_at	8.4921	4.23499	3.6308	3.82596	3.64523	3.10449	TC100141 /FEA=mRNA /DEF=similar to UP|O24320 (O24320) Lipoxygenase , partial (93%)
Mtr.19170.1.S1_at	10.5767	11.1833	10.7789	9.29916	8.67255	5.79663	IMGAG|1070.m00018 /FEA=mRNA /DEF=Protein of unknown function DUF26 AC144807.23.171 105464 103976 mth2-9j13 01/13/05
Mtr.44578.1.S1_at	7.30376	9.65527	11.1398	12.3151	12.5685	12.6899	TC97642 /FEA=mRNA /DEF=similar to UP|Q40206 (Q40206) RAB1X, partial (91%)
Mtr.51192.1.S1_at	3.01959	3.48412	5.77729	8.03671	8.36787	8.40511	IMGAG|795.m00012 /FEA=mRNA /DEF=Serine/threonine protein kinase; Tyrosine protein kinase; Protein kinase-like; Leucine-rich repeat, plant specific; Serine/threonine protein kinase, active site AC126010.13.121 81671 74864 mth2-20e4 01/13/05
Mtr.44403.1.S1_at	3.71535	3.7546	3.84374	3.62253	3.37515	8.75878	TC97289 /FEA=mRNA /DEF=similar to UP|Q94EN7 (Q94EN7) Small heat stress protein class CIII, partial (76%)
Mtr.43382.1.S1_at	11.2877	10.3719	10.0091	7.27403	7.37611	5.90586	TC95190 /FEA=mRNA /DEF=UP|O24093 (O24093) L-ascorbate oxidase precursor, complete
Mtr.13886.1.S1_at	4.6191	6.33663	8.5539	10.0008	9.89175	9.61391	TC99516 /FEA=mRNA /DEF=similar to UP|Q41645 (Q41645) Extensin (Fragment), partial (4%)
Mtr.28735.1.S1_at	4.95905	7.27624	6.44532	5.14061	5.81166	10.3402	BI312054 /FEA=mRNA /DEF=similar to UP|Q43448 (Q43448) Cysteine proteinase precursor , partial (39%)
Mtr.28399.1.S1_s_at	11.2685	9.78533	7.5756	5.88976	6.36303	6.31392	BG644826 /FEA=mRNA /DEF=weakly similar to UP|Q7M1S0 (Q7M1S0) Phytocyanin-related protein Pn14, partial (21%)
Mtr.15839.1.S1_s_at	3.73357	4.18551	4.43511	5.63563	7.03213	9.11176	IMGAG|804.m00016 /FEA=mRNA /DEF=Calcium-binding EF-hand AC126782.22.161 78296 78718 mth2-14p11 01/13/05
Mtr.74.1.S1_at	2.85138	5.86481	8.22742	6.83532	6.8327	4.96534	1792.m00044 /FEA=mRNA /DEF=CR931807.1 115709 114607 mte1-84j2
Mtr.37350.1.S1_at	11.6502	11.4126	10.5374	7.98438	7.58521	6.27722	TC100485 /FEA=mRNA /DEF=homologue to UP|BRU1_SOYBN (P35694) Brassinosteroid-regulated protein BRU1 precursor , partial (96%)
Mtr.43458.1.S1_s_at	7.00544	9.91624	11.2103	9.30507	8.77743	5.83806	TC95373 /FEA=mRNA /DEF=
Mtr.15618.1.S1_at	8.35301	7.79276	3.50622	3.13393	3.08873	2.98734	IMGAG|747.m00025 /FEA=mRNA /DEF=unnamed protein product; gene_id:K19B1.16 unknown protein-related AC122726.21.251 107615 105126 mth2-23o24 01/13/05
Msa.1632.1.S1_at	11.4976	11.9035	9.76724	8.0076	7.34018	6.53882	iMsa.1632 /TID=Msa.1632.1 /CNT=1 /FEA=mRNA /TIER=ConsEnd /STK=0 /NOTE=sequence(s) not in UniGene /DEF=
Mtr.9656.1.S1_at	10.4932	9.1774	7.43021	6.04772	5.13075	9.02574	TC103991 /FEA=mRNA /DEF=similar to UP|Q9AXD7 (Q9AXD7) Response regulator protein, partial (53%)
Mtr.50247.1.S1_at	6.58034	6.04334	4.66727	7.15005	6.99306	10.0294	IMGAG|1076.m00006 /FEA=mRNA /DEF=Sugar transporter; Sugar transporter superfamily; Major facilitator superfamily; Major facilitator superfamily MFS_1; General substrate transporter AC145222.18.61 29304 25979 mth2-29a15 01/13/05
Mtr.7354.1.S1_at	3.37115	8.6538	6.48035	5.51771	4.47138	3.29579	TC109978 /FEA=mRNA /DEF=similar to UP|Q38718 (Q38718) S5-RNase , partial (6%)
Mtr.7344.1.S1_at	6.40968	9.06847	3.81765	4.13455	4.15155	3.71223	TC109497 /FEA=mRNA /DEF=
Mtr.9953.1.S1_at	3.24149	7.71804	8.59088	5.46942	4.04367	3.23485	TC105015 /FEA=mRNA /DEF=homologue to UP|Q87A71 (Q87A71) Two-component system, regulatory protein, partial (8%)
Mtr.28681.1.S1_s_at	3.61718	4.51364	4.99119	5.86386	7.09885	8.97316	BI310146 /FEA=mRNA /DEF=homologue to UP|Q7Q6A8 (Q7Q6A8) ENSANGP00000010725 (Fragment), partial (2%)
Mtr.16345.1.S1_s_at	11.4609	10.5993	7.38373	6.15683	6.10541	6.17105	IMGAG|867.m00001 /FEA=mRNA /DEF=Tesmin/TSO1-like, CXC; Calcium-binding EF-hand AC135320.6.1 3613 8165 mth2-28e9 01/13/05
Mtr.29132.1.S1_at	5.77059	8.57431	8.16533	3.83797	3.58684	3.22	CA989308 /FEA=mRNA /DEF=weakly similar to UP|Q9FZ96 (Q9FZ96) Purine permease, partial (27%)
Mtr.44213.1.S1_at	9.59247	11.7818	11.1947	8.89441	8.04424	6.42768	TC96932 /FEA=mRNA /DEF=similar to UP|Q9LDC1 (Q9LDC1) CRK1 protein, partial (65%)
Mtr.21645.1.S1_at	9.15344	7.76711	4.93962	4.03397	4.56539	3.79943	IMGAG|1163.m00013 /FEA=mRNA /DEF=Kinesin, motor region; Helix-hairpin-helix motif; Helix-hairpin-helix DNA-binding, class 1; DNA polymerase beta, N-terminal-like AC147202.14.131 46569 51479 mth2-165g15 01/13/05
Mtr.15261.1.S1_s_at	11.9662	12.9873	8.80698	8.94093	9.47882	14.1561	IMGAG|734.m00006 /FEA=mRNA /DEF=Curculin-like (mannose-binding) lectin AC121246.25.51 36172 37482 mth2-35m8 01/13/05
Mtr.33792.1.S1_at	11.087	11.8146	10.5686	8.21805	7.80368	6.46603	BI269702 /FEA=mRNA /DEF=similar to PIR|S52967|S529 NADH2 dehydrogenase (ubiquinone) chain 5 - honeybee mitochondrion {Apis mellifera;}, partial (2%)
Mtr.34720.1.S1_at	6.65926	7.73227	11.6964	12.0073	11.5066	11.1892	CX520171 /FEA=mRNA /DEF=weakly similar to UP|Q9SGU8 (Q9SGU8) F1N19.24, partial (25%)
Mtr.1020.1.S1_at	8.78025	5.72571	3.85638	3.5425	3.4981	3.4329	1510.m00028 /FEA=mRNA /DEF=AC124962.19 24987 24547 mth2-24d19 weakly similar to TAIR|gene:2064259-GOpep .1 68409.m01488 expressed protein
Mtr.28811.1.S1_at	3.89486	4.30715	4.64558	8.2873	9.24171	7.19061	BM815583 /FEA=mRNA /DEF=weakly similar to UP|Q9FIG6 (Q9FIG6) Similarity to disease resistance response protein, partial (55%)
Mtr.32364.1.S1_at	4.42514	5.06334	4.34387	7.45	7.56577	9.69007	AW689398 /FEA=mRNA /DEF=similar to UP|Q8GUJ6 (Q8GUJ6) NAM / CUC2-like protein (At4g28530), partial (14%)
Mtr.25329.1.S1_at	4.46987	5.24477	7.89096	8.34224	8.2645	9.8158	1806.m00030 /FEA=mRNA /DEF=CR932967.1 19158 15540 mth2-49e21 similar to TAIR|gene:2053937-GOpep .1 68409.m01826 protein kinase family identical to SRPK2 [Arabidopsis thaliana]
Mtr.27933.1.S1_at	9.1598	8.97808	8.00055	5.18324	4.47755	3.81412	BF520739 /FEA=mRNA /DEF=UP|Q7NAA5 (Q7NAA5) DNA-invertase HIN, partial (7%)
Mtr.40167.1.S1_s_at	8.49607	7.95798	3.15237	3.20068	3.47899	4.72988	TC106669 /FEA=mRNA /DEF=homologue to UP|PALY_MEDSA (P27990) Phenylalanine ammonia-lyase , complete
Mtr.42116.1.S1_at	4.58639	4.4051	8.15412	9.59521	9.64697	9.74877	TC110784 /FEA=mRNA /DEF=similar to UP|C742_PARAR (Q40778) Allene oxide synthase (Rubber particle protein) (RPP) , partial (35%)
Mtr.40084.1.S1_at	3.68491	3.41539	3.75109	3.7972	3.86813	8.75875	TC106463 /FEA=mRNA /DEF=similar to UP|Q9ASA0 (Q9ASA0) Sulfate transporter protein-like, partial (42%)
Mtr.4996.1.S1_at	4.36906	4.59353	5.53862	7.39666	7.517	9.71172	AW329859 /FEA=mRNA /DEF=similar to GB|AAR24676.1|38603862|BT010898 At3g53490 {Arabidopsis thaliana;} , partial (14%)
Mtr.6537.1.S1_s_at	4.50531	8.01962	4.25698	3.0321	2.67696	2.75315	BQ148578 /FEA=mRNA /DEF=similar to UP|O04281 (O04281) Gibberellin 20-oxidase , partial (25%)
Msa.1101.1.S1_at	8.48787	6.77119	3.99703	3.59863	3.1456	3.43147	iMsa.1101 /TID=Msa.1101.1 /CNT=1 /FEA=mRNA /TIER=ConsEnd /STK=0 /NOTE=sequence(s) not in UniGene /DEF=
Mtr.36075.1.S1_at	10.6898	10.1643	6.83333	5.4739	5.34768	6.92272	AJ846056 /FEA=mRNA /DEF=homologue to UP|Q40265 (Q40265) MipA protein, partial (20%)
Mtr.39779.1.S1_at	8.09696	4.7743	3.3978	3.01521	3.21814	2.7559	TC105719 /FEA=mRNA /DEF=
Mtr.4708.1.S1_at	5.13155	6.7645	7.49885	8.47871	8.98823	10.4708	AL376743 /FEA=mRNA /DEF=similar to UP|Q43614 (Q43614) DNA-binding protein, partial (10%)
Mtr.1209.1.S1_at	7.47818	8.50982	3.69681	3.36063	3.1718	3.2981	1549.m00041 /FEA=mRNA /DEF=AC151598.2 9990 14060 mte1-49g8
Mtr.43925.1.S1_at	12.4115	10.5753	8.23087	7.0749	7.09211	7.79618	TC96331 /FEA=mRNA /DEF=homologue to UP|H2A_CICAR (O65759) Histone H2A, partial (98%)
Mtr.46962.1.S1_at	8.60316	4.51672	3.46571	3.27931	3.26838	3.4036	1711.m00043 /FEA=mRNA /DEF=AC148764.15 71473 70030 mth2-30o12 similar to GOA_SPTR|Q9ZPH9-GOpep F15P23.1 protein
Mtr.21996.1.S1_x_at	9.8315	10.2847	11.203	11.555	10.4851	6.22159	1578.m00031 /FEA=mRNA /DEF=AC124966.27 4823 6271 mth2-8i15 weakly similar to UP|Q8S996 (Q8S996) Glucosyltransferase-13 (Fragment)
Mtr.12785.1.S1_at	11.2155	10.8182	8.15572	6.12458	6.60162	5.88277	TC95953 /FEA=mRNA /DEF=homologue to UP|Q40338 (Q40338) Cyclin, partial (98%)
Mtr.43018.1.S1_at	4.4206	3.36676	3.27372	6.99788	7.21048	8.60452	TC94341 /FEA=mRNA /DEF=weakly similar to UP|Q9LVY7 (Q9LVY7) Cytochrome P450-like, partial (71%)
Mtr.39939.1.S1_at	8.49237	6.05539	3.57576	3.5095	3.22029	3.16161	TC106116 /FEA=mRNA /DEF=similar to PIR|A48084|A48084 STE11 protein kinase homolog NPK1 - common tobacco {Nicotiana tabacum;} , partial (9%)
Mtr.11716.1.S1_at	5.91376	6.78856	7.9254	8.88928	9.02591	11.2432	TC110835 /FEA=mRNA /DEF=similar to UP|Q6QPJ4 (Q6QPJ4) Methionine sulfoxide reductase A, partial (71%)
Mtr.13239.1.S1_at	7.26628	7.17933	7.62226	9.79673	9.58022	12.5085	TC97382 /FEA=mRNA /DEF=similar to UP|Q9FZK6 (Q9FZK6) F17L21.8, partial (64%)
Msa.1618.1.S1_at	12.3538	11.1727	8.96934	7.3849	7.2337	7.02664	iMsa.1618 /TID=Msa.1618.1 /CNT=1 /FEA=mRNA /TIER=ConsEnd /STK=0 /NOTE=sequence(s) not in UniGene /DEF=
Msa.1897.1.S1_at	3.51355	6.49445	5.70063	8.29312	8.31178	8.83929	iMsa.1897 /TID=Msa.1897.1 /CNT=1 /FEA=mRNA /TIER=ConsEnd /STK=0 /NOTE=sequence(s) not in UniGene /DEF=
Mtr.1770.1.S1_at	8.04103	9.19822	9.88786	8.88068	8.07453	4.56744	AW980710 /FEA=mRNA /DEF=similar to UP|Q9M1P3 (Q9M1P3) Protein kinase-like protein, partial (29%)
Mtr.15812.1.S1_at	5.3713	7.58454	9.35901	9.9674	10.1804	10.6898	IMGAG|803.m00011 /FEA=mRNA /DEF=hypothetical protein AC126780.18.111 57177 57458 mth2-10n4 01/13/05
Mtr.37781.1.S1_at	8.63517	10.609	12.139	13.0529	13.3614	13.9525	TC101404 /FEA=mRNA /DEF=weakly similar to GB|AAP12845.1|30017223|BT006196 At2g44300 {Arabidopsis thaliana;} , partial (32%)
Mtr.44187.1.S1_at	4.38555	5.16608	7.8576	8.64278	8.90965	9.7003	TC96868 /FEA=mRNA /DEF=weakly similar to UP|Q9LFZ6 (Q9LFZ6) F20N2.15, partial (20%)
Mtr.41393.1.S1_at	4.07847	8.32086	8.84616	9.39158	9.15205	5.22471	TC109290 /FEA=mRNA /DEF=similar to UP|Q9LIM4 (Q9LIM4) Arabidopsis thaliana genomic DNA, chromosome 3, BAC clone:F4B12, partial (64%)
Mtr.37425.1.S1_at	4.47443	3.99196	4.25896	4.50086	4.53855	9.30472	TC100630 /FEA=mRNA /DEF=similar to UP|Q6B6R1 (Q6B6R1) Transcription factor WRKY10, partial (40%)
Mtr.10607.1.S1_at	12.635	11.4127	9.09536	7.32282	7.85796	7.73378	TC107364 /FEA=mRNA /DEF=similar to UP|Q40473 (Q40473) PS60 protein precursor, partial (96%)
Mtr.37395.1.S1_at	3.89183	2.9842	3.93348	4.94274	4.80807	8.29628	TC100570 /FEA=mRNA /DEF=similar to UP|Q8W156 (Q8W156) Deoxycytidine deaminase, partial (96%)
Mtr.38559.1.S1_at	8.05259	12.7249	13.3645	13.3038	13.273	12.7597	TC103046 /FEA=mRNA /DEF=weakly similar to GB|AAD37583.1|5006623|AF144392 thioredoxin-like 4 {Arabidopsis thaliana;} , partial (92%)
Mtr.6528.1.S1_at	8.74061	4.09262	3.65976	3.429	3.43404	3.74641	BQ148180 /FEA=mRNA /DEF=similar to UP|Q43855 (Q43855) Beta-fructofuranosidase; cell wall invertase I; fructosidase , partial (27%)
Mtr.41492.1.S1_at	6.01793	6.7986	8.70704	9.66138	9.94987	11.3282	TC109495 /FEA=mRNA /DEF=similar to GB|AAM65282.1|21593333|AY087745 phytochrome-associated protein 1 (PAP1) {Arabidopsis thaliana;} , partial (49%)
Mtr.38461.1.S1_at	4.57423	7.48888	8.41768	9.32598	9.50089	9.88422	TC102855 /FEA=mRNA /DEF=similar to UP|O24431 (O24431) Calmodulin-like domain protein kinase isoenzyme gamma , partial (80%)
Mtr.43716.1.S1_at	3.72189	3.64333	4.90126	5.65392	6.7939	8.9529	TC95906 /FEA=mRNA /DEF=glycosyltransferase [Medicago truncatula]
Mtr.13066.1.S1_at	12.7213	13.7541	13.7784	13.3339	12.8776	8.46906	TC96847 /FEA=mRNA /DEF=weakly similar to UP|Q8S2N3 (Q8S2N3) Beta-1,3-glucanase-like protein, partial (70%)
Mtr.41187.1.S1_at	3.79259	4.83087	6.79227	7.2841	6.59348	9.09724	TC108901 /FEA=mRNA /DEF=similar to UP|Q9AT29 (Q9AT29) BZip transcription factor, partial (52%)
Mtr.12361.1.S1_at	3.31377	3.41795	3.24762	3.18117	3.29793	8.48449	TC94518 /FEA=mRNA /DEF=UP|O82024 (O82024) N8 protein (Fragment), complete
Mtr.25800.1.S1_at	8.17935	8.77455	3.99238	3.47134	3.51692	3.75255	1457.m00063 /FEA=mRNA /DEF=AC148349.12 102761 105547 mth2-28d22
Mtr.40669.1.S1_at	9.20979	8.28942	6.38436	5.11947	3.91043	3.95389	TC107801 /FEA=mRNA /DEF=similar to GB|CAD35362.1|21535744|ATH490171 FK506 binding protein 1 {Arabidopsis thaliana;} , partial (61%)
Msa.2715.1.S1_at	9.1098	5.97483	6.08774	4.90905	4.88505	3.81098	iMsa.2715 /TID=Msa.2715.1 /CNT=1 /FEA=mRNA /TIER=ConsEnd /STK=0 /NOTE=sequence(s) not in UniGene /DEF=
Mtr.15235.1.S1_at	8.38717	4.91966	3.7123	3.08882	3.21432	3.24689	IMGAG|779.m00017 /FEA=mRNA /DEF=Plastocyanin-like; Cupredoxin AC124972.40.171 38306 40666 mth2-24j4 01/13/05
Mtr.30947.1.S1_at	2.68803	2.73327	2.97867	2.91432	3.6883	7.98419	CX538114 /FEA=mRNA /DEF=
Mtr.8830.1.S1_at	12.6182	11.0246	7.32235	7.71057	7.57453	7.96807	TC101516 /FEA=mRNA /DEF=similar to UP|Q84M99 (Q84M99) At2g03200, partial (67%)
Mtr.22834.1.S1_at	3.00477	3.78297	6.40206	8.30007	8.22309	7.78867	1631.m00040 /FEA=mRNA /DEF=AC138465.20 38614 37605 mth2-23h19 weakly similar to UP|O81348 (O81348) Symbiotic ammonium transporter
Msa.1661.1.S1_s_at	12.0388	11.9633	10.0304	8.8946	7.95252	6.7443	iMsa.1661 /TID=Msa.1661.1 /CNT=1 /FEA=mRNA /TIER=ConsEnd /STK=0 /NOTE=sequence(s) not in UniGene /DEF=
Mtr.40483.1.S1_at	5.62897	7.90073	9.59837	10.4305	10.9235	9.31059	TC107384 /FEA=mRNA /DEF=similar to GB|AAP21357.1|30102878|BT006549 At1g56300 {Arabidopsis thaliana;} , partial (37%)
Mtr.48872.1.S1_at	11.5661	11.1089	8.43289	7.06635	7.48083	6.27168	IMGAG|1247.m00009 /FEA=mRNA /DEF=Leucine-rich repeat; Leucine-rich repeat, plant specific; Leucine-rich repeat, typical subtype AC149269.11.91 44607 43315 mth2-102b19 01/13/05
Mtr.50377.1.S1_s_at	8.3746	6.49871	7.57246	10.0932	10.4287	11.7878	IMGAG|973.m00020 /FEA=mRNA /DEF=conserved hypothetical protein protein, 70659-70456 [imported] - Arabidopsis thaliana AC140035.9.201 82388 82693 mth2-25n18 01/13/05
Mtr.9234.1.S1_at	5.92935	7.36851	9.59447	10.7211	10.9376	11.2179	TC102771 /FEA=mRNA /DEF=similar to UP|Q9LQE0 (Q9LQE0) F15O4.45, partial (54%)
Mtr.9505.1.S1_at	6.34906	9.01877	7.96975	9.47946	9.51322	11.6376	TC103546 /FEA=mRNA /DEF=weakly similar to UP|Q70DJ9 (Q70DJ9) Calcium binding protein, partial (63%)
Mtr.35002.1.S1_at	3.38632	5.47131	7.5757	7.82217	7.89284	8.67393	CX530224 /FEA=mRNA /DEF=similar to UP|Q93XA6 (Q93XA6) NAC domain protein NAC2, partial (37%)
Mtr.44658.1.S1_at	4.00199	4.8982	6.62214	8.62238	9.28725	8.86165	TC97814 /FEA=mRNA /DEF=similar to UP|Q8X1Z4 (Q8X1Z4) Ynl2429p, partial (13%)
Mtr.33677.1.S1_s_at	5.65425	10.831	10.9387	10.6906	10.8284	10.7253	BI264097 /FEA=mRNA /DEF=similar to GB|BAB92424.1|20804738|AP003293 diphosphonucleotide phosphatase -like protein {Oryza sativa (japonica cultivar-group);} , partial (11%)
Mtr.6670.1.S1_at	3.07556	3.43962	3.39261	4.16062	4.30326	8.359	BQ157409 /FEA=mRNA /DEF=similar to UP|Q6H7C9 (Q6H7C9) Short-chain dehydrogenase/reductase protein-like, partial (11%)
Mtr.16533.1.S1_s_at	8.32216	9.24025	5.38563	5.21014	4.66099	3.9569	IMGAG|828.m00013 /FEA=mRNA /DEF=At4g09090 AC130798.15.121 68456 67575 mth2-27f17 01/13/05
Mtr.49091.1.S1_at	4.42358	4.25174	4.78148	6.8912	7.10054	9.53414	IMGAG|935.m00012 /FEA=mRNA /DEF=hypothetical protein AC138087.17.121 56589 56239 mth2-22p8 01/13/05
Mtr.37666.1.S1_at	12.8173	13.2095	13.0995	10.9909	10.9216	7.92874	TC101159 /FEA=mRNA /DEF=
Mtr.43199.1.S1_at	7.23073	7.20579	10.383	11.7436	11.509	12.4861	TC94794 /FEA=mRNA /DEF=weakly similar to GB|AAO24533.1|27808506|BT003101 At2g41420 {Arabidopsis thaliana;} , partial (19%)
Mtr.6917.1.S1_at	9.07912	6.38404	5.05654	4.67847	4.47924	3.80093	CX530053 /FEA=mRNA /DEF=similar to GB|CAD42912.1|23304947|ATH496433 extra sporogenous cells {Arabidopsis thaliana;} , partial (6%)
Mtr.42265.1.S1_at	8.63072	9.41214	7.91605	6.53424	6.11739	4.13547	TC111090 /FEA=mRNA /DEF=weakly similar to UP|Q7XBA0 (Q7XBA0) Transmembrane protein kinase, partial (11%)
Mtr.43425.1.S1_at	5.14408	5.26478	8.0916	8.68033	8.75539	10.4191	TC95284 /FEA=mRNA /DEF=similar to UP|Q8LG88 (Q8LG88) Sodium-dicarboxylate cotransporter-like, partial (43%)
Mtr.37617.1.S1_at	11.5805	12.2208	12.955	12.3532	12.0545	7.68219	TC101075 /FEA=mRNA /DEF=similar to UP|BAL3_ARATH (Q8L493) Branched-chain-amino-acid aminotransferase-like protein 3, chloroplast precursor, partial (55%)
Mtr.35228.1.S1_at	5.86453	9.31231	10.6146	11.1362	10.4616	9.2931	CX539178 /FEA=mRNA /DEF=similar to UP|Q8LFP6 (Q8LFP6) GDSL-motif lipase/hydrolase-like protein, partial (25%)
Mtr.18003.1.S1_at	7.11061	6.52849	4.47922	4.90118	5.29199	9.74704	IMGAG|935.m00009 /FEA=mRNA /DEF=Glycosyl transferase, family 8 AC138087.17.91 41167 35110 mth2-22p8 01/13/05
Mtr.1891.1.S1_at	8.63597	7.06207	4.11439	3.6805	3.74738	3.36876	BE240630 /FEA=mRNA /DEF=homologue to UP|Q9ERD4 (Q9ERD4) Ankyrin repeat-rich membrane-spanning protein, partial (0%)
Mtr.8717.1.S1_at	6.5497	8.24036	8.20074	5.13635	5.07351	2.97328	TC101158 /FEA=mRNA /DEF=
Mtr.49274.1.S1_at	8.97317	4.60274	4.11206	3.99731	3.73287	3.70697	IMGAG|1023.m00023 /FEA=mRNA /DEF=Cupredoxin; Plastocyanin-like; Blue (type 1) copper domain AC144342.25.221 139347 138634 mth2-10n2 01/13/05
Mtr.16587.1.S1_at	8.88041	6.55154	5.7465	5.04208	5.06644	3.61428	IMGAG|830.m00028 /FEA=mRNA /DEF=Basic helix-loop-helix dimerisation region bHLH; Helix-loop-helix DNA-binding AC130800.18.281 121635 123505 mth2-36b7 01/13/05
Mtr.8763.1.S1_at	4.74369	3.51891	3.21581	3.43401	3.27951	8.48146	TC101301 /FEA=mRNA /DEF=similar to UP|O81927 (O81927) Thaumatin-like protein PR-5a precursor, partial (98%)
Mtr.44591.1.S1_at	9.55363	9.09325	8.24987	6.60434	5.98043	4.28841	TC97674 /FEA=mRNA /DEF=similar to UP|Q8LEB8 (Q8LEB8) Quinone oxidoreductase-like protein, partial (64%)
Mtr.16441.1.S1_at	9.30821	4.04385	4.20762	4.10276	4.30389	4.31489	IMGAG|870.m00034 /FEA=mRNA /DEF=hypothetical protein AC135415.27.331 113042 113567 mth2-10b9 01/13/05
Msa.2575.1.S1_at	4.09795	3.78158	4.03405	5.02899	6.90161	9.04591	iMsa.2575 /TID=Msa.2575.1 /CNT=1 /FEA=mRNA /TIER=ConsEnd /STK=0 /NOTE=sequence(s) not in UniGene /DEF=
Mtr.21341.1.S1_at	8.55986	9.47237	8.01511	6.40733	5.75717	4.20808	IMGAG|1150.m00018 /FEA=mRNA /DEF=Glutamyl-tRNA reductase; UBA/THIF-type NAD/FAD binding fold AC146866.6.181 74457 71792 mth2-19a14 01/13/05
Mtr.26028.1.S1_at	8.41585	6.34176	3.21934	3.15245	3.39772	3.33168	1480.m00034 /FEA=mRNA /DEF=AC150442.2 47389 44702 mth2-2o12 weakly similar to TIGR_Ath1|At3g52610-GOpep .1 68410.m05367 expressed protein, partial (96%)
Mtr.42849.1.S1_at	9.02603	3.76285	4.0521	3.92616	4.03637	4.08415	TC93946 /FEA=mRNA /DEF=homologue to UP|Q94C02 (Q94C02) Myo-inositol-1-phosphate synthase , complete
Mtr.28764.1.S1_at	8.99794	8.15823	5.53182	4.63419	4.36705	3.73722	BM779948 /FEA=mRNA /DEF=homologue to UP|Q8L741 (Q8L741) AT3g13690/MMM17_12, partial (31%)
Mtr.37935.1.S1_at	4.60542	3.84578	4.04675	4.18738	4.36432	9.10605	TC101737 /FEA=mRNA /DEF=similar to UP|O23606 (O23606) NAK like protein kinase, partial (74%)
Mtr.17392.1.S1_at	12.2054	13.7206	13.9532	12.8744	12.5067	8.6932	IMGAG|998.m00002 /FEA=mRNA /DEF=Beta-Ig-H3/fasciclin AC141110.7.11 5396 4608 mth2-17i10 01/13/05
Mtr.45766.1.S1_at	8.93262	8.49749	5.7	3.67362	4.01562	5.00944	IMGAG|919.m00013 /FEA=mRNA /DEF=hypothetical protein AC137824.25.121 60263 60093 mth2-10l10 01/13/05
Mtr.46824.1.S1_at	9.2304	7.67106	5.83253	4.35229	4.75081	3.97185	1725.m00039 /FEA=mRNA /DEF=AC149637.8 42114 47184 mth2-181h2 similar to TIGR_Ath1|At2g16440-GOpep .1 68409.m01695 DNA replication licensing factor, putative similar to SP|P49717, complete
Mtr.15082.1.S1_at	9.42153	8.14454	4.62431	4.16333	4.38676	5.80369	IMGAG|728.m00007 /FEA=mRNA /DEF=Actin-binding, actinin-type; Calcium-binding EF-hand; EPS15 homology (EH) AC121236.18.61 38783 43291 mth2-12m19 01/13/05
Mtr.42081.1.S1_at	5.8749	7.51053	9.07064	10.1423	10.3305	11.1326	TC110719 /FEA=mRNA /DEF=weakly similar to UP|Q8LA54 (Q8LA54) Nodulin-like protein, partial (28%)
Mtr.43054.1.S1_at	10.3019	8.24062	6.50096	5.7589	5.65455	5.0465	TC94435 /FEA=mRNA /DEF=homologue to UP|IAAE_ARATH (Q38832) Auxin-responsive protein IAA14 (Indoleacetic acid-induced protein 14) (SOLITARY-ROOT protein), partial (82%)
Mtr.15242.1.S1_at	4.61275	8.20725	9.86722	8.5257	8.14634	4.81706	IMGAG|779.m00025 /FEA=mRNA /DEF=Argonaute and Dicer protein, PAZ; Stem cell self-renewal protein Piwi AC124972.40.251 70763 64993 mth2-24j4 01/13/05
Mtr.31822.1.S1_at	7.77825	9.32441	9.24368	7.68099	6.86431	4.07055	AL382021 /FEA=mRNA /DEF=homologue to UP|Q5ZBB1 (Q5ZBB1) Dual-specific kinase DSK1-like, partial (13%)
Mtr.10569.1.S1_at	11.3349	11.6507	10.2801	9.4525	8.43622	6.39867	TC107217 /FEA=mRNA /DEF=similar to UP|Q8LFE2 (Q8LFE2) Photosystem II, partial (49%)
Mtr.10136.1.S1_at	6.19666	8.83467	6.07568	3.96374	3.93324	3.58285	TC105625 /FEA=mRNA /DEF=similar to GB|AAB62823.1|2252824|IG005I10 A_IG005I10.1 {Arabidopsis thaliana;} , partial (58%)
Mtr.6025.1.S1_at	8.17397	9.01717	9.5035	9.29846	8.30354	4.25282	BG458055 /FEA=mRNA /DEF=weakly similar to UP|Q8W533 (Q8W533) Lipid transfer protein, partial (61%)
Mtr.25132.1.S1_at	9.04593	8.57798	5.60115	3.92646	3.95216	3.79573	1793.m00037 /FEA=mRNA /DEF=CR931809.1 59073 61158 mth2-35j21 weakly similar to TIGR_Ath1|At5g65400-GOpep .1 68412.m07440 hypothetical protein contains similarity to unknown protein, partial (91%)
Mtr.12909.1.S1_at	5.6091	6.18741	8.24717	10.1253	10.2414	10.8584	TC96372 /FEA=mRNA /DEF=similar to UP|Q75KB9 (Q75KB9) Expressed protein, partial (83%)
Mtr.27718.1.S1_at	3.03191	2.94989	3.08698	2.93538	4.2222	8.18403	BE943500 /FEA=mRNA /DEF=
Mtr.21376.1.S1_at	4.58278	7.20862	7.18234	6.37956	6.26428	9.83141	IMGAG|1253.m00003 /FEA=mRNA /DEF=Mitochondrial import inner membrane translocase, subunit Tim17/22 AC149491.2.31 30744 32843 mth2-46o19 01/13/05
Mtr.15275.1.S1_at	7.24279	7.7439	3.65191	2.49585	2.71384	2.73334	IMGAG|734.m00015 /FEA=mRNA /DEF=Curculin-like (mannose-binding) lectin; Apple-like AC121246.25.141 69306 70622 mth2-35m8 01/13/05
Mtr.51785.1.S1_at	3.9612	3.69062	7.12913	8.93577	8.38285	6.39526	IMGAG|899.m00004 /FEA=mRNA /DEF=conserved hypothetical protein AC136955.20.41 17669 17995 mth2-10p1 01/13/05
Mtr.9831.1.S1_at	7.87164	7.48588	3.59576	2.73898	2.62662	2.66019	TC104531 /FEA=mRNA /DEF=weakly similar to UP|Q69NN6 (Q69NN6) Mechanosensitive ion channel domain-containing protein-like, partial (14%)
Msa.1700.1.S1_at	8.23109	10.6013	12.2757	12.8124	13.2648	13.476	iMsa.1700 /TID=Msa.1700.1 /CNT=1 /FEA=mRNA /TIER=ConsEnd /STK=0 /NOTE=sequence(s) not in UniGene /DEF=
Mtr.13309.1.S1_at	5.07604	5.27632	6.14323	7.77731	8.25867	10.3144	TC97633 /FEA=mRNA /DEF=
Mtr.16929.1.S1_at	8.70759	4.09447	3.50883	3.47365	3.52903	4.84007	IMGAG|890.m00003 /FEA=mRNA /DEF=Uncharacterized plant-specific domain 01627 AC136449.21.21 9851 8919 mth2-11k13 01/13/05
Mtr.24918.1.S1_s_at	2.85126	2.65333	2.81202	3.54925	4.78804	7.88615	1777.m00030 /FEA=mRNA /DEF=AC152964.8 75949 73499 mth2-82o6 weakly similar to UP|Q39202 (Q39202) Receptor-like protein kinase precursor
Mtr.32110.1.S1_at	10.3619	9.27994	6.33346	5.26605	5.35379	5.12966	AW329565 /FEA=mRNA /DEF=similar to UP|Q9LR04 (Q9LR04) F10A5.16, partial (12%)
Mtr.24411.1.S1_at	2.95285	4.66655	7.34389	8.01525	7.89206	8.18144	1739.m00047 /FEA=mRNA /DEF=AC151424.10 42936 45928 mth2-101c17 weakly similar to TIGR_Ath1|At2g26570-GOpep .1 68409.m02892 expressed protein, complete
Mtr.37722.1.S1_at	11.0817	12.3587	13.95	13.5582	12.9189	8.72408	TC101275 /FEA=mRNA /DEF=weakly similar to UP|Q9SR11 (Q9SR11) F7O18.11 protein, partial (51%)
Mtr.35581.1.S1_at	9.63312	8.09393	5.81087	4.61869	5.01809	4.40908	TC106101 /FEA=mRNA /DEF=weakly similar to UP|Q8GSL4 (Q8GSL4) Origin recognition complex subunit 6-like protein, partial (15%)
Mtr.34174.1.S1_at	4.73896	4.82815	5.57089	7.61071	7.59405	9.96273	BQ140042 /FEA=mRNA /DEF=similar to UP|POT6_ARATH (Q8W4I4) Potassium transporter 6 (AtPOT6) (AtHAK6), partial (14%)
Mtr.15775.1.S1_at	9.33094	14.1568	14.5499	14.517	14.4635	13.7831	IMGAG|801.m00012 /FEA=mRNA /DEF=Glycoside hydrolase, family 19 AC126778.8.111 61780 59788 mth2-32j21 01/13/05
Mtr.41577.1.S1_at	5.5419	10.5592	10.7488	9.26319	9.3703	5.52989	TC109660 /FEA=mRNA /DEF=similar to UP|Q70ZC8 (Q70ZC8) Olfactory receptor (Fragment), partial (12%)
Mtr.4182.1.S1_at	3.82098	5.00791	5.77274	7.64737	8.61056	9.03948	CX530510 /FEA=mRNA /DEF=
Mtr.12514.1.S1_at	7.49843	6.55505	8.34923	9.60651	9.92192	11.7724	TC95048 /FEA=mRNA /DEF=similar to UP|Q9FY93 (Q9FY93) NAM-like protein (AT5g13180/T19L5_140), partial (56%)
Mtr.4585.1.S1_at	11.7518	10.144	8.43424	6.53449	7.19539	6.59694	AL367919 /FEA=mRNA /DEF=
Mtr.38471.1.S1_at	6.92381	7.94059	10.0316	8.18052	7.65735	4.8144	TC102872 /FEA=mRNA /DEF=weakly similar to UP|Q9FJH4 (Q9FJH4) Similarity to ring finger protein, partial (10%)
Mtr.30910.1.S1_at	9.38939	9.3823	7.91495	5.34583	5.1643	4.17628	CX521583 /FEA=mRNA /DEF=
Mtr.28838.1.S1_at	8.83962	6.18993	4.0315	3.62658	3.66768	5.25867	BQ123304 /FEA=mRNA /DEF=similar to UP|Q9FIZ3 (Q9FIZ3) Receptor-like protein kinase, partial (18%)
Mtr.35269.1.S1_at	9.47601	9.29381	5.52929	4.26326	4.73202	7.44488	CX540439 /FEA=mRNA /DEF=weakly similar to UP|Q948Y6 (Q948Y6) VMP4 protein, partial (5%)
Mtr.24663.1.S1_at	8.16981	6.66773	3.68695	2.95878	3.27584	3.06374	1757.m00026 /FEA=mRNA /DEF=AC152057.10 35735 36405 mth2-25a12
Mtr.42237.1.S1_at	9.41028	7.84749	8.31808	8.6923	7.9024	4.19947	TC111025 /FEA=mRNA /DEF=
Mtr.5570.1.S1_at	6.84644	8.07007	9.82688	10.9632	11.7488	12.0569	BF635989 /FEA=mRNA /DEF=similar to UP|Q6ZXB7 (Q6ZXB7) Plasma membrane sulphate transporter, partial (10%)
Mtr.44565.1.S1_at	6.12504	8.36127	9.77894	11.3349	11.249	10.3552	TC97617 /FEA=mRNA /DEF=similar to UP|Q9XFC1 (Q9XFC1) Stearoyl acyl carrier protein desaturase Lldd3A20, partial (42%)
Mtr.28988.1.S1_at	9.08081	9.03903	7.75025	5.75239	5.13515	3.87142	BQ149793 /FEA=mRNA /DEF=
Mtr.46938.1.S1_at	6.70878	8.2909	5.48435	4.05412	3.71185	3.08219	1714.m00037 /FEA=mRNA /DEF=AC149473.10 27834 30334 mth2-119h6
Mtr.45868.1.S1_s_at	10.3253	8.34519	5.11893	5.43748	5.67422	5.85492	IMGAG|861.m00011 /FEA=mRNA /DEF=Ribonucleotide reductase R1 subunit, N-terminal; Ribonucleotide reductase large subunit; ATP-cone AC135232.18.101 66262 70356 mth2-10k13 01/13/05
Mtr.26896.1.S1_at	10.3307	8.27856	6.19302	5.14512	5.12529	5.83164	AL367886 /FEA=mRNA /DEF=
Mtr.20618.1.S1_s_at	3.43018	2.9861	2.88434	3.32423	3.02197	8.08645	IMGAG|1224.m00010 /FEA=mRNA /DEF=Transferase AC148816.3.91 48327 49727 mth2-16i24 01/13/05
Mtr.27058.1.S1_at	8.37115	6.33335	4.06476	3.171	3.32189	3.31036	AW256857 /FEA=mRNA /DEF=weakly similar to UP|Q8H0H2 (Q8H0H2) Chromomethylase-like protein, partial (12%)
Mtr.28814.1.S1_at	8.57447	5.81969	3.85798	3.48854	3.52639	3.3779	BM815623 /FEA=mRNA /DEF=weakly similar to UP|O97576 (O97576) Yolk sac permease-like molecule 2, partial (5%)
Mtr.48481.1.S1_at	8.12664	8.80833	5.69135	3.90184	3.61644	3.68604	1561.m00032 /FEA=mRNA /DEF=AC119408.14 34574 35326 mth2-5f18 similar to UP|O49017 (O49017) MYB-like DNA-binding domain protein
Mtr.6637.1.S1_s_at	8.51505	8.8266	10.2909	12.4373	12.7659	13.7066	BQ152268 /FEA=mRNA /DEF=
Mtr.5918.1.S1_at	3.56291	6.71374	8.75411	7.11113	6.47506	7.07736	BG452391 /FEA=mRNA /DEF=weakly similar to GB|AAP21357.1|30102878|BT006549 At1g56300 {Arabidopsis thaliana;} , partial (60%)
Mtr.10482.1.S1_at	7.36958	11.3206	11.447	9.92834	8.69358	6.25759	TC106915 /FEA=mRNA /DEF=similar to UP|EA30_VICFA (P21745) Embryonic abundant protein VF30.1 precursor, complete
Mtr.8573.1.S1_at	10.5594	7.93968	6.35398	5.66754	5.37073	7.9913	TC100683 /FEA=mRNA /DEF=homologue to UP|Q94FT5 (Q94FT5) Pectate lyase (Fragment), complete
Mtr.12256.1.S1_at	6.53969	5.69647	5.36552	5.81468	6.69957	10.5534	TC94138 /FEA=mRNA /DEF=similar to UP|NLTP_CICAR (O23758) Nonspecific lipid-transfer protein precursor (LTP), complete
Mtr.43459.1.S1_at	6.17513	8.9046	10.714	11.3629	11.1861	9.47401	TC95375 /FEA=mRNA /DEF=
Mtr.25709.1.S1_at	3.35234	4.57184	4.19444	3.67003	3.67153	8.53945	1449.m00043 /FEA=mRNA /DEF=AC146854.19 81041 78481 mth2-10i14 weakly similar to UP|Q9CAR3 (Q9CAR3) Hypothetical protein T17F3.17
Mtr.914.1.S1_at	8.39812	5.25824	5.01257	3.43429	3.21302	3.41131	1497.m00052 /FEA=mRNA /DEF=AC152185.1 85348 84455 mth2-97e5 weakly similar to UP|Q6TLJ2 (Q6TLJ2) TPD1
Mtr.15097.1.S1_at	7.68305	6.49313	2.97336	2.66327	2.62938	2.49851	IMGAG|729.m00001 /FEA=mRNA /DEF=Parallel beta-helix repeat; Pectin lyase-like; Glycoside hydrolase, family 28 AC121237.19.1 2202 127 mth2-22g11 01/13/05
Mtr.2520.1.S1_s_at	3.81625	5.21671	6.58955	8.3115	8.68011	8.99953	BG648114 /FEA=mRNA /DEF=similar to UP|Q9FGY4 (Q9FGY4) Gb|AAF30317.1, partial (6%)
Mtr.18797.1.S1_at	4.79789	2.89462	2.98738	3.0789	3.36222	8.0725	IMGAG|964.m00003 /FEA=mRNA /DEF=Proteinase inhibitor I3, Kunitz legume; Kunitz inhibitor ST1-like AC140022.11.21 18344 17733 mth2-11g20 01/13/05
Mtr.17401.1.S1_at	9.37784	8.90201	5.04761	4.25353	4.2024	4.38514	IMGAG|909.m00003 /FEA=mRNA /DEF=Glycosyl transferase, family 2 AC137552.11.21 26878 21864 mth2-9k5 01/13/05
Mtr.13321.1.S1_at	2.91696	3.07096	3.12066	3.58168	3.56408	8.09084	TC97680 /FEA=mRNA /DEF=similar to UP|PODK_FLAPR (Q42736) Pyruvate, phosphate dikinase, chloroplast precursor (Pyruvate, orthophosphate dikinase) , partial (37%)
Mtr.12961.1.S1_at	7.30703	6.54249	7.52171	7.75266	7.87402	11.7157	TC96519 /FEA=mRNA /DEF=
Mtr.9043.1.S1_at	9.47449	8.44862	6.35747	6.02448	5.69316	4.30172	TC102199 /FEA=mRNA /DEF=weakly similar to UP|Q9SCU2 (Q9SCU2) LS1-like protein, partial (84%)
Mtr.25980.1.S1_s_at	3.76131	6.28608	8.93389	8.59736	8.27702	5.15375	1475.m00035 /FEA=mRNA /DEF=AC150205.5 68925 68118 mth2-72l17
Mtr.44243.1.S1_at	7.80767	5.22097	2.72101	2.89517	2.69971	2.63692	TC96987 /FEA=mRNA /DEF=homologue to UP|Q7Y067 (Q7Y067) Plasma membrane H+-ATPase, partial (20%)
Mtr.33150.1.S1_s_at	4.41984	5.60274	8.88384	8.26732	8.31243	9.58947	BF644297 /FEA=mRNA /DEF=similar to UP|Q8S902 (Q8S902) Syringolide-induced protein 19-1-5, partial (25%)
Mtr.38241.1.S1_at	3.89261	3.63587	3.61863	4.5966	5.05762	8.78809	TC102345 /FEA=mRNA /DEF=similar to UP|Q9SLT9 (Q9SLT9) ZCF37 protein (T30E16.15), partial (16%)
Mtr.38426.1.S1_at	9.0939	7.73762	4.43338	4.18543	4.18842	3.92552	TC102768 /FEA=mRNA /DEF=UP|Q6UZ79 (Q6UZ79) B-type cell cycle switch protein ccs52B, partial (77%)
Mtr.9969.1.S1_at	4.86839	9.03953	10.0365	8.23412	8.21154	6.66231	TC105101 /FEA=mRNA /DEF=similar to UP|Q9SYK3 (Q9SYK3) F3F20.7 protein, partial (73%)
Mtr.27799.1.S1_s_at	2.94635	2.85448	8.00862	4.8704	3.03918	2.84115	BE999796 /FEA=mRNA /DEF=
Mtr.33772.1.S1_at	4.62222	6.66813	9.78906	7.70784	6.68501	6.22644	BI268054 /FEA=mRNA /DEF=weakly similar to UP|Q9FI99 (Q9FI99) Glucuronosyl transferase-like protein (At5g05870), partial (22%)
Mtr.44948.1.S1_at	8.85497	7.51469	3.68826	5.40489	6.4513	7.48775	TC98465 /FEA=mRNA /DEF=similar to UP|Q6AU54 (Q6AU54) Expressed protein, partial (4%)
Mtr.35307.1.S1_at	6.85068	8.20933	7.37389	3.10646	3.2123	3.04379	CX542066 /FEA=mRNA /DEF=weakly similar to UP|Q94CH8 (Q94CH8) Family II lipase EXL1, partial (29%)
Mtr.17895.1.S1_at	13.7179	12.2627	10.2334	8.55276	9.14122	8.99983	IMGAG|1019.m00007 /FEA=mRNA /DEF=Cupredoxin; Plastocyanin-like AC143339.12.61 34074 35007 mth2-20g20 01/13/05
Mtr.11322.1.S1_at	12.2943	10.3665	7.37462	7.13158	7.34167	7.5414	TC109569 /FEA=mRNA /DEF=similar to UP|Q8GZU9 (Q8GZU9) Ribonucleotide reductase large subunit A, partial (32%)
Mtr.38579.1.S1_at	8.54312	5.88096	4.36841	3.81368	3.65671	3.38078	TC103095 /FEA=mRNA /DEF=similar to UP|O04678 (O04678) Subtilisin-like protease (P69B protein) , partial (17%)
Mtr.47320.1.S1_s_at	8.40766	6.68045	3.53903	3.40207	3.30504	3.24661	1679.m00058 /FEA=mRNA /DEF=AC146719.19 41919 42290 mth2-17f11 weakly similar to UP|P93705 (P93705) Carrot hypocotil specific
Mtr.18563.1.S1_at	2.75737	7.78378	6.32674	3.31447	2.81066	2.62417	IMGAG|1038.m00029 /FEA=mRNA /DEF=Beta-Ig-H3/fasciclin AC144515.14.281 101234 102124 mth2-5j8 01/13/05
Mtr.37271.1.S1_at	6.41712	7.06456	11.4192	11.4167	11.3579	11.5767	TC100253 /FEA=mRNA /DEF=similar to PIR|S26688|S26688 legumin K - garden pea {Pisum sativum;} , partial (95%)
Mtr.29309.1.S1_s_at	8.91381	8.61235	4.4499	3.83801	3.75425	4.23069	CB893590 /FEA=mRNA /DEF=
Mtr.10592.1.S1_at	8.32828	8.89408	4.17671	3.73491	4.07128	5.85342	TC107320 /FEA=mRNA /DEF=similar to UP|IFRI_LUPAL (P52581) Isoflavone reductase homolog , complete
Mtr.23887.1.S1_at	4.09965	4.83095	5.35404	5.31727	5.33723	9.2556	1701.m00064 /FEA=mRNA /DEF=AC148171.12 84997 86909 mth2-30a2 weakly similar to TAIR|gene:2171411-GOpep .1 68412.m01775 hypothetical protein similar to unknown protein (pir||T02326)
Mtr.27856.1.S1_at	3.87471	5.47574	6.34541	6.85939	7.49028	9.03014	BF005084 /FEA=mRNA /DEF=
Mtr.8632.1.S1_s_at	10.3692	10.1721	9.53496	9.07451	8.2392	5.21691	TC100849 /FEA=mRNA /DEF=similar to PIR|F86282|F86282 protein F10B6.30 [imported] - Arabidopsis thaliana {Arabidopsis thaliana;} , partial (54%)
Mtr.45546.1.S1_at	11.3181	9.16432	7.32552	6.1666	6.77827	6.45155	TC99896 /FEA=mRNA /DEF=similar to PIR|T12954|T12954 dUTP pyrophosphatase homolog T6H20.30 - Arabidopsis thaliana {Arabidopsis thaliana;} , partial (85%)
Mtr.10412.1.S1_at	12.2567	12.7472	11.7237	10.7163	9.60847	7.59671	TC106703 /FEA=mRNA /DEF=similar to UP|Q7Y1T5 (Q7Y1T5) Oxygen-evolving enhancer protein 3, partial (91%)
Mtr.31170.1.S1_at	8.9771	6.24284	4.25601	4.2221	3.82937	4.06797	AJ497742 /FEA=mRNA /DEF=UP|CG2B_MEDSA (P30278) G2/mitotic-specific cyclin 2 (B-like cyclin) (CycMs2) (Fragment), partial (18%)
Mtr.12374.1.S1_at	12.2995	12.5852	10.963	9.95041	9.31142	7.4375	TC94561 /FEA=mRNA /DEF=homologue to PIR|S20941|S20941 protochlorophyllide reductase precursor - garden pea {Pisum sativum;} , complete
Mtr.42830.1.S1_at	8.81445	10.4441	6.26193	5.74432	5.52442	5.29876	TC112499 /FEA=mRNA /DEF=
Mtr.33547.1.S1_at	4.36127	7.76648	9.27711	7.95072	7.78911	4.13409	BG453374 /FEA=mRNA /DEF=similar to UP|Q9SN37 (Q9SN37) Cellulose synthase-like protein , partial (8%)
Mtr.20172.1.S1_at	5.54617	7.49219	10.689	8.95797	7.35138	6.17649	IMGAG|1103.m00029 /FEA=mRNA /DEF=Calcium-binding EF-hand AC146574.6.281 122016 121381 mth2-145j21 01/13/05
Mtr.41308.1.S1_at	8.08834	3.05557	2.94601	3.16712	3.04903	3.1596	TC109131 /FEA=mRNA /DEF=
Mtr.2520.1.S1_at	2.89679	4.31714	5.90849	7.14031	7.52772	8.03151	BG648114 /FEA=mRNA /DEF=similar to UP|Q9FGY4 (Q9FGY4) Gb|AAF30317.1, partial (6%)
Mtr.29170.1.S1_at	10.9262	10.4074	5.79146	6.5404	7.96977	9.24983	CA990983 /FEA=mRNA /DEF=similar to UP|Q9ZS49 (Q9ZS49) Avr9 elicitor response protein, partial (21%)
Mtr.2950.1.S1_at	8.11546	11.4906	13.247	11.8896	11.2551	9.20304	CA990685 /FEA=mRNA /DEF=weakly similar to UP|Q9LQ75 (Q9LQ75) T1N6.22 protein, partial (34%)
Mtr.29762.1.S1_at	8.11867	6.34939	3.86831	2.98888	2.99671	3.07205	AL377064 /FEA=mRNA /DEF=
Mtr.2005.1.S1_at	2.89202	2.83877	2.81608	2.89555	2.94728	7.944	BE999047 /FEA=mRNA /DEF=weakly similar to UP|Q69SQ2 (Q69SQ2) Flavin-containing monooxygenase-like, partial (26%)
Mtr.44361.1.S1_at	10.9106	9.83106	8.58813	7.71156	7.80748	5.78297	TC97213 /FEA=mRNA /DEF=weakly similar to UP|Q9FIV1 (Q9FIV1) Gb|AAF02153.1, partial (74%)
Mtr.39907.1.S1_at	10.1263	10.0833	7.95468	5.00135	5.00977	6.28994	TC106021 /FEA=mRNA /DEF=homologue to UP|Q94C37 (Q94C37) At1g05230/YUP8H12_16, partial (35%)
Mtr.32177.1.S1_at	3.05121	3.75975	6.37673	7.89968	8.17607	7.27286	AW683902 /FEA=mRNA /DEF=weakly similar to UP|DR30_ARATH (Q9LZ25) Probable disease resistance protein At5g04720, partial (4%)
Mtr.38619.1.S1_at	9.45796	9.6332	9.25131	7.38739	6.69679	4.50877	TC103188 /FEA=mRNA /DEF=homologue to UP|METM_LYCES (P43282) S-adenosylmethionine synthetase 3 (Methionine adenosyltransferase 3) (AdoMet synthetase 3) , partial (73%)
Mtr.44992.1.S1_s_at	4.41227	5.75414	6.71888	7.53182	8.13627	9.53663	TC98555 /FEA=mRNA /DEF=similar to GB|BAA98102.1|8978074|AB025609 protein serine/threonine kinase-like {Arabidopsis thaliana;} , partial (43%)
Mtr.35605.1.S1_at	9.36384	7.12142	5.08887	4.52298	4.24007	4.61847	TC107121 /FEA=mRNA /DEF=similar to UP|Q988Y8 (Q988Y8) ABC transporter, polyamine transport protein, permease protein, partial (5%)
Mtr.44600.1.S1_at	4.83879	7.53283	9.76579	9.96224	9.76468	6.68318	TC97692 /FEA=mRNA /DEF=
Mtr.11984.1.S1_s_at	3.38847	4.49265	5.22256	7.41654	7.62509	8.51053	TC111793 /FEA=mRNA /DEF=similar to UP|Q9LQL2 (Q9LQL2) F5D14.23 protein, partial (22%)
Mtr.14994.1.S1_at	5.36644	7.95708	9.61694	10.3197	10.4863	9.91019	IMGAG|773.m00008 /FEA=mRNA /DEF=hypothetical protein AC124961.18.81 30919 31269 mth2-18l7 01/13/05
Mtr.51194.1.S1_s_at	4.01378	3.58385	4.20785	4.78024	5.26037	8.70257	IMGAG|878.m00004 /FEA=mRNA /DEF=Cytidine/deoxycytidylate deaminase, zinc-binding region AC135565.18.41 10720 12140 mth2-19b12 01/13/05
Msa.1858.1.S1_at	6.916	8.08524	6.05869	3.19241	3.04879	2.96704	iMsa.1858 /TID=Msa.1858.1 /CNT=1 /FEA=mRNA /TIER=ConsEnd /STK=0 /NOTE=sequence(s) not in UniGene /DEF=
Msa.1569.1.S1_at	6.46082	7.04021	5.82319	6.3416	7.25541	10.9412	iMsa.1569 /TID=Msa.1569.1 /CNT=1 /FEA=mRNA /TIER=ConsEnd /STK=0 /NOTE=sequence(s) not in UniGene /DEF=
Mtr.24242.1.S1_at	4.29857	8.46246	8.79942	4.76659	4.22666	3.68154	1724.m00058 /FEA=mRNA /DEF=AC149636.6 109278 108373 mth2-180a12 weakly similar to TIGR_Ath1|At2g17080-GOpep .1 68409.m01774 hypothetical protein similar to hypothetical protein GB:AAB81671, partial (89%)
Mtr.35494.1.S1_at	10.3929	10.0296	6.95149	5.9127	5.58574	5.27548	TC104720 /FEA=mRNA /DEF=
Mtr.2735.1.S1_at	4.66472	4.39606	6.04939	7.85182	8.04021	9.51251	BQ123882 /FEA=mRNA /DEF=
Mtr.10556.1.S1_at	8.76821	5.53093	3.65325	3.83146	3.84286	4.69165	TC107187 /FEA=mRNA /DEF=homologue to UP|Q9FSH3 (Q9FSH3) Ammonium transporter (AMT1.1), complete
Mtr.9226.1.S1_at	4.23875	6.93927	9.01782	9.3536	8.94178	9.19561	TC102758 /FEA=mRNA /DEF=
Mtr.3549.1.S1_at	3.50769	3.77854	3.93519	4.00882	4.34132	8.61808	BE202932 /FEA=mRNA /DEF=weakly similar to UP|Q9LUC6 (Q9LUC6) Cytochrome P450 (AT3g14680/MIE1_18), partial (34%)
Mtr.36341.1.S1_s_at	6.1901	7.04828	9.05076	11.2151	11.3002	11.1749	BE318703 /FEA=mRNA /DEF=weakly similar to UP|Q9FH08 (Q9FH08) Similarity to tetracycline transporter protein, partial (18%)
Mtr.11892.1.S1_at	3.81939	6.52376	8.92902	8.56461	7.23226	4.26354	TC111430 /FEA=mRNA /DEF=UP|Q6XD74 (Q6XD74) Class III chitinase, complete
Mtr.25643.1.S1_at	9.3671	8.56631	6.16808	4.2581	4.51748	6.0742	1444.m00041 /FEA=mRNA /DEF=AC146630.25 79755 79414 mth2-7f22 weakly similar to TAIR|gene:2164234-GOpep .1 68412.m00653 B-type cyclin -related similar to B-type cyclin GI:849074 from
Mtr.43010.1.S1_at	11.2526	10.3007	6.82617	6.32561	6.14392	6.44149	TC94326 /FEA=mRNA /DEF=similar to UP|Q6V4S2 (Q6V4S2) Glycosyltransferase 10, partial (18%)
Mtr.42177.1.S1_at	3.49936	3.55131	3.57645	4.05901	4.51404	8.60767	TC110899 /FEA=mRNA /DEF=
Msa.1858.1.S1_x_at	8.87754	9.63736	7.68083	5.22837	5.09281	4.52998	iMsa.1858 /TID=Msa.1858.1 /CNT=1 /FEA=mRNA /TIER=ConsEnd /STK=0 /NOTE=sequence(s) not in UniGene /DEF=
Mtr.12606.1.S1_at	12.7323	12.6147	9.63723	7.93997	7.88703	7.62509	TC95356 /FEA=mRNA /DEF=
Mtr.1128.1.S1_at	8.25351	4.67864	3.22918	3.14763	3.47082	3.43951	1541.m00036 /FEA=mRNA /DEF=AC148527.19 94780 92518 mth2-49g13 weakly similar to TAIR|gene:2174102-GOpep .1 68412.m07054 expressed protein various predicted proteins, Arabidopsis
Mtr.39499.1.S1_at	4.62669	6.04407	5.70104	6.5956	6.87295	9.73064	TC105004 /FEA=mRNA /DEF=similar to UP|PIRL_LYCES (Q9SEE4) Pirin-like protein, partial (67%)
Mtr.21521.1.S1_at	8.92329	6.92547	4.37153	4.52611	4.70465	3.81958	IMGAG|1263.m00016 /FEA=mRNA /DEF=Kinesin, motor region; Prefoldin AC150799.4.151 84913 94837 mth2-47j13 01/13/05
Mtr.31764.1.S1_at	11.5929	11.5279	10.4375	9.02834	8.35565	6.49007	AL379048 /FEA=mRNA /DEF=similar to UP|Q9FKW9 (Q9FKW9) Alpha-mannosidase, partial (2%)
Mtr.25652.1.S1_at	9.98659	9.15107	8.92452	6.68916	5.87062	4.88572	1445.m00045 /FEA=mRNA /DEF=AC146631.27 56943 56527 mth2-7g1 weakly similar to UP|Q9M661 (Q9M661) Putative cell-wall P4 protein
Mtr.9795.1.S1_at	9.54423	6.79091	7.62927	6.54633	5.34602	4.44402	TC104413 /FEA=mRNA /DEF=similar to UP|Q6X4V5 (Q6X4V5) ABC transporter, partial (53%)
Mtr.10248.1.S1_at	4.77216	9.02827	9.86711	8.27407	8.91132	9.09245	TC106074 /FEA=mRNA /DEF=similar to UP|P93551 (P93551) Peroxidase precursor (Fragment) , partial (59%)
Mtr.26694.1.S1_at	7.84006	7.41128	3.01846	3.00277	2.74635	2.90738	1554.m00045 /FEA=mRNA /DEF=AC152352.10 19617 20029 mth2-77a17
Mtr.43492.1.S1_at	5.93995	7.24466	9.2348	10.6973	11.0332	10.9336	TC95455 /FEA=mRNA /DEF=weakly similar to UP|Q8RX77 (Q8RX77) At1g69870/T17F3_10, partial (78%)
Mtr.20187.1.S1_at	11.3425	10.9508	8.82002	9.10085	8.57702	6.24928	IMGAG|1104.m00017 /FEA=mRNA /DEF=Naringenin-chalcone synthase; Type III polyketide synthase AC146575.3.171 96668 95373 mth2-145m4 01/13/05
Mtr.16552.1.S1_at	3.18077	8.27341	5.67697	4.4166	4.77245	3.88805	IMGAG|873.m00010 /FEA=mRNA /DEF=Protein of unknown function DUF239 AC135462.20.91 67367 65090 mth2-35o17 01/13/05
Mtr.2940.1.S1_at	6.50413	8.7268	5.15036	3.94844	3.63492	3.66857	CA990312 /FEA=mRNA /DEF=similar to UP|Q94EM6 (Q94EM6) Subtilisin-like protease (Fragment), partial (44%)
Mtr.21943.1.S1_s_at	3.38342	3.65173	6.31634	7.34586	7.73839	8.47232	1575.m00026 /FEA=mRNA /DEF=AC124216.19 211 2394 mth2-34o22 weakly similar to UP|O48924 (O48924) CYP83D1p (Fragment)
Mtr.29043.1.S1_at	3.47168	3.43493	3.67476	4.28901	4.93531	8.52337	CA857968 /FEA=mRNA /DEF=similar to UP|Q9M009 (Q9M009) Aldose reductase-like protein, partial (66%)
Mtr.4585.1.S1_s_at	11.2205	9.62648	7.75659	6.26743	6.49699	6.13518	AL367919 /FEA=mRNA /DEF=
Mtr.10615.1.S1_at	7.38334	10.768	12.0819	12.1508	12.4641	12.1087	TC107379 /FEA=mRNA /DEF=similar to UP|Q9SWW6 (Q9SWW6) Cellulose synthase catalytic subunit (IRX3) (AT5g17420/T10B6_80), partial (78%)
Mtr.45469.1.S1_at	7.50815	9.75474	11.0299	12.5882	12.4916	11.6802	TC99720 /FEA=mRNA /DEF=similar to UP|Q9XFC1 (Q9XFC1) Stearoyl acyl carrier protein desaturase Lldd3A20, partial (48%)
Mtr.10204.1.S1_at	8.49654	9.71729	10.9315	12.2098	12.4336	13.5763	TC105884 /FEA=mRNA /DEF=similar to UP|Q9G3R5 (Q9G3R5) NADH dehydrogenase subunit 4L, partial (16%)
Mtr.35341.1.S1_at	10.0005	9.30941	7.2319	5.8	5.52788	4.92078	CX550345 /FEA=mRNA /DEF=similar to UP|Q84WJ4 (Q84WJ4) At5g57100, partial (54%)
Mtr.17526.1.S1_at	3.29129	3.30171	7.32554	8.26683	8.36958	7.2813	IMGAG|915.m00005 /FEA=mRNA /DEF=Protein of unknown function DUF6 AC137820.11.51 22387 20552 mth2-15f9 01/13/05
Mtr.41735.1.S1_at	4.07819	4.58896	6.6203	7.58152	7.84998	9.15281	TC110006 /FEA=mRNA /DEF=similar to UP|Q5ZE26 (Q5ZE26) ABC1 protein-like, partial (67%)
Mtr.8479.1.S1_at	8.232	10.883	12.3554	13.0595	13.3049	13.209	TC100328 /FEA=mRNA /DEF=weakly similar to UP|Q9LUC5 (Q9LUC5) Cytochrome P450, partial (55%)
Mtr.19772.1.S1_at	5.69378	7.57037	8.6051	9.76461	9.78541	10.7656	IMGAG|1194.m00013 /FEA=mRNA /DEF=Zn-finger, B-box; Protein of unknown function DUF597 AC148237.7.131 73853 71348 mth2-1o14 01/13/05
Mtr.14524.1.S1_at	4.34458	7.33135	9.41454	8.99251	8.59761	7.04974	IMGAG|1225.m00007 /FEA=mRNA /DEF=Glucose/ribitol dehydrogenase; Short-chain dehydrogenase/reductase SDR AC148817.3.61 28672 26364 mth2-22c10 01/13/05
Mtr.32010.1.S1_at	8.24683	11.3078	12.7618	13.2864	13.3164	12.0817	AL389056 /FEA=mRNA /DEF=
Msa.2842.1.S1_at	8.26002	10.116	5.6311	5.43954	5.36807	5.04646	iMsa.2842 /TID=Msa.2842.1 /CNT=1 /FEA=mRNA /TIER=ConsEnd /STK=0 /NOTE=sequence(s) not in UniGene /DEF=
Msa.2712.1.S1_at	8.96857	7.8147	4.70378	5.20626	4.85083	3.9037	iMsa.2712 /TID=Msa.2712.1 /CNT=1 /FEA=mRNA /TIER=ConsEnd /STK=0 /NOTE=sequence(s) not in UniGene /DEF=
Mtr.47762.1.S1_at	4.17867	8.66841	6.21644	5.52205	4.87041	3.60537	1630.m00038 /FEA=mRNA /DEF=AC138014.31 56804 57198 mth2-17p13
Mtr.1675.1.S1_at	4.70258	7.44853	9.43474	9.45081	9.76457	7.78568	AW697208 /FEA=mRNA /DEF=
Mtr.24712.1.S1_at	9.26225	8.9537	9.06149	7.49487	7.18574	4.20375	1761.m00053 /FEA=mRNA /DEF=AC152349.3 100761 99897 mth2-52p10
Mtr.45770.1.S1_at	9.65402	9.7084	7.51006	6.19557	5.65182	4.64997	IMGAG|1232.m00018 /FEA=mRNA /DEF=Peptidase S8 and S53, subtilisin, kexin, sedolisin; Proteinase inhibitor I9, subtilisin propeptide; Protease-associated PA; Proteinase inhibitor, propeptide AC148994.3.181 86532 84085 mth2-3c7 01/13/05
Mtr.5109.1.S1_at	3.14856	6.35791	8.20691	7.70225	7.86951	7.27281	AW687530 /FEA=mRNA /DEF=similar to UP|C821_PEA (Q43068) Cytochrome P450 82A1 (CYPLXXXII) (Fragment) , partial (15%)
Mtr.39296.1.S1_at	2.76681	2.81566	2.88675	2.92764	3.01683	7.82515	TC104605 /FEA=mRNA /DEF=similar to UP|Q9AYU0 (Q9AYU0) Quinone-oxidoreductase QR2, partial (98%)
Mtr.39897.1.S1_at	8.39258	12.9696	13.4505	12.8662	12.1647	9.17192	TC105988 /FEA=mRNA /DEF=similar to UP|P93697 (P93697) CPRD12 protein, partial (61%)
Mtr.20187.1.S1_x_at	10.3425	9.91346	7.89747	8.12096	7.59596	5.28492	IMGAG|1104.m00017 /FEA=mRNA /DEF=Naringenin-chalcone synthase; Type III polyketide synthase AC146575.3.171 96668 95373 mth2-145m4 01/13/05
Mtr.19647.1.S1_at	8.7094	6.50272	4.73757	3.72797	3.65241	3.77088	IMGAG|1084.m00019 /FEA=mRNA /DEF=hypothetical protein AC146329.17.191 99567 99166 mth2-5i21 01/13/05
Mtr.38347.1.S1_at	7.69845	8.6893	9.27798	10.5516	10.5758	12.7551	TC102589 /FEA=mRNA /DEF=weakly similar to UP|TM26_HUMAN (Q12899) Tripartite motif protein 26 (Zinc finger protein 173) (Acid finger protein) (AFP) (RING finger protein 95), partial (5%)
Mtr.41625.1.S1_s_at	6.40181	7.09736	9.35867	10.972	11.4571	10.5002	TC109757 /FEA=mRNA /DEF=homologue to UP|Q8H2B1 (Q8H2B1) DnaJ-like protein, partial (52%)
Mtr.35894.1.S1_at	5.42802	4.92367	7.19278	9.19777	8.9486	9.97761	TC98998 /FEA=mRNA /DEF=
Msa.804.1.S1_at	8.18724	11.2133	7.88294	7.95378	8.13262	6.16028	iMsa.804 /TID=Msa.804.1 /CNT=1 /FEA=mRNA /TIER=ConsEnd /STK=0 /NOTE=sequence(s) not in UniGene /DEF=
Mtr.31998.1.S1_at	4.26302	7.50831	9.31151	8.97536	8.80248	5.84473	AL388370 /FEA=mRNA /DEF=similar to UP|Q9ZP87 (Q9ZP87) Epoxide hydrolase, partial (9%)
Mtr.8418.1.S1_at	5.8398	4.35802	6.24548	8.17223	7.48354	3.12401	TC100087 /FEA=mRNA /DEF=similar to UP|Q67XN5 (Q67XN5) Xylulose kinase like protein, partial (35%)
Mtr.42879.1.S1_at	5.01469	5.2283	4.36059	7.02939	5.7418	9.40755	TC94010 /FEA=mRNA /DEF=similar to PIR|S16321|S16321 light-induced protein CPRF-2 - parsley {Petroselinum crispum;} , partial (49%)
Mtr.12953.1.S1_at	9.28049	8.67957	10.6707	11.7159	11.8261	13.7251	TC96492 /FEA=mRNA /DEF=UP|Q7X9B2 (Q7X9B2) 9/13 hydroperoxide lyase, complete
Mtr.2884.1.S1_at	3.43104	8.47014	7.70828	4.41577	4.12398	3.42534	CA917313 /FEA=mRNA /DEF=weakly similar to UP|Q66GQ2 (Q66GQ2) At5g41620, partial (10%)
Mtr.19370.1.S1_at	3.95878	5.25104	8.0389	9.00071	7.86833	4.62767	IMGAG|1174.m00026 /FEA=mRNA /DEF=unnamed protein product; emb|CAB81597.1 gene_id:MJJ3.26 strong similarity to unknown protein-related AC147434.11.251 112319 113702 mth2-28h7 01/13/05
Mtr.40705.1.S1_s_at	8.45507	8.73196	3.99564	3.97623	3.76683	3.69009	TC107875 /FEA=mRNA /DEF=
Mtr.32751.1.S1_at	3.5075	4.97956	7.27338	8.54757	8.27433	6.54581	BE320710 /FEA=mRNA /DEF=weakly similar to UP|Q75WU3 (Q75WU3) Leucine-rich repeat receptor-like protein kinase 1, partial (17%)
Mtr.42951.1.S1_at	10.6448	10.656	8.26126	6.48381	6.43322	5.61919	TC94182 /FEA=mRNA /DEF=similar to GB|AAP49525.1|31376397|BT008763 At1g28110 {Arabidopsis thaliana;} , partial (82%)
Mtr.7337.1.S1_at	8.26169	3.66208	3.3964	3.31983	3.43346	3.22613	TC107321 /FEA=mRNA /DEF=similar to UP|E6_GOSHI (Q01197) Protein E6, partial (11%)
Mtr.31632.1.S1_at	9.25525	6.12095	4.84052	4.22166	4.24272	4.34158	AL372863 /FEA=mRNA /DEF=homologue to UP|Q6RC06 (Q6RC06) Serine/threonine protein kinase, partial (7%)
Mtr.32302.1.S1_at	7.68888	7.01517	2.90573	2.68632	2.65618	2.73197	AW687545 /FEA=mRNA /DEF=similar to GB|AAH22320.1|18490175|BC022320 S100Z protein {Homo sapiens;} , partial (16%)
Mtr.31750.1.S1_at	8.66396	7.32052	9.57459	11.1845	12.3515	12.2183	AL378430 /FEA=mRNA /DEF=similar to UP|ST34_ARATH (Q9LW86) Probable sulfate transporter 3.4, partial (13%)
Mtr.19853.1.S1_at	9.4939	8.76911	5.47993	7.69279	7.62999	10.5107	IMGAG|1091.m00039 /FEA=mRNA /DEF=ammonium transporter AC146554.5.391 126760 131574 mth2-9l7 01/13/05
Mtr.11373.1.S1_at	6.2402	6.89274	9.02053	10.5373	11.2708	10.4551	TC109756 /FEA=mRNA /DEF=similar to UP|Q8H2B1 (Q8H2B1) DnaJ-like protein, partial (91%)
Mtr.11440.1.S1_at	10.1567	9.79706	8.39589	6.583	5.76656	5.12894	TC109949 /FEA=mRNA /DEF=similar to UP|T215_ARATH (O23403) Thylakoid lumenal 21.5 kDa protein, chloroplast precursor, partial (61%)
Mtr.46230.1.S1_at	7.50748	10.6657	9.30942	7.14004	6.75903	5.63816	IMGAG|741.m00010 /FEA=mRNA /DEF=Aminotransferase, class I and II; Aminotransferases class-I pyridoxal-phosphate-binding site AC122168.14.91 48523 51948 mth2-4o4 01/13/05
Mtr.18295.1.S1_at	9.59981	9.87187	8.75473	7.438	6.90116	4.84684	IMGAG|947.m00014 /FEA=mRNA /DEF=Zinc-containing alcohol dehydrogenase superfamily; NAD-binding site; GroES-like AC138580.19.131 54034 49885 mth2-14e15 01/13/05
Msa.2874.1.S1_at	5.06832	5.86887	8.05524	9.61753	10.0901	9.20395	iMsa.2874 /TID=Msa.2874.1 /CNT=1 /FEA=mRNA /TIER=ConsEnd /STK=0 /NOTE=sequence(s) not in UniGene /DEF=
Mtr.13901.1.S1_at	5.00487	9.38689	9.0954	8.76006	8.44406	4.36977	TC99576 /FEA=mRNA /DEF=similar to UP|Q6NMJ4 (Q6NMJ4) At3g06145, partial (43%)
Mtr.10810.1.S1_at	13.4009	12.1062	10.1455	8.98534	8.92247	8.38389	TC107986 /FEA=mRNA /DEF=PIR|S04520|S04520 histone H3 (clone pH3c-1) - alfalfa {Medicago sativa;} , complete
Mtr.848.1.S1_s_at	10.9649	10.2869	9.70175	6.79379	5.94924	6.99044	1490.m00030 /FEA=mRNA /DEF=AC151708.6 49615 46639 mth2-15h5 similar to UP|O04428 (O04428) Hypothetical protein
Mtr.23946.1.S1_at	3.04982	2.90788	6.85739	7.92337	7.70568	4.3792	1704.m00060 /FEA=mRNA /DEF=AC148346.11 92318 94374 mth2-25m19 weakly similar to UP|Q84K89 (Q84K89) Receptor kinase LRK10 (Receptor kinase LRK14)
Mtr.38026.1.S1_at	8.32049	8.49967	10.2462	11.8112	12.045	13.3345	TC101923 /FEA=mRNA /DEF=weakly similar to UP|Q6NLR6 (Q6NLR6) At4g24230, partial (8%)
Mtr.8233.1.S1_at	8.75317	6.91182	3.89545	3.9059	4.16591	3.74399	CX530967 /FEA=mRNA /DEF=
Mtr.44805.1.S1_at	9.15084	7.45666	6.8083	5.55384	4.62315	4.14353	TC98127 /FEA=mRNA /DEF=
Mtr.4260.1.S1_at	9.01051	9.27267	8.20386	8.13291	8.59388	4.26674	TC98205 /FEA=mRNA /DEF=
Mtr.35934.1.S1_at	7.98735	8.49115	8.80953	6.98614	6.76397	3.80431	TC99650 /FEA=mRNA /DEF=similar to UP|Q9LT67 (Q9LT67) Similarity to ER33 protein, partial (21%)
Mtr.33614.1.S1_at	3.95313	4.95615	5.24184	7.3025	7.27092	8.95748	BG455930 /FEA=mRNA /DEF=weakly similar to UP|Q40679 (Q40679) EFA27 for EF hand, abscisic acid, 27kD, partial (12%)
Mtr.45732.1.S1_at	8.67942	6.91933	3.92359	3.69715	3.73109	3.67593	IMGAG|1231.m00005 /FEA=mRNA /DEF=putative centromere protein AC148971.3.41 14119 11390 mth2-79e23 01/13/05
Msa.3019.1.S1_at	3.63378	3.43403	3.70134	5.12036	5.56361	8.43728	iMsa.3019 /TID=Msa.3019.1 /CNT=1 /FEA=mRNA /TIER=ConsEnd /STK=0 /NOTE=sequence(s) not in UniGene /DEF=
Mtr.35660.1.S1_at	8.91587	8.54311	7.24644	8.14136	8.22993	12.2485	TC110477 /FEA=mRNA /DEF=weakly similar to UP|Q8W539 (Q8W539) Lipid transfer protein-like protein, partial (78%)
Mtr.37608.1.S1_at	8.04925	7.61845	3.8725	3.64493	4.14929	3.04954	TC101041 /FEA=mRNA /DEF=
Mtr.9677.1.S1_at	6.06437	10.1045	11.0631	10.925	10.8922	10.8332	TC104041 /FEA=mRNA /DEF=
Mtr.9675.1.S1_at	10.0834	8.73267	8.10101	7.25697	7.11558	5.08507	TC104037 /FEA=mRNA /DEF=weakly similar to UP|O23278 (O23278) Salt-inducible protein homolog, partial (6%)
Msa.2701.1.S1_at	6.8787	7.22427	7.75697	9.87962	9.48944	11.8738	iMsa.2701 /TID=Msa.2701.1 /CNT=1 /FEA=mRNA /TIER=ConsEnd /STK=0 /NOTE=sequence(s) not in UniGene /DEF=
Mtr.31148.1.S1_at	9.04487	6.70477	5.3811	4.97369	5.04889	4.052	AJ497224 /FEA=mRNA /DEF=similar to UP|Q9ASZ0 (Q9ASZ0) AT5g06230/MBL20_11, partial (6%)
Mtr.8696.1.S1_at	7.91525	8.27216	8.91253	11.035	10.8523	12.908	TC101057 /FEA=mRNA /DEF=similar to UP|Q5TJD4 (Q5TJD4) Zinc finger DNA-binding protein, partial (36%)
Mtr.9142.1.S1_at	7.98481	3.08481	3.14786	3.09375	3.01395	2.99316	TC102518 /FEA=mRNA /DEF=weakly similar to UP|Q8L685 (Q8L685) Pherophorin-dz1 protein precursor, partial (6%)
Mtr.8459.1.S1_at	6.04395	8.81004	10.4462	10.602	11.0353	10.714	TC100257 /FEA=mRNA /DEF=weakly similar to GB|AAO42821.1|28416581|BT004575 At3g60520 {Arabidopsis thaliana;} , partial (22%)
Mtr.12008.1.S1_at	5.67837	8.64104	9.71707	10.5894	10.6578	10.669	TC111879 /FEA=mRNA /DEF=similar to UP|Q6L610 (Q6L610) Gamma-glutamyl transferase, partial (3%)
Msa.1171.1.S1_at	5.60075	9.86346	10.5906	9.65105	9.66752	6.75313	iMsa.1171 /TID=Msa.1171.1 /CNT=1 /FEA=mRNA /TIER=ConsEnd /STK=0 /NOTE=sequence(s) not in UniGene /DEF=
Mtr.43229.1.S1_at	8.33665	8.11281	4.76317	4.12848	4.71958	9.11766	TC94854 /FEA=mRNA /DEF=homologue to UP|Q8S901 (Q8S901) Syringolide-induced protein 14-1-1, partial (23%)
Mtr.7227.1.S1_at	6.01964	8.06684	10.3756	9.74837	8.8759	5.38779	TC103336 /FEA=mRNA /DEF=
Mtr.48637.1.S1_at	8.83582	8.78329	4.44228	4.03558	3.8505	3.90553	IMGAG|1264.m00019 /FEA=mRNA /DEF=Proteinase inhibitor, propeptide; Peptidase S8 and S53, subtilisin, kexin, sedolisin; Protease-associated PA AC151481.4.181 95573 92652 mth2-3m11 01/13/05
Mtr.21272.1.S1_at	4.81773	5.85863	6.28872	7.31257	8.24322	9.80291	IMGAG|1248.m00019 /FEA=mRNA /DEF=Heavy metal transport/detoxification protein AC149303.10.191 113506 113069 mth2-76a20 01/13/05
Mtr.27772.1.S1_s_at	5.44687	8.26199	10.1	10.2163	10.4292	10.2647	BE999033 /FEA=mRNA /DEF=similar to UP|Q85QA2 (Q85QA2) I-Cg1I protein (Fragment), partial (6%)
Mtr.43771.1.S1_at	7.5309	10.9078	12.5108	12.111	11.4914	8.54792	TC96028 /FEA=mRNA /DEF=
Mtr.40073.1.S1_at	5.846	4.50118	6.19742	7.4049	7.586	9.48078	TC106447 /FEA=mRNA /DEF=
Mtr.5646.1.S1_at	3.69595	3.54684	5.65686	7.90224	7.48023	8.52603	BF641363 /FEA=mRNA /DEF=similar to UP|Q68PF8 (Q68PF8) Glutathione S-transferase , partial (87%)
Mtr.15289.1.S1_at	12.1719	11.0484	10.6311	9.63194	9.23393	7.19569	IMGAG|781.m00013 /FEA=mRNA /DEF=Lipoxygenase, LH2; Lipase/lipooxygenase, PLAT/LH2 AC125389.32.121 50703 51444 mth2-12a18 01/13/05
Mtr.38034.1.S1_at	4.30544	4.39639	6.68557	8.40596	8.94082	9.28119	TC101934 /FEA=mRNA /DEF=weakly similar to UP|Q9SHK4 (Q9SHK4) F12K11.6, partial (13%)
Mtr.11391.1.S1_at	8.58942	6.90062	4.98013	3.61498	3.788	3.83126	TC109803 /FEA=mRNA /DEF=weakly similar to GB|AAP88350.1|32815931|BT009716 At3g20570 {Arabidopsis thaliana;} , partial (44%)
Mtr.6654.1.S1_at	8.18763	5.19519	4.55264	4.9134	5.11073	9.52659	BQ155246 /FEA=mRNA /DEF=
Mtr.44198.1.S1_at	7.01468	8.52452	10.5396	11.7703	11.9876	11.0506	TC96889 /FEA=mRNA /DEF=
Mtr.7091.1.S1_at	5.5715	6.72762	7.29344	8.05925	9.58851	10.5441	CX540050 /FEA=mRNA /DEF=weakly similar to UP|O82617 (O82617) T9A4.2 protein (Zinc-finger-like protein), partial (15%)
Mtr.29531.1.S1_at	8.97187	6.9889	7.79921	10.2624	10.8003	11.9604	TC105266 /FEA=mRNA /DEF=
Mtr.9834.1.S1_at	4.14118	5.08667	5.5726	6.15026	5.92203	9.1121	TC104538 /FEA=mRNA /DEF=
Mtr.38932.1.S1_at	3.27863	3.52965	3.48009	3.52938	3.83771	8.24835	TC103858 /FEA=mRNA /DEF=similar to UP|MASY_SOYBN (P45458) Malate synthase, glyoxysomal (MS) (Fragment) , partial (39%)
Mtr.38275.1.S1_at	5.69835	5.91261	8.18665	10.1609	10.6674	10.5015	TC102433 /FEA=mRNA /DEF=similar to UP|Q8S9K9 (Q8S9K9) AT4g03420/F9H3_4, partial (76%)
Mtr.9670.1.S1_at	4.33826	6.30776	7.88092	9.10449	9.10842	9.30583	TC104017 /FEA=mRNA /DEF=similar to UP|Q93Z10 (Q93Z10) AT5g11580/F15N18_170, partial (14%)
Mtr.13536.1.S1_at	7.51731	9.66234	10.8448	11.1591	11.1588	12.4832	TC98319 /FEA=mRNA /DEF=similar to UP|Q8H770 (Q8H770) Bifunctional lysine-ketoglutarate reductase/saccharopine dehydrogenase, partial (24%)
Mtr.23365.1.S1_at	6.99934	8.619	9.74546	11.2076	11.5029	11.9651	1669.m00038 /FEA=mRNA /DEF=AC145513.23 42372 41282 mth2-26m10 weakly similar to UP|Q6JE35 (Q6JE35) S1-locus linked F-box protein
Mtr.7071.1.S1_at	4.11873	5.38056	5.64321	7.23401	7.49038	9.08338	CX539020 /FEA=mRNA /DEF=weakly similar to GB|CAC87644.1|22798798|ATH316231 alcohol oxidase {Arabidopsis thaliana;} , partial (24%)
Mtr.36985.1.S1_at	3.1602	7.97359	3.98823	3.07987	3.00998	3.34186	TC105446 /FEA=mRNA /DEF=
Mtr.46039.1.S1_at	9.47609	6.91569	4.86995	4.51261	4.5897	5.90015	IMGAG|924.m00006 /FEA=mRNA /DEF=Lipolytic enzyme, G-D-S-L AC137837.3.61 23802 26398 mth2-30e7 01/13/05
Mtr.19617.1.S1_at	6.82694	9.36894	10.3255	10.6271	11.1446	11.7902	IMGAG|1188.m00001 /FEA=mRNA /DEF=Major facilitator superfamily; Sugar transporter; Sugar transporter superfamily; General substrate transporter; Major facilitator superfamily MFS_1 AC147964.10.11 8928 11488 mth2-5i18 01/13/05
Mtr.5504.1.S1_at	5.18892	8.29813	4.18566	3.33498	3.50938	3.59506	BF633206 /FEA=mRNA /DEF=similar to GB|AAP21370.1|30102904|BT006562 At3g27200 {Arabidopsis thaliana;} , partial (56%)
Mtr.17209.1.S1_at	10.5454	9.94982	9.11103	7.19858	6.64036	5.58336	IMGAG|902.m00006 /FEA=mRNA /DEF=Beta tubulin; Tubulin; Tubulin/FtsZ, GTPase; Tubulin/FtsZ, C-terminal AC137065.26.61 39377 42018 mth2-29h7 01/13/05
Mtr.8568.1.S1_at	5.05433	3.23765	6.13273	8.19966	8.00587	6.23713	TC100672 /FEA=mRNA /DEF=homologue to UP|Q41099 (Q41099) Nitrite reductase precursor , partial (95%)
Mtr.21953.1.S1_at	5.53388	4.59295	5.67571	5.35945	5.24642	9.55059	1575.m00042 /FEA=mRNA /DEF=AC124216.19 67099 65018 mth2-34o22 weakly similar to TAIR|gene:2005663-GOpep .1 68408.m08067 hypothetical protein
Mtr.13942.1.S1_at	9.82094	11.5689	11.111	10.0657	9.37271	6.61321	TC99702 /FEA=mRNA /DEF=similar to UP|O48940 (O48940) Polyphosphoinositide binding protein Ssh2p, partial (89%)
Mtr.43536.1.S1_at	5.90819	6.15426	5.41702	6.41903	7.94458	10.372	TC95542 /FEA=mRNA /DEF=weakly similar to PIR|B96759|B96759 protein serine carboxypeptidase T18K17.4 [imported] - Arabidopsis thaliana {Arabidopsis thaliana;} , partial (27%)
Mtr.11086.1.S1_at	6.07918	6.9783	7.46403	9.01301	9.43827	11.0328	TC108835 /FEA=mRNA /DEF=
Mtr.47257.1.S1_at	8.9523	6.61143	5.22364	3.99973	5.11161	4.17989	1686.m00040 /FEA=mRNA /DEF=AC146853.17 18446 18667 mth2-66c24
Mtr.45213.1.S1_at	8.91389	5.46387	4.77908	4.16222	4.2305	3.96186	TC99072 /FEA=mRNA /DEF=weakly similar to UP|PGI1_ARATH (Q9M5J9) Polygalacturonase inhibitor 1 precursor (Polygalacturonase-inhibiting protein) (PGIP-1), partial (39%)
Mtr.51980.1.S1_at	3.87986	5.73525	5.08296	4.43937	4.64163	8.83167	IMGAG|803.m00019 /FEA=mRNA /DEF=Mitochondrial import inner membrane translocase, subunit Tim17/22 AC126780.18.191 73653 71962 mth2-10n4 01/13/05
Mtr.19023.1.S1_at	7.84895	6.03027	3.52649	3.06119	3.12047	2.89754	IMGAG|969.m00022 /FEA=mRNA /DEF=hypothetical protein AC140030.6.211 122051 121713 mth2-7g24 01/13/05
Mtr.10338.1.S1_s_at	8.03469	7.26799	9.0894	10.3996	10.8415	12.2181	TC106415 /FEA=mRNA /DEF=similar to UP|Q6CQD7 (Q6CQD7) Similarity, partial (68%)
Mtr.12634.1.S1_at	11.049	9.73323	8.52397	7.03526	6.81278	6.09956	TC95437 /FEA=mRNA /DEF=similar to GB|AAP68276.1|31711840|BT008837 At3g61310 {Arabidopsis thaliana;} , partial (47%)
Mtr.3052.1.S1_at	3.41286	3.36974	6.1924	8.31698	8.21451	7.68009	CB892942 /FEA=mRNA /DEF=
Mtr.41816.1.S1_at	8.65939	7.0014	5.13638	4.68209	3.71559	4.14018	TC110179 /FEA=mRNA /DEF=
Mtr.9708.1.S1_at	3.49371	3.57372	4.62028	5.8374	6.9089	8.43732	TC104154 /FEA=mRNA /DEF=weakly similar to UP|Q9SWX8 (Q9SWX8) Receptor-like kinase CHRK1, partial (26%)
Msa.2924.1.S1_at	9.26473	8.96993	7.91678	6.06644	6.28114	4.32202	iMsa.2924 /TID=Msa.2924.1 /CNT=1 /FEA=mRNA /TIER=ConsEnd /STK=0 /NOTE=sequence(s) not in UniGene /DEF=
Msa.1804.1.S1_s_at	8.54173	8.44662	5.63081	3.93258	4.32667	3.59922	iMsa.1804 /TID=Msa.1804.1 /CNT=1 /FEA=mRNA /TIER=ConsEnd /STK=0 /NOTE=sequence(s) not in UniGene /DEF=
Mtr.34418.1.S1_at	5.42461	6.74587	8.93949	10.1743	10.3552	10.3584	BQ147469 /FEA=mRNA /DEF=UP|Q6P0R8 (Q6P0R8) LOC407656 protein (Fragment), partial (2%)
Mtr.20398.1.S1_at	8.89425	10.6379	11.8766	9.87754	9.42071	6.94323	IMGAG|1216.m00005 /FEA=mRNA /DEF=Targeting for Xklp2 AC148487.14.51 23929 25865 mth2-57f20 01/13/05
Mtr.39998.1.S1_at	3.42907	6.58568	8.36172	5.57901	4.48959	3.73741	TC106262 /FEA=mRNA /DEF=similar to UP|Q76KV8 (Q76KV8) Short-chain alcohol dehydrogenase A (Fragment), partial (66%)
Mtr.31510.1.S1_at	5.30796	4.83661	5.6937	7.49608	7.55019	9.76638	AL368332 /FEA=mRNA /DEF=weakly similar to UP|Q8L685 (Q8L685) Pherophorin-dz1 protein precursor, partial (11%)
Mtr.9387.1.S1_at	9.23422	10.5886	11.3101	10.2526	9.73147	6.38116	TC103189 /FEA=mRNA /DEF=similar to UP|Q65YS1 (Q65YS1) Uncoupling protein a, partial (47%)
Mtr.28671.1.S1_at	9.24704	7.01342	5.25043	4.62546	4.45486	4.31878	BI309753 /FEA=mRNA /DEF=similar to UP|Q9FM23 (Q9FM23) Receptor-like protein kinase, partial (27%)
Mtr.11810.1.S1_at	7.33044	9.4541	10.1071	9.28018	8.98861	5.1801	TC111132 /FEA=mRNA /DEF=weakly similar to GB|AAT71940.1|50253476|BT015068 At2g25770 {Arabidopsis thaliana;} , partial (23%)
Mtr.35564.1.S1_at	10.2811	7.77178	6.819	5.82758	5.3549	7.59021	TC105747 /FEA=mRNA /DEF=weakly similar to UP|O95621 (O95621) Tic, partial (3%)
Mtr.9352.1.S1_at	5.56609	7.63425	8.26226	9.04654	9.75162	10.4921	TC103105 /FEA=mRNA /DEF=
Mtr.32541.1.S1_at	7.79235	5.42021	2.9832	2.86797	3.09647	3.00816	AW695272 /FEA=mRNA /DEF=similar to UP|XT32_ARATH (Q9SJL9) Probable xyloglucan endotransglucosylase/hydrolase protein 32 precursor (At-XTH32) (XTH-32) , partial (51%)
Mtr.42133.1.S1_at	8.91966	8.29	6.55146	6.03799	5.88605	3.99552	TC110819 /FEA=mRNA /DEF=similar to PIR|T05606|T05606 protein kinase homolog F9D16.210 - Arabidopsis thaliana {Arabidopsis thaliana;} , partial (48%)
Mtr.26785.1.S1_at	4.91855	7.03313	9.70311	9.83739	9.41131	5.16696	AI737578 /FEA=mRNA /DEF=
Mtr.13610.1.S1_at	3.86884	4.78685	5.6621	7.48953	7.82017	8.78749	TC98533 /FEA=mRNA /DEF=similar to GB|AAP31919.1|30387507|BT006575 At5g54130 {Arabidopsis thaliana;} , partial (57%)
Mtr.25174.1.S1_at	10.5983	9.75852	8.20601	6.53491	6.09767	5.68083	1796.m00041 /FEA=mRNA /DEF=CR932957.1 28725 32785 mth2-58c3 similar to TAIR|gene:3713656-GOpep .1 68408.m02925 14-3-3 protein GF14 iota (grf12) identical to 14-3-3 protein
Mtr.43130.1.S1_s_at	8.48565	6.58425	5.6511	3.56986	3.58259	3.63187	TC94607 /FEA=mRNA /DEF=weakly similar to UP|XTH9_ARATH (Q8LDW9) Xyloglucan endotransglucosylase/hydrolase protein 9 precursor (At-XTH9) (XTH-9) , partial (11%)
Mtr.13171.1.S1_at	5.37485	7.80051	9.34416	10.2905	10.1292	8.20853	TC97157 /FEA=mRNA /DEF=UP|O82615 (O82615) T9A4.6 protein (Probable wound-induced protein), partial (21%)
Mtr.41159.1.S1_at	9.60069	8.08099	4.6889	4.82944	4.96032	8.85152	TC108837 /FEA=mRNA /DEF=similar to UP|Q8LGQ4 (Q8LGQ4) Aintegumenta-like protein, partial (21%)
Mtr.39637.1.S1_s_at	4.84832	6.88193	8.00356	9.75969	9.64747	7.78648	TC105326 /FEA=mRNA /DEF=weakly similar to UP|Q960W5 (Q960W5) LD32021p, partial (3%)
Mtr.49172.1.S1_at	9.40586	13.1344	14.204	14.317	14.1347	12.8033	IMGAG|1021.m00005 /FEA=mRNA /DEF=hypothetical protein AC143341.8.41 15025 15231 mth2-7a11 01/13/05
Mtr.29340.1.S1_at	4.30722	9.21794	7.10577	6.16843	6.77359	8.50775	CB894445 /FEA=mRNA /DEF=similar to UP|Q84NG3 (Q84NG3) Flavonoid 3',5'-hydroxylase, partial (36%)
Mtr.9228.1.S1_at	8.65496	7.62296	4.7369	3.81456	3.74498	5.71503	TC102761 /FEA=mRNA /DEF=weakly similar to UP|Q948K9 (Q948K9) CmE8 protein, partial (67%)
Mtr.11955.1.S1_at	11.4437	10.5756	10.166	9.42026	9.14492	6.53422	TC111658 /FEA=mRNA /DEF=weakly similar to PIR|C86431|C86431 T5I8.5 protein - Arabidopsis thaliana {Arabidopsis thaliana;} , partial (23%)
Mtr.32681.1.S1_at	6.08159	5.38232	6.69866	8.43574	8.75064	10.2907	BE316574 /FEA=mRNA /DEF=weakly similar to GB|AAR24759.1|38604032|BT010981 At2g41120 {Arabidopsis thaliana;} , partial (13%)
Mtr.32691.1.S1_at	10.1653	9.66683	8.41564	6.9304	6.39465	5.25774	BE317556 /FEA=mRNA /DEF=
Mtr.27878.1.S1_at	7.88377	3.33194	3.00178	2.98578	3.06746	2.97714	BF006345 /FEA=mRNA /DEF=weakly similar to UP|O49820 (O49820) Isoflavone reductase-like protein, partial (61%)
Mtr.31197.1.S1_at	3.84478	3.75968	4.25128	4.68412	4.89318	8.66403	AJ498697 /FEA=mRNA /DEF=similar to UP|Q6DR94 (Q6DR94) Glycinin subunit G7, partial (28%)
Mtr.46628.1.S1_s_at	8.17845	8.68461	9.00494	7.34749	6.22232	4.10083	1746.m00050 /FEA=mRNA /DEF=AC151725.12 66955 65297 mth2-164l16 weakly similar to UP|P93549 (P93549) Peroxidase precursor (EC 1.11.1.7) (Fragment)
Mtr.49019.1.S1_at	6.76664	8.24008	4.81054	4.82807	5.04282	9.71462	IMGAG|931.m00010 /FEA=mRNA /DEF=Glycoside hydrolase, family 1 AC138016.14.101 73898 81170 mth2-34f15 01/13/05
Mtr.50858.1.S1_s_at	3.636	4.14544	5.54312	6.84328	7.31376	8.5387	IMGAG|1032.m00010 /FEA=mRNA /DEF=hypothetical protein AC144478.20.91 68837 68622 mth2-20b20 01/13/05
Mtr.49099.1.S1_at	3.38383	4.21163	7.1506	8.28542	8.2526	7.27053	IMGAG|935.m00021 /FEA=mRNA /DEF=Villin headpiece AC138087.17.211 102952 100688 mth2-22p8 01/13/05
Mtr.33788.1.S1_at	8.95091	8.07091	6.53904	4.29156	4.11788	4.05144	BI269326 /FEA=mRNA /DEF=
Mtr.32559.1.S1_at	7.7822	8.78429	8.63404	6.20153	6.19186	3.88539	AW695729 /FEA=mRNA /DEF=similar to UP|O49524 (O49524) Pherophorin - like protein, partial (8%)
Mtr.43862.1.S1_at	10.4799	10.9618	9.65473	6.06363	6.87448	7.10959	TC96195 /FEA=mRNA /DEF=similar to UP|Q9ZS86 (Q9ZS86) T4B21.20 protein, partial (73%)
Msa.1821.1.S1_at	5.47914	5.95387	7.0527	8.02382	8.32054	10.3746	iMsa.1821 /TID=Msa.1821.1 /CNT=1 /FEA=mRNA /TIER=ConsEnd /STK=0 /NOTE=sequence(s) not in UniGene /DEF=
Mtr.10427.1.S1_at	10.615	8.84886	5.71958	6.66139	6.2375	10.2873	TC106739 /FEA=mRNA /DEF=similar to UP|Q75LF9 (Q75LF9) Expressed protein, partial (14%)
Mtr.33345.1.S1_s_at	5.20501	6.89528	8.63985	9.26394	9.57742	10.0983	BF650958 /FEA=mRNA /DEF=weakly similar to UP|Q94AB7 (Q94AB7) AT5g41350/MYC6_6, partial (25%)
Mtr.36903.1.S1_at	5.82919	5.94656	7.05201	8.97326	9.54782	10.7216	CX549773 /FEA=mRNA /DEF=similar to UP|Q40485 (Q40485) C1C-Nt1 protein, partial (8%)
Mtr.40569.1.S1_at	10.2997	10.7895	9.99163	8.47978	7.82547	5.89726	TC107567 /FEA=mRNA /DEF=similar to UP|Q8LPJ3 (Q8LPJ3) Alpha-mannosidase, partial (56%)
Mtr.38938.1.S1_at	8.86763	7.66867	8.31862	8.61443	8.11899	12.5592	TC103867 /FEA=mRNA /DEF=similar to GB|AAL77714.1|18700208|AY078013 AT5g10580/F12B17_70 {Arabidopsis thaliana;} , partial (87%)
Mtr.31857.1.S1_at	7.80527	5.94555	3.48119	2.91616	2.95406	3.06866	AL383161 /FEA=mRNA /DEF=similar to UP|Q6K5J0 (Q6K5J0) Ubiquitin-like protein, partial (10%)
Mtr.52049.1.S1_at	7.84288	7.51814	3.26021	2.95419	3.01105	2.97275	IMGAG|779.m00014 /FEA=mRNA /DEF=Cupredoxin; Plastocyanin-like AC124972.40.141 32310 33583 mth2-24j4 01/13/05
Msa.1505.1.S1_at	7.99796	8.3626	9.85863	11.8303	12.0614	12.8852	iMsa.1505 /TID=Msa.1505.1 /CNT=1 /FEA=mRNA /TIER=ConsEnd /STK=0 /NOTE=sequence(s) not in UniGene /DEF=
Mtr.18873.1.S1_at	8.08893	6.21046	4.36345	3.57346	3.59595	3.20285	IMGAG|966.m00005 /FEA=mRNA /DEF=Glycoside hydrolase, family 17 AC140026.11.51 15911 14348 mth2-36j24 01/13/05
Mtr.29156.1.S1_at	6.10425	6.92763	9.82989	8.79117	7.75036	4.94536	CA990514 /FEA=mRNA /DEF=
Mtr.37835.1.S1_at	3.11933	5.96624	8.00314	7.67556	7.6004	4.62746	TC101520 /FEA=mRNA /DEF=similar to UP|Q39224 (Q39224) SRG1 protein (F6I1.30/F6I1.30) (At1g17020/F6I1.30), partial (53%)
Mtr.47461.1.S1_at	7.82372	7.42862	3.3674	2.94071	3.85196	3.42663	1664.m00034 /FEA=mRNA /DEF=AC145218.18 77376 77753 mth2-34l18
Mtr.21255.1.S1_at	6.61441	8.39958	3.55982	3.51685	3.62217	3.81179	IMGAG|1147.m00025 /FEA=mRNA /DEF=Zn-finger, Dof type AC146855.5.251 118556 117546 mth2-16c23 01/13/05
Mtr.16728.1.S1_at	12.2129	9.67805	7.33057	7.95741	8.35705	9.84699	IMGAG|835.m00016 /FEA=mRNA /DEF=Fibrillarin AC130809.24.161 65674 68692 mth2-15i12 01/13/05
Mtr.1281.1.S1_at	8.59825	8.50776	5.46587	4.10359	3.71646	6.68994	1558.m00047 /FEA=mRNA /DEF=AC140914.19 7409 5201 mth2-18h17 similar to TAIR|gene:2017883-GOpep .1 68408.m08555 mitochondrial carrier protein family contains Pfam profile:
Mtr.14736.1.S1_s_at	5.30646	6.3992	7.81771	3.17736	2.93865	6.23088	IMGAG|760.m00018 /FEA=mRNA /DEF=Protein kinase-like; Serine/threonine protein kinase; Tyrosine protein kinase; Protein of unknown function DUF26; Serine/threonine protein kinase, active site AC123975.16.171 75687 80797 mth2-12m13 01/13/05
Mtr.10977.1.S1_at	7.89148	6.92352	3.43411	3.2044	3.01312	3.23636	TC108485 /FEA=mRNA /DEF=similar to UP|Q7MYQ0 (Q7MYQ0) Ferric enterobactin transport system permease protein FepG, partial (5%)
Mtr.38444.1.S1_at	3.18491	4.00113	3.77813	5.55423	4.94754	8.06312	TC102804 /FEA=mRNA /DEF=weakly similar to PIR|T00552|T00552 lysophospholipase homolog F12L6.8 - Arabidopsis thaliana {Arabidopsis thaliana;} , partial (88%)
Mtr.38096.1.S1_at	3.63586	3.87123	4.072	5.81296	6.11958	8.51373	TC102080 /FEA=mRNA /DEF=similar to UP|WRK3_ARATH (Q9ZQ70) Probable WRKY transcription factor 3 (WRKY DNA-binding protein 3), partial (36%)
Msa.1891.1.S1_at	7.04762	8.86294	6.96394	5.29667	5.05425	3.98605	iMsa.1891 /TID=Msa.1891.1 /CNT=1 /FEA=mRNA /TIER=ConsEnd /STK=0 /NOTE=sequence(s) not in UniGene /DEF=
Mtr.18771.1.S1_at	8.06423	3.33084	3.18803	4.49817	4.86443	4.6457	IMGAG|962.m00023 /FEA=mRNA /DEF=Plant protein of unknown function DUF828 AC139748.10.221 112867 116087 mth2-15o24 01/13/05
Mtr.30198.1.S1_at	7.58015	7.8025	10.2313	11.8493	12.358	12.4562	BF520082 /FEA=mRNA /DEF=similar to UP|Q66GM8 (Q66GM8) At5g26670, partial (21%)
Mtr.38482.1.S1_at	4.37044	4.27253	6.25937	8.29046	8.40496	9.14667	TC102895 /FEA=mRNA /DEF=
Mtr.44545.1.S1_at	5.92288	5.26651	6.96708	7.45173	9.12997	10.1401	TC97577 /FEA=mRNA /DEF=
Mtr.697.1.S1_s_at	7.52594	7.93463	7.10544	4.83403	4.05393	3.06157	1470.m00058 /FEA=mRNA /DEF=AC149578.15 45122 44847 mth2-94f23 similar to UP|AXA5_SOYBN (P33079) Auxin-induced protein 10A5
Msa.3170.1.S1_at	8.3754	12.2941	12.9952	11.3983	10.2805	8.12217	iMsa.3170 /TID=Msa.3170.1 /CNT=1 /FEA=mRNA /TIER=ConsEnd /STK=0 /NOTE=sequence(s) not in UniGene /DEF=
Mtr.38599.1.S1_at	7.57867	6.39235	3.37683	2.79373	2.70609	2.76576	TC103145 /FEA=mRNA /DEF=UP|O24101 (O24101) MtN5 protein precursor, complete
Mtr.28833.1.S1_at	3.64426	7.5558	7.33127	7.12319	6.89403	8.51534	BQ122916 /FEA=mRNA /DEF=
Mtr.9412.1.S1_at	7.42703	7.56381	9.17808	8.24407	7.50473	4.31266	TC103278 /FEA=mRNA /DEF=similar to UP|Q8LPR4 (Q8LPR4) At5g56885 (At5g56885/At5g56885), partial (35%)
Mtr.21762.1.S1_s_at	9.25846	8.99065	4.7601	4.74293	4.39309	4.5006	1563.m00039 /FEA=mRNA /DEF=AC119410.15 21349 21092 mth2-13n10 weakly similar to UP|Q9SDM7 (Q9SDM7) Hypothetical protein (Fragment)
Mtr.8172.1.S1_at	5.13836	5.24321	7.43459	8.17543	8.74837	10.0005	BQ152669 /FEA=mRNA /DEF=
Mtr.29134.1.S1_at	4.61632	8.56229	9.47547	8.00092	7.79127	7.81223	CA989549 /FEA=mRNA /DEF=
Mtr.24517.1.S1_at	9.82767	8.17242	6.17734	5.3157	5.20023	4.97092	1745.m00042 /FEA=mRNA /DEF=AC151674.8 63751 67712 mth2-28i16 weakly similar to UP|Q8RXJ0 (Q8RXJ0) Hypothetical protein At1g61000
Mtr.8877.1.S1_at	11.8958	12.5551	9.4274	7.69914	8.19413	9.42717	TC101666 /FEA=mRNA /DEF=similar to UP|Q8S0T6 (Q8S0T6) OJ1414_E05.5 protein, partial (75%)
Mtr.8905.1.S1_at	11.2244	10.2508	8.44319	6.38062	6.36896	6.39604	TC101782 /FEA=mRNA /DEF=similar to UP|Q9FGU7 (Q9FGU7) Arabidopsis thaliana genomic DNA, chromosome 5, TAC clone:K18B18, partial (12%)
Mtr.27722.1.S1_at	10.0679	11.1271	10.2827	7.87321	7.67601	6.27297	BE997422 /FEA=mRNA /DEF=similar to UP|Q69FB5 (Q69FB5) Stigma/style ABC transporter, partial (29%)
Mtr.42288.1.S1_at	9.18285	10.9982	11.6701	9.1083	8.21053	6.81722	TC111138 /FEA=mRNA /DEF=similar to UP|Q93XG4 (Q93XG4) Phytase, partial (37%)
Mtr.44170.1.S1_at	3.09324	7.68627	6.10808	2.88242	2.86583	2.8338	TC96829 /FEA=mRNA /DEF=
Mtr.29378.1.S1_at	4.45006	6.8602	9.30133	8.54105	8.11851	5.62491	CX520090 /FEA=mRNA /DEF=
Mtr.17341.1.S1_at	7.17174	5.363	3.87815	3.74952	4.05628	8.60053	IMGAG|905.m00020 /FEA=mRNA /DEF=Protein kinase-like; Serine/threonine protein kinase; Tyrosine protein kinase AC137079.9.191 83564 85692 mth2-27d17 01/13/05
Mtr.4364.1.S1_at	12.4323	10.7997	8.74569	7.96816	7.583	8.04123	AJ498325 /FEA=mRNA /DEF=homologue to UP|Q948T8 (Q948T8) Histone H4 (Fragment), partial (96%)
Mtr.13202.1.S1_at	3.61132	6.40446	8.45883	7.72338	6.80627	3.83699	TC97260 /FEA=mRNA /DEF=homologue to UP|Q9AXK0 (Q9AXK0) Cellulose synthase CesA-1, partial (26%)
Mtr.10575.1.S1_at	8.97687	8.4239	6.80859	8.30568	8.50754	11.6561	TC107231 /FEA=mRNA /DEF=similar to GB|AAP37803.1|30725562|BT008444 At4g35750 {Arabidopsis thaliana;} , partial (91%)
Mtr.18486.1.S1_at	8.16795	7.94842	6.71871	5.38927	5.33659	3.32067	IMGAG|953.m00001 /FEA=mRNA /DEF=Chlorophyll A-B binding protein AC139600.15.11 1748 2044 mth2-20m4 01/13/05
Mtr.22603.1.S1_at	11.9165	11.4657	10.7321	9.5836	8.39784	7.06932	1617.m00034 /FEA=mRNA /DEF=AC136505.26 18254 15988 mth2-24f15 homologue to UP|G3PA_PEA (P12858) Glyceraldehyde-3-phosphate dehydrogenase A, chloroplast precursor (EC 1.2.1.13) (NADP-dependent glyceraldehydephosphate dehydrogenase subunit A)
Mtr.1812.1.S1_at	5.66577	3.17016	3.17195	3.50127	4.80747	8.01642	BE202825 /FEA=mRNA /DEF=similar to UP|Q6Z527 (Q6Z527) Exostosin family-like protein, partial (19%)
Mtr.25984.1.S1_at	6.72603	8.45594	6.92307	3.61014	4.10901	3.8481	1476.m00022 /FEA=mRNA /DEF=AC150207.2 2545 4789 mte1-29a5 weakly similar to TAIR|gene:1005714166-GOpep .2 68411.m05404 expressed protein
Mtr.42556.1.S1_at	6.37575	8.75236	7.8679	5.70697	5.30221	3.90698	TC111809 /FEA=mRNA /DEF=weakly similar to UP|Q8RZF8 (Q8RZF8) Lustrin A-like, partial (30%)
Mtr.20652.1.S1_at	7.9012	7.3711	3.34967	3.08066	3.08032	3.05646	IMGAG|1225.m00017 /FEA=mRNA /DEF=Cyclin-like F-box; FBD AC148817.3.161 74165 72001 mth2-22c10 01/13/05
Mtr.18371.1.S1_at	7.88043	6.1546	3.06545	3.03798	3.03862	4.44047	IMGAG|1030.m00012 /FEA=mRNA /DEF=Protein kinase; Serine/threonine protein kinase, active site; Protein of unknown function DUF26; Tyrosine protein kinase; Protein kinase-like AC144476.11.121 39631 35744 mth2-10a6 01/13/05
Mtr.7842.1.S1_at	7.7767	8.22516	6.4673	5.38659	4.43571	3.38431	AW691487 /FEA=mRNA /DEF=
Mtr.12962.1.S1_at	10.0309	9.62072	6.48236	5.19055	5.24344	7.22887	TC96524 /FEA=mRNA /DEF=UP|Q705X3 (Q705X3) Rho GDP dissociation inhibitor 2, complete
Mtr.43023.1.S1_at	9.02407	13.0604	13.8638	13.7422	13.6933	12.9343	TC94352 /FEA=mRNA /DEF=similar to GB|AAL08296.1|15912325|AY056440 At1g60710/F8A5_23 {Arabidopsis thaliana;} , partial (73%)
Mtr.31859.1.S1_at	8.39462	5.90121	4.08152	3.915	3.55674	3.63769	AL383194 /FEA=mRNA /DEF=similar to UP|Q9ZRG1 (Q9ZRG1) Cyclin (Fragment), partial (56%)
Mtr.51976.1.S1_at	4.99065	7.29607	8.89672	9.82826	9.32664	9.33301	IMGAG|803.m00010 /FEA=mRNA /DEF=hypothetical protein AC126780.18.101 55198 55443 mth2-10n4 01/13/05
Mtr.7544.1.S1_at	7.7913	6.11814	3.20689	3.11377	2.95401	3.37086	TC99311 /FEA=mRNA /DEF=similar to UP|Q7XZD0 (Q7XZD0) Isoflavonoid glucosyltransferase, partial (13%)
Mtr.14650.1.S1_at	7.4552	10.1566	9.71738	9.04717	8.64413	5.31935	IMGAG|755.m00020 /FEA=mRNA /DEF=Cyclin-like F-box AC123575.10.201 81874 83005 mth1-31p6 01/13/05
Mtr.18524.1.S1_at	5.78194	8.61123	9.12754	5.25328	4.93423	4.29118	IMGAG|1036.m00014 /FEA=mRNA /DEF=Kinesin, motor region; Prefoldin AC144502.5.141 62567 57734 mth2-5p10 01/13/05
Mtr.25330.1.S1_at	6.7283	6.24335	7.69919	8.77742	9.27582	11.0772	1806.m00032 /FEA=mRNA /DEF=CR932967.1 32126 30858 mth2-49e21 weakly similar to UP|Q8LAI4 (Q8LAI4) Putative amino acid transport protein
Mtr.19690.1.S1_at	9.62872	10.5834	11.5574	11.5593	10.6413	6.72558	IMGAG|1086.m00024 /FEA=mRNA /DEF=Phospholipid/glycerol acyltransferase AC146341.10.241 119490 124265 mth2-10g1 01/13/05
Mtr.50411.1.S1_at	3.45991	7.41793	7.22733	2.77672	2.58594	2.71378	IMGAG|1061.m00027 /FEA=mRNA /DEF=DNA glycosylase AC144726.6.261 107628 104467 mth2-7k13 01/13/05
Mtr.3513.1.S1_at	8.72808	7.64422	4.49685	4.23075	3.94049	3.89867	AW774293 /FEA=mRNA /DEF=
Mtr.20961.1.S1_at	8.60841	6.81511	4.81796	4.02662	3.77985	3.95036	IMGAG|1135.m00016 /FEA=mRNA /DEF=Zn-finger, CCHC type AC146777.27.151 65529 68100 mth2-173c10 01/13/05
Mtr.45976.1.S1_at	6.36658	8.64057	9.45622	10.0916	10.3721	11.1917	IMGAG|1133.m00015 /FEA=mRNA /DEF=YT521-B-like protein AC146774.6.141 100205 96103 mth2-91k24 01/13/05
Mtr.47257.1.S1_s_at	8.11226	5.94669	4.15089	3.2878	4.50737	3.35647	1686.m00040 /FEA=mRNA /DEF=AC146853.17 18446 18667 mth2-66c24
Mtr.14934.1.S1_s_at	10.5259	5.70152	6.59003	8.1228	8.72499	9.07014	IMGAG|722.m00022 /FEA=mRNA /DEF=Gly rich structural protein. AC119416.15.211 64082 65107 mth2-31m16 01/13/05
Mtr.27953.1.S1_at	8.78252	6.46352	4.15108	3.96082	4.05879	4.16485	BF521511 /FEA=mRNA /DEF=similar to UP|Q9LNN8 (Q9LNN8) F8L10.1 protein, partial (12%)
Mtr.13754.1.S1_at	8.73707	6.47907	4.00774	3.99227	3.91595	4.02319	TC99059 /FEA=mRNA /DEF=UP|Q955G9 (Q955G9) Cytochrome b (Fragment), partial (5%)
Msa.1619.1.S1_at	11.7663	12.1569	11.1319	10.0626	9.01585	7.33609	iMsa.1619 /TID=Msa.1619.1 /CNT=1 /FEA=mRNA /TIER=ConsEnd /STK=0 /NOTE=sequence(s) not in UniGene /DEF=
Msa.1350.1.S1_at	6.56716	7.66999	7.16852	5.05008	4.85541	2.84933	iMsa.1350 /TID=Msa.1350.1 /CNT=1 /FEA=mRNA /TIER=ConsEnd /STK=0 /NOTE=sequence(s) not in UniGene /DEF=
Mtr.46721.1.S1_s_at	6.60264	5.79231	7.3694	8.85105	9.73025	10.6082	1737.m00057 /FEA=mRNA /DEF=AC150845.5 76451 73061 mth2-150a2 weakly similar to TIGR_Ath1|At3g14690-GOpep .1 68410.m01668 cytochrome P450, putative similar to GB:Q05047 from [Catharanthus, complete
Mtr.15442.1.S1_at	3.72834	4.06016	7.11739	6.82637	7.17987	8.54216	IMGAG|740.m00019 /FEA=mRNA /DEF=conserved hypothetical protein protein AC122167.7.181 68288 68952 mth1-10d10 01/13/05
Mtr.25543.1.S1_at	8.05093	8.00557	3.53536	3.30394	3.23739	3.30514	1428.m00028 /FEA=mRNA /DEF=AC137838.37 16809 15282 mth2-34l12 weakly similar to TAIR|gene:2083017-GOpep .1 68410.m00624 expressed protein
Mtr.14183.1.S1_at	13.661	13.9125	12.9623	12.0672	12.1945	9.09989	IMGAG|1109.m00019 /FEA=mRNA /DEF=Annexin; Annexin, type IV AC146590.23.191 81381 83098 mth2-145p10 01/13/05
Mtr.12748.1.S1_at	5.17016	6.43405	5.35855	8.04759	7.20921	9.98126	TC95824 /FEA=mRNA /DEF=
Mtr.31629.1.S1_at	7.31814	4.63148	2.52933	2.50776	2.55945	2.59372	AL372713 /FEA=mRNA /DEF=similar to UP|Q9LST1 (Q9LST1) Arabidopsis thaliana genomic DNA, chromosome 5, BAC clone:F15L12, partial (6%)
Mtr.42402.1.S1_at	8.27735	6.292	7.33783	8.70296	9.33713	11.1009	TC111444 /FEA=mRNA /DEF=weakly similar to GB|AAC47510.1|2058699|CEU94835 multiple exostoses homolog 2 {Caenorhabditis elegans;} , partial (7%)
Mtr.10481.1.S1_at	7.9016	5.24565	6.33901	6.91334	6.6297	10.0526	TC106914 /FEA=mRNA /DEF=similar to UP|CAM2_EUCGL (Q9SWB8) Caffeoyl-CoA O-methyltransferase 2 (Trans-caffeoyl-CoA 3-O-methyltransferase 2) (CCoAMT-2) (CCoAOMT-2) , partial (88%)
Mtr.38423.1.S1_at	2.94841	5.00178	7.14431	7.75465	7.1406	7.11224	TC102757 /FEA=mRNA /DEF=similar to GB|AAK97702.1|15529216|AY052232 At1g72220/T9N14_22 {Arabidopsis thaliana;} , partial (18%)
Mtr.45000.1.S1_at	5.84558	5.30709	4.26702	6.39294	5.61091	9.0726	TC98580 /FEA=mRNA /DEF=weakly similar to UP|Q8GUW5 (Q8GUW5) Trehalose-6-phosphate synthase/phosphatase (Fragment), partial (19%)
Mtr.16267.1.S1_x_at	8.89636	13.0555	13.7016	13.6616	13.6558	12.4039	IMGAG|820.m00011 /FEA=mRNA /DEF=hypothetical protein AC127429.25.111 41720 42341 mth2-9o20 01/13/05
Mtr.8553.1.S1_at	5.86925	6.6314	6.8663	7.6006	8.44444	10.6734	TC100598 /FEA=mRNA /DEF=similar to GB|BAA97483.1|8885553|AB025604 ripening-related protein-like; hydrolase-like {Arabidopsis thaliana;} , partial (74%)
Mtr.10536.1.S1_at	8.25602	7.34389	10.8547	11.6614	12.1446	10.4428	TC107098 /FEA=mRNA /DEF=similar to UP|Q8H1X9 (Q8H1X9) Omega-3 fatty acid desaturase, partial (84%)
Mtr.12668.1.S1_at	5.81116	7.92148	9.13436	8.77315	8.60218	10.61	TC95539 /FEA=mRNA /DEF=similar to UP|Q84NI6 (Q84NI6) Alkaline alpha galactosidase II, partial (52%)
Mtr.42013.1.S1_at	5.94925	10.3753	10.5323	7.94896	7.22501	5.73469	TC110565 /FEA=mRNA /DEF=weakly similar to UP|Q6YYY9 (Q6YYY9) N-acetylglucosaminyltransferase-like protein, partial (18%)
Mtr.17492.1.S1_at	9.87023	8.30347	6.38729	5.82629	5.3055	5.07279	IMGAG|1001.m00013 /FEA=mRNA /DEF=conserved hypothetical protein AC141114.14.121 38104 36480 mth2-8g20 01/13/05
Mtr.3852.1.S1_at	5.19965	9.52449	9.98393	9.70073	9.9963	7.47172	BI309999 /FEA=mRNA /DEF=
Mtr.51601.1.S1_at	4.74252	5.19613	7.27523	8.04231	8.62253	9.53906	IMGAG|907.m00009 /FEA=mRNA /DEF=hypothetical protein AC137510.33.91 34016 33375 mth2-8m7 01/13/05
Mtr.12914.1.S1_at	10.5983	10.0505	8.71174	7.24418	6.8916	5.80327	TC96382 /FEA=mRNA /DEF=similar to UP|PE31_ARATH (Q9LHA7) Peroxidase 31 precursor (Atperox P31) (ATP41) , partial (72%)
Mtr.22990.1.S1_at	13.1631	11.9258	11.3151	11.2682	10.9519	8.37228	1643.m00045 /FEA=mRNA /DEF=AC141862.31 71704 75352 mth2-33n1 similar to UP|Q9LKZ6 (Q9LKZ6) Receptor-like protein kinase 1
Mtr.42437.1.S1_at	5.17006	8.93172	6.93948	4.14149	4.42557	6.50118	TC111538 /FEA=mRNA /DEF=similar to UP|Q6X7J3 (Q6X7J3) WOX11 protein, partial (49%)
Mtr.20496.1.S1_at	10.0197	8.69104	6.84708	5.41185	5.22992	5.30447	IMGAG|1112.m00021 /FEA=mRNA /DEF=MCM; AAA ATPase; Nucleic acid-binding OB-fold AC146651.10.211 129692 124019 mth2-113d3 01/13/05
Msa.2921.1.S1_at	7.58762	4.37428	3.62966	3.04571	2.79958	2.83268	iMsa.2921 /TID=Msa.2921.1 /CNT=1 /FEA=mRNA /TIER=ConsEnd /STK=0 /NOTE=sequence(s) not in UniGene /DEF=
Mtr.12585.1.S1_at	10.9509	10.2134	9.32624	7.53471	7.42058	6.16441	TC95312 /FEA=mRNA /DEF=homologue to UP|Q9M508 (Q9M508) Beta-ketoacyl-ACP synthetase I, partial (90%)
Mtr.8701.1.S1_at	8.02415	4.45749	3.39307	3.23946	3.27856	5.67502	TC101074 /FEA=mRNA /DEF=similar to UP|Q708X5 (Q708X5) Leucine rich repeat protein precursor, partial (93%)
Mtr.38455.1.S1_at	6.98299	7.66002	9.49434	11.5783	11.7673	11.7413	TC102846 /FEA=mRNA /DEF=
Mtr.3602.1.S1_at	3.33766	4.10899	8.05018	8.12134	7.80938	7.35826	BE941965 /FEA=mRNA /DEF=weakly similar to GB|AAL91257.1|19699292|AY090352 AT4g24140/T19F6_130 {Arabidopsis thaliana;} , partial (19%)
Mtr.44977.1.S1_at	11.0477	12.63	12.1956	11.1784	10.6986	7.84701	TC98523 /FEA=mRNA /DEF=similar to UP|Q6AVK1 (Q6AVK1) Striated muscle activator-like protein, partial (89%)
Mtr.22897.1.S1_at	8.48614	7.82355	4.70792	4.04305	3.92539	3.70506	1636.m00030 /FEA=mRNA /DEF=AC139745.17 13408 16823 mth2-17d15 weakly similar to TIGR_Ath1|At3g62110-GOpep .1 68410.m06448 polygalacturonase, putative polygalacturonase - Lycopersicon, complete
Mtr.8726.1.S1_at	5.16034	6.39858	8.04342	9.06589	8.57079	9.94091	TC101181 /FEA=mRNA /DEF=
Mtr.35136.1.S1_at	4.74392	6.68735	8.78955	9.35129	9.52368	8.00294	CX533889 /FEA=mRNA /DEF=weakly similar to UP|Q9LMB8 (Q9LMB8) F14D16.25, partial (16%)
Mtr.13377.1.S1_at	5.25547	7.64693	9.03918	9.89809	10.0321	9.7107	TC97839 /FEA=mRNA /DEF=
Mtr.27850.1.S1_at	7.80721	5.11485	4.60448	6.09144	6.44546	9.38062	BF004612 /FEA=mRNA /DEF=similar to GB|AAB92476.1|2708484|U79557 IAA24 {Arabidopsis thaliana;} , partial (8%)
Mtr.43953.1.S1_at	6.52755	8.82729	9.96059	10.7243	10.7205	11.3031	TC96400 /FEA=mRNA /DEF=
Mtr.11070.1.S1_s_at	3.14619	3.07137	3.86936	3.36442	3.39688	7.84538	TC108781 /FEA=mRNA /DEF=similar to UP|HS2C_PEA (P09886) Small heat shock protein, chloroplast precursor, partial (55%)
Mtr.9593.1.S1_s_at	6.20465	10.4888	10.9773	9.25329	9.15137	9.95365	TC103797 /FEA=mRNA /DEF=similar to UP|Q9FZI9 (Q9FZI9) F17L21.26, partial (11%)
Mtr.5939.1.S1_s_at	4.64489	4.65608	7.89799	9.24329	9.41714	8.98796	BG453348 /FEA=mRNA /DEF=homologue to UP|Q9SBS0 (Q9SBS0) O-diphenol-O-methyl transferase , partial (13%)
Mtr.30772.1.S1_at	3.81726	7.42212	4.46324	2.90021	2.65067	2.80143	CA922675 /FEA=mRNA /DEF=
Mtr.15708.1.S1_at	10.1563	8.11924	5.3853	7.06052	6.80804	8.94875	IMGAG|798.m00004 /FEA=mRNA /DEF=Cotton fibre expressed AC126013.12.31 25594 26750 mth2-32e10 01/13/05
Mtr.33441.1.S1_s_at	4.21089	6.63313	7.88024	7.84174	7.96082	8.98044	BG450487 /FEA=mRNA /DEF=similar to UP|O49655 (O49655) Predicted protein, partial (6%)
Mtr.45462.1.S1_at	7.97502	10.467	12.2432	12.7443	12.5251	11.823	TC99699 /FEA=mRNA /DEF=weakly similar to UP|Q7XA52 (Q7XA52) Monosaccharide transporter, partial (18%)
Mtr.28496.1.S1_at	4.11686	4.09318	3.98225	5.56558	6.08197	8.75153	BG647060 /FEA=mRNA /DEF=similar to UP|Q6Z6V2 (Q6Z6V2) Protein kinase-like, partial (4%)
Mtr.23501.1.S1_at	3.58951	3.30051	5.10161	7.73331	8.06961	7.81777	1677.m00055 /FEA=mRNA /DEF=AC146632.16 116182 115691 mth2-57b3 weakly similar to UP|Q9SGX2 (Q9SGX2) F20B24.22
Mtr.31928.1.S1_at	3.95409	7.86567	8.72284	7.22999	7.6353	7.94352	AL385774 /FEA=mRNA /DEF=similar to UP|PE25_ARATH (O80822) Peroxidase 25 precursor (Atperox P25) , partial (36%)
Mtr.41449.1.S1_at	5.88807	4.19546	5.04451	7.14652	7.5432	8.96096	TC109415 /FEA=mRNA /DEF=similar to UP|PT11_ARATH (O64769) Potassium transporter 11 (AtPOT11), partial (48%)
Mtr.37186.1.S1_at	5.03992	6.829	7.62815	8.12551	7.79785	9.80446	TC100067 /FEA=mRNA /DEF=weakly similar to UP|Q76CE1 (Q76CE1) Cell wall protein, partial (7%)
Mtr.44509.1.S1_at	9.97828	8.52404	6.00011	5.40337	5.21514	5.31198	TC97494 /FEA=mRNA /DEF=homologue to UP|Q9AQU5 (Q9AQU5) Plasma membrane integral protein ZmPIP1-4 (Plasma membrane integral protein ZmPIP1-3), partial (93%)
Mtr.14336.1.S1_at	7.87424	6.52631	4.10465	3.22446	3.1113	3.15287	IMGAG|1002.m00022 /FEA=mRNA /DEF=Heavy metal transport/detoxification protein AC141115.22.211 125616 126161 mth2-16b23 01/13/05
Mtr.35044.1.S1_at	4.25062	3.90444	5.29538	8.44916	8.66525	8.06747	CX531529 /FEA=mRNA /DEF=homologue to UP|Q8LP16 (Q8LP16) Nine-cis-epoxycarotenoid dioxygenase2, partial (30%)
Mtr.16958.1.S1_s_at	3.89176	7.77282	4.02734	3.22289	3.01458	3.15118	IMGAG|844.m00001 /FEA=mRNA /DEF=Proteinase inhibitor I9, subtilisin propeptide; Peptidase S8 and S53, subtilisin, kexin, sedolisin; Protease-associated PA; Proteinase inhibitor, propeptide AC133779.21.1 700 7423 mth2-27n4 01/13/05
Mtr.40293.1.S1_at	3.4687	2.7904	3.00765	3.24067	2.81062	7.54756	TC106973 /FEA=mRNA /DEF=weakly similar to UP|Q9AYN3 (Q9AYN3) Glutathione S-transferase, partial (96%)
Mtr.33330.1.S1_at	7.72637	5.77845	3.63293	3.11549	2.97058	3.10892	BF650484 /FEA=mRNA /DEF=similar to UP|RIR2_TOBAC (P49730) Ribonucleoside-diphosphate reductase small chain (Ribonucleotide reductase) (R2 subunit) , partial (61%)
Mtr.13975.1.S1_at	9.54965	8.60255	6.4719	5.22393	4.79471	6.92601	TC99824 /FEA=mRNA /DEF=similar to UP|P73066 (P73066) Ycf23 protein, partial (26%)
Mtr.43938.1.S1_at	7.2555	8.13801	8.80939	11.1772	11.1187	12.0092	TC96356 /FEA=mRNA /DEF=similar to UP|Q940H6 (Q940H6) Protein kinase, partial (96%)
Mtr.45145.1.S1_s_at	8.62508	9.16088	6.42284	5.89077	5.456	4.40779	TC98910 /FEA=mRNA /DEF=weakly similar to UP|Q6KA57 (Q6KA57) Lipase class 3-like, partial (39%)
Mtr.26160.1.S1_at	7.78757	6.1922	3.34239	3.24434	3.1052	3.03595	1489.m00053 /FEA=mRNA /DEF=AC151527.13 67606 69795 mth2-135i19 weakly similar to TIGR_Ath1|At4g28430-GOpep .1 68411.m03707 expressed protein, partial (49%)
Mtr.31425.1.S1_at	3.34257	3.27538	3.23659	3.15124	3.33729	7.90235	AJ847627 /FEA=mRNA /DEF=UP|Q6JCU4 (Q6JCU4) ATP synthase F0 subunit 8, partial (23%)
Mtr.25700.1.S1_at	6.94326	8.11969	6.08695	5.8619	4.575	3.36906	1447.m00059 /FEA=mRNA /DEF=AC146785.12 143861 144166 mth2-4h4
Mtr.14354.1.S1_at	4.55627	5.69091	5.96962	7.4354	7.48484	9.3069	IMGAG|858.m00020 /FEA=mRNA /DEF=NB-ARC; Leucine-rich repeat; Disease resistance protein; AAA ATPase AC135229.30.191 91622 88362 mth2-7m14 01/13/05
Mtr.8418.1.S1_s_at	5.81206	4.8451	7.06589	8.98811	7.86997	4.23751	TC100087 /FEA=mRNA /DEF=similar to UP|Q67XN5 (Q67XN5) Xylulose kinase like protein, partial (35%)
Mtr.8667.1.S1_at	2.64174	2.69879	2.69053	3.4091	2.76638	7.39233	TC100963 /FEA=mRNA /DEF=weakly similar to GB|AAL31246.1|16974485|AY061919 AT4g32480/F8B4_180 {Arabidopsis thaliana;} , partial (41%)
Mtr.47006.1.S1_s_at	9.42784	10.3377	8.70502	7.44935	6.97483	5.58715	1707.m00030 /FEA=mRNA /DEF=AC148486.14 14107 17795 mth2-56d23 weakly similar to TAIR|gene:1005715143-GOpep .1 68408.m04752 conserved hypothetical protein contains similarity to
Mtr.10186.1.S1_at	8.27804	10.279	10.1168	8.79507	8.2965	5.52876	TC105818 /FEA=mRNA /DEF=weakly similar to UP|Q6NLY2 (Q6NLY2) At1g60600, partial (29%)
Mtr.10342.1.S1_at	8.47723	6.50516	3.72736	3.78251	4.1259	7.72741	TC106421 /FEA=mRNA /DEF=similar to UP|XTH8_ARATH (Q8L9A9) Probable xyloglucan endotransglucosylase/hydrolase protein 8 precursor (At-XTH8) (XTH-8) , partial (91%)
Mtr.7125.1.S1_at	3.87219	5.89317	8.62162	7.86608	7.1118	5.6833	CX542175 /FEA=mRNA /DEF=similar to UP|Q9LMG0 (Q9LMG0) F16A14.19, partial (5%)
Mtr.8425.1.S1_at	6.08623	6.12244	7.39213	10.1875	10.5438	10.8354	TC100120 /FEA=mRNA /DEF=
Mtr.13235.1.S1_at	9.99534	10.8298	9.1052	7.2247	7.45751	6.08072	TC97371 /FEA=mRNA /DEF=similar to PIR|T06396|T06396 isoprenylated protein - soybean (fragment) {Glycine max;} , partial (42%)
Mtr.34387.1.S1_at	7.56006	3.94579	3.4539	2.98349	2.81112	2.84758	BQ146509 /FEA=mRNA /DEF=
Mtr.13050.1.S1_at	8.00791	7.17084	4.38927	3.36983	3.30537	3.25901	TC96784 /FEA=mRNA /DEF=similar to UP|Q943Z4 (Q943Z4) AT3g50560/T20E23_160, partial (81%)
Mtr.32901.1.S1_at	2.73919	7.32684	3.18881	2.71082	2.57892	2.82817	BF633288 /FEA=mRNA /DEF=
Mtr.41498.1.S1_at	9.03264	4.39532	4.79301	4.86907	4.89286	4.28566	TC109517 /FEA=mRNA /DEF=weakly similar to UP|Q9FNL8 (Q9FNL8) Peptide transporter, partial (10%)
Mtr.38142.1.S1_at	11.818	10.7995	8.60414	7.41664	7.10951	7.07132	TC102179 /FEA=mRNA /DEF=weakly similar to UP|Q94G86 (Q94G86) Beta-1,3-glucanase-like protein, partial (90%)
Mtr.2959.1.S1_at	7.15035	11.082	11.5681	11.8298	11.8965	11.6915	CA990973 /FEA=mRNA /DEF=weakly similar to UP|Q9FT03 (Q9FT03) (1-4)-beta-mannan endohydrolase precursor , partial (33%)
Mtr.11409.1.S1_at	6.55103	6.75391	7.39635	9.11878	9.89668	11.2957	TC109859 /FEA=mRNA /DEF=similar to UP|Q9LL59 (Q9LL59) CEL I mismatch endonuclease, partial (60%)
Mtr.36985.1.S1_s_at	3.86541	8.48692	5.36601	3.78253	3.82132	3.74317	TC105446 /FEA=mRNA /DEF=
Mtr.31389.1.S1_s_at	7.32669	5.50431	2.80522	2.73554	2.7086	2.58359	AJ846472 /FEA=mRNA /DEF=PIR|JC5135|JC5 alpha-amylase - Sulfolobus solfataricus {Sulfolobus solfataricus;} (EC 3.2.1.1), partial (1%)
Mtr.10663.1.S1_at	11.6414	12.2388	12.2486	9.39767	8.21321	7.50634	TC107530 /FEA=mRNA /DEF=similar to GB|AAN46807.1|24111367|BT001053 At3g52870/F8J2_40 {Arabidopsis thaliana;} , partial (76%)
Mtr.27403.1.S1_at	7.9854	8.92526	10.1441	11.752	11.9499	12.7275	AW776388 /FEA=mRNA /DEF=similar to UP|Q9ZU96 (Q9ZU96) Expressed protein, partial (14%)
Mtr.48644.1.S1_at	4.10626	4.17671	4.6044	7.61862	6.4145	8.84606	IMGAG|1264.m00003 /FEA=mRNA /DEF=hypothetical protein AC151481.4.21 4334 3937 mth2-3m11 01/13/05
Mtr.45244.1.S1_at	6.69251	4.52089	4.18994	4.00136	3.88963	8.62912	TC99150 /FEA=mRNA /DEF=similar to PIR|G96669|G96669 protein F1N19.23 [imported] - Arabidopsis thaliana {Arabidopsis thaliana;} , partial (67%)
Mtr.43120.1.S1_at	7.91687	8.69184	9.45463	10.4604	11.2016	12.6563	TC94579 /FEA=mRNA /DEF=similar to UP|Q7XA50 (Q7XA50) Sorbitol-like transporter, partial (98%)
Mtr.8869.1.S1_at	3.70952	8.04582	7.19375	3.49428	3.3089	3.3282	TC101649 /FEA=mRNA /DEF=weakly similar to UP|Q6XBF8 (Q6XBF8) CDR1, partial (35%)
Msa.3007.1.S1_at	8.07418	6.08108	3.53096	3.49176	3.49416	3.33736	iMsa.3007 /TID=Msa.3007.1 /CNT=1 /FEA=mRNA /TIER=ConsEnd /STK=0 /NOTE=sequence(s) not in UniGene /DEF=
Mtr.50214.1.S1_s_at	3.5056	4.52442	7.18839	7.78661	8.02064	8.2421	IMGAG|1078.m00012 /FEA=mRNA /DEF=conserved hypothetical protein AC145331.19.111 57426 58349 mth2-8o7 01/13/05
Mtr.32132.1.S1_at	10.003	10.1115	8.16296	6.67135	6.06119	5.37815	AW584677 /FEA=mRNA /DEF=similar to GB|AAL69457.1|18491265|AY074641 At2g46160/T3F17.19 {Arabidopsis thaliana;} , partial (35%)
Mtr.40223.1.S1_at	5.58973	4.71837	4.30492	5.3783	6.56158	9.03675	TC106789 /FEA=mRNA /DEF=
Mtr.9799.1.S1_at	10.4683	8.11247	5.73666	6.1784	6.33733	7.07015	TC104424 /FEA=mRNA /DEF=similar to UP|Q9SIM0 (Q9SIM0) Expressed protein (Nucleolar protein family A, member 3), partial (91%)
Mtr.8824.1.S1_at	9.99497	10.0169	8.95751	7.67629	6.49954	5.28538	TC101494 /FEA=mRNA /DEF=similar to UP|Q9ZTK7 (Q9ZTK7) CONSTANS-like protein 2, partial (57%)
Mtr.11101.1.S1_at	6.39727	6.61504	5.10663	5.91495	5.32875	9.83569	TC108882 /FEA=mRNA /DEF=similar to UP|P94114 (P94114) Endo-beta-1,4-glucanase , partial (38%)
Msa.1706.1.S1_at	7.60745	5.57759	3.08213	2.95554	2.87877	2.97815	iMsa.1706 /TID=Msa.1706.1 /CNT=1 /FEA=mRNA /TIER=ConsEnd /STK=0 /NOTE=sequence(s) not in UniGene /DEF=
Mtr.37356.1.S1_at	8.71329	10.7893	8.16266	6.38899	6.0611	8.02088	TC100502 /FEA=mRNA /DEF=weakly similar to UP|C72P_ARATH (Q9LTL2) Cytochrome P450 71B25 , partial (34%)
Mtr.10425.1.S1_at	6.0629	6.50014	8.18612	9.1713	9.30927	10.7891	TC106735 /FEA=mRNA /DEF=similar to GB|BAA97157.1|8809606|AB018117 ethylene responsive element binding factor 5 (ATERF5) {Arabidopsis thaliana;} , partial (28%)
Mtr.11717.1.S1_at	7.85668	9.34868	10.7103	11.3844	11.8647	12.582	TC110837 /FEA=mRNA /DEF=weakly similar to UP|Q8LE45 (Q8LE45) Nodulin-like protein, partial (36%)
Mtr.43127.1.S1_at	8.37414	8.88934	9.73881	9.06795	8.6231	5.01366	TC94599 /FEA=mRNA /DEF=weakly similar to GB|AAM19921.1|20453365|AY097405 AT3g23600/MDB19_9 {Arabidopsis thaliana;} , partial (80%)
Mtr.42674.1.S1_at	7.95301	5.30626	4.1003	3.88665	3.78048	3.22787	TC112127 /FEA=mRNA /DEF=similar to UP|O49915 (O49915) RAPB protein, partial (28%)
Mtr.51061.1.S1_at	2.80267	2.88508	7.52757	7.44245	7.29455	5.64846	IMGAG|830.m00013 /FEA=mRNA /DEF=Cytochrome P450; E-class P450, group I AC130800.18.131 66825 67094 mth2-36b7 01/13/05
Mtr.11197.1.S1_at	4.7338	6.79137	5.85474	8.05243	9.45809	8.95027	TC109182 /FEA=mRNA /DEF=similar to UP|Q93ZA3 (Q93ZA3) At1g30760/T5I8_22, partial (54%)
Mtr.30702.1.S1_at	9.43952	9.544	9.53285	8.65871	8.10211	4.82012	CA920035 /FEA=mRNA /DEF=
Mtr.16236.1.S1_at	7.84712	6.14457	3.32027	3.15592	3.26617	3.12394	IMGAG|862.m00015 /FEA=mRNA /DEF=2OG-Fe(II) oxygenase; Isopenicillin N synthase AC135233.19.151 93082 91018 mth2-14c14 01/13/05
Mtr.16267.1.S1_at	8.88504	13.0125	13.6076	13.5646	13.6033	12.3154	IMGAG|820.m00011 /FEA=mRNA /DEF=hypothetical protein AC127429.25.111 41720 42341 mth2-9o20 01/13/05
Mtr.44792.1.S1_at	3.75182	4.04721	4.67515	6.88664	6.99517	8.4739	TC98104 /FEA=mRNA /DEF=
Mtr.10941.1.S1_at	5.45929	7.43462	7.00715	8.3729	8.46696	10.1809	TC108406 /FEA=mRNA /DEF=similar to UP|Q84TG0 (Q84TG0) At5g02580, partial (85%)
Mtr.45094.1.S1_at	4.00029	4.63383	4.88923	4.84829	5.21184	8.7216	TC98779 /FEA=mRNA /DEF=
Mtr.38909.1.S1_at	8.00179	4.41398	3.63276	3.58643	3.73032	3.2816	TC103804 /FEA=mRNA /DEF=GB|AAM13052.1|20260308|AY093053 pelota-like protein {Arabidopsis thaliana;} , partial (6%)
Mtr.10369.1.S1_at	9.79793	6.3613	6.10434	5.0803	5.22684	8.34516	TC106538 /FEA=mRNA /DEF=similar to UP|Q5WM49 (Q5WM49) Chalcone synthase, complete
Mtr.43605.1.S1_at	8.394	8.95868	9.39657	10.7069	10.9106	13.1113	TC95691 /FEA=mRNA /DEF=similar to UP|Q660V2 (Q660V2) Glycosyl transferase, partial (5%)
Mtr.9496.1.S1_at	6.28862	6.78402	8.36972	5.26303	5.50294	9.98013	TC103513 /FEA=mRNA /DEF=weakly similar to UP|Q7Z7K6 (Q7Z7K6) Proline rich 6, partial (31%)
Mtr.26731.1.S1_s_at	7.2333	8.56584	7.52774	6.53458	5.87942	3.84929	1557.m00044 /FEA=mRNA /DEF=AC153123.9 81142 80679 mte1-72m7 weakly similar to TAIR|gene:3354288-GOpep .1 68409.m04307 annexin -related
Mtr.45795.1.S1_at	12.9249	11.4779	9.27875	8.25015	8.20911	8.60566	IMGAG|1124.m00019 /FEA=mRNA /DEF=Histone H2A; Histone-fold/TFIID-TAF/NF-Y; Histone core AC146745.18.191 80902 80444 mth2-53p19 01/13/05
Mtr.42836.1.S1_at	4.41698	4.2157	5.37601	7.02828	7.12761	8.93053	TC112517 /FEA=mRNA /DEF=weakly similar to UP|Q9FKU3 (Q9FKU3) Receptor protein kinase-like protein, partial (16%)
Mtr.49155.1.S1_at	8.45279	6.76786	4.04525	4.0206	3.73808	4.0787	IMGAG|937.m00018 /FEA=mRNA /DEF=hypothetical protein AC138131.16.171 96373 94358 mth2-21h11 01/13/05
Mtr.474.1.S1_s_at	3.83031	6.99103	8.54441	8.04608	7.9906	7.26738	1437.m00050 /FEA=mRNA /DEF=AC144481.4 97373 100626 mth2-35e10 weakly similar to UP|Q6Z1N7 (Q6Z1N7) Putative peroxisomal membrane protein(22-kDa)(PMP22)
Mtr.261.1.S1_at	9.00385	8.00084	5.20189	4.46082	4.29518	7.06415	1803.m00037 /FEA=mRNA /DEF=CR932964.1 63478 62417 mte1-60l18 weakly similar to TIGR_Ath1|At5g26230-GOpep .1 68412.m02857 expressed protein predicted protein, Arabidopsis thaliana, partial (95%)
Mtr.15765.1.S1_at	5.15649	8.95145	9.8636	9.00451	9.10549	7.28849	IMGAG|847.m00002 /FEA=mRNA /DEF=At1g27150/T7N9_21-related AC134049.24.11 6477 5741 mth2-21j3 01/13/05
Mtr.35828.1.S1_at	8.9404	7.67025	6.48612	4.4036	4.23483	4.30267	TC96726 /FEA=mRNA /DEF=similar to UP|Q9LQF0 (Q9LQF0) F15O4.35 (At1g35560/F15O4_35), partial (29%)
Mtr.43959.1.S1_at	8.04951	4.05029	3.67051	3.3443	3.60233	3.37135	TC96408 /FEA=mRNA /DEF=similar to UP|Q6Q4E9 (Q6Q4E9) PHAVOLUTA-like HD-ZIPIII protein, partial (36%)
Mtr.37994.1.S1_at	5.38964	6.38408	8.62533	9.46047	9.78955	10.0927	TC101857 /FEA=mRNA /DEF=homologue to UP|Q9AR92 (Q9AR92) Protein kinase , partial (67%)
Mtr.562.1.S1_at	8.14959	7.60207	5.1408	3.44687	3.46429	3.45481	1450.m00040 /FEA=mRNA /DEF=AC146910.16 38130 42548 mth2-59i21 weakly similar to TIGR_Ath1|At2g41050-GOpep .1 68409.m04593 expressed protein, partial (93%)
Mtr.2632.1.S1_at	7.0852	7.62282	5.12855	3.29713	3.14377	2.92035	BI311277 /FEA=mRNA /DEF=homologue to UP|Q8LJQ5 (Q8LJQ5) LEC1-like protein, partial (58%)
Mtr.18319.1.S1_at	2.96051	2.93208	2.91268	3.55058	3.69228	7.61503	IMGAG|947.m00035 /FEA=mRNA /DEF=Glycoside hydrolase, clan GH-D; Glycoside hydrolase, family 27 AC138580.19.341 156154 160586 mth2-14e15 01/13/05
Mtr.1411.1.S1_at	8.16219	8.75511	10.2922	7.73994	6.7847	5.59176	AL372195 /FEA=mRNA /DEF=
Mtr.18476.1.S1_at	5.98262	5.63831	5.34197	5.71076	6.17968	10.042	IMGAG|1034.m00004 /FEA=mRNA /DEF=ZIM AC144483.9.31 21033 22415 mth2-12f13 01/13/05
Mtr.1102.1.S1_at	8.78562	8.76559	7.58619	6.52736	6.26088	4.08767	1524.m00022 /FEA=mRNA /DEF=AC141435.28 26345 29236 mth2-21i11 weakly similar to TIGR_Ath1|At1g13130-GOpep .1 68408.m01377 glycosyl hydrolase family 5/cellulase, partial (76%)
Mtr.20298.1.S1_at	8.38968	5.91392	3.84847	3.77606	3.69542	4.51817	IMGAG|1107.m00016 /FEA=mRNA /DEF=conserved hypothetical protein AC146587.20.151 65419 66515 mth2-144j8 01/13/05
Mtr.8588.1.S1_at	11.0906	11.8656	11.3321	9.20264	8.67229	7.17141	TC100734 /FEA=mRNA /DEF=similar to UP|Q93VZ2 (Q93VZ2) AT4g01050/F2N1_31, partial (63%)
Mtr.13564.1.S1_at	10.6187	9.57243	9.77286	8.26733	7.817	5.92502	TC98416 /FEA=mRNA /DEF=similar to GB|AAQ73179.1|34485583|AY341888 extracellular calcium sensing receptor {Arabidopsis thaliana;} , partial (36%)
Mtr.5346.1.S1_at	11.6114	10.4689	9.4435	9.2127	8.88096	6.91774	BE315683 /FEA=mRNA /DEF=similar to UP|Q9LKZ5 (Q9LKZ5) Receptor-like protein kinase 2, partial (13%)
Mtr.30363.1.S1_at	2.94319	3.53124	7.18627	7.48218	7.63656	6.32516	BG588084 /FEA=mRNA /DEF=
Mtr.25842.1.S1_at	8.11128	8.48626	7.67288	6.46304	6.26119	3.79396	1461.m00049 /FEA=mRNA /DEF=AC148995.2 101712 102533 mth2-49l23 similar to TAIR|gene:3716087-GOpep .2 68410.m06655 vacuolar membrane ATPase subunit G (AVMA10) identical to vacuolar, complete
Msa.1528.1.S1_at	11.0094	9.77023	9.49453	8.45178	8.04942	6.31771	iMsa.1528 /TID=Msa.1528.1 /CNT=1 /FEA=mRNA /TIER=ConsEnd /STK=0 /NOTE=sequence(s) not in UniGene /DEF=
Mtr.27785.1.S1_at	5.21733	7.38242	8.87345	9.60578	9.90863	9.27871	BE999408 /FEA=mRNA /DEF=weakly similar to UP|Q9ASA0 (Q9ASA0) Sulfate transporter protein-like, partial (28%)
Mtr.24256.1.S1_at	8.09552	8.81885	8.73383	7.37049	6.91311	4.12983	1726.m00024 /FEA=mRNA /DEF=AC149638.8 13492 19050 mth2-146j8 similar to TAIR|gene:2020037-GOpep .1 68408.m05677 haloacid dehalogenase-like hydrolase family similar to Potential, partial (59%)
Mtr.40678.1.S1_at	6.92368	11.6117	10.252	8.34936	8.27042	9.1034	TC107827 /FEA=mRNA /DEF=homologue to UP|Q8VWZ1 (Q8VWZ1) Aminoaldehyde dehydrogenase , complete
Mtr.2045.1.S1_at	9.40126	6.45634	4.73291	4.72384	4.71393	4.92561	BF004469 /FEA=mRNA /DEF=similar to UP|O04361 (O04361) Prohibitin, partial (66%)
Mtr.43458.1.S1_at	2.69834	4.24168	7.38443	4.02331	3.06153	2.73462	TC95373 /FEA=mRNA /DEF=
Mtr.19977.1.S1_at	3.63136	5.12334	5.95329	6.51001	7.25396	8.31708	IMGAG|1200.m00008 /FEA=mRNA /DEF=putative protein-related AC148290.3.81 28203 27292 mth2-45h12 01/13/05
Mtr.37422.1.S1_at	6.24502	7.96507	9.96445	10.9284	10.5878	10.4324	TC100620 /FEA=mRNA /DEF=
Mtr.17513.1.S1_s_at	3.54621	5.36556	6.60847	7.34703	7.66115	8.22935	IMGAG|1002.m00005 /FEA=mRNA /DEF=Basic-leucine zipper (bZIP) transcription factor; bZIP transcription factor, bZIP_1; Eukaryotic transcription factor, DNA-binding AC141115.22.41 16310 13189 mth2-16b23 01/13/05
Mtr.45795.1.S1_x_at	12.919	11.4717	9.28501	8.3689	8.23596	8.69271	IMGAG|1124.m00019 /FEA=mRNA /DEF=Histone H2A; Histone-fold/TFIID-TAF/NF-Y; Histone core AC146745.18.191 80902 80444 mth2-53p19 01/13/05
Mtr.41351.1.S1_at	7.70435	8.65974	7.92934	6.35475	5.80347	3.97837	TC109210 /FEA=mRNA /DEF=weakly similar to PDB|1CBG|1311386|1CBG Cyanogenic Beta-Glucosidase Mol_id: 1; Molecule: Cyanogenic Beta-Glucosidase; Chain: Null; Ec: 3.2.1.21. {Trifolium repens;} , partial (60%)
Mtr.20618.1.S1_at	2.9259	2.81963	3.02344	2.94949	2.9595	7.5007	IMGAG|1224.m00010 /FEA=mRNA /DEF=Transferase AC148816.3.91 48327 49727 mth2-16i24 01/13/05
Mtr.344.1.S1_at	7.93933	6.19251	3.60067	3.8532	3.62754	3.25835	1416.m00040 /FEA=mRNA /DEF=AC124963.32 19331 22870 mth2-24f5 weakly similar to UP|Q9LFI5 (Q9LFI5) Hypothetical protein F4P12_20 (Hypothetical protein At3g53320/F4P12_20) (At3g53320)
Mtr.37293.1.S1_x_at	4.47476	4.0269	6.38464	7.13465	7.21329	8.70452	TC100312 /FEA=mRNA /DEF=
Mtr.10213.1.S1_at	6.42179	6.93615	8.6608	7.99479	6.72565	3.98429	TC105938 /FEA=mRNA /DEF=weakly similar to UP|Q9FLF6 (Q9FLF6) Pectin methylesterase-like protein, partial (18%)
Mtr.35749.1.S1_at	4.17329	4.31255	5.89585	6.06065	5.58857	8.84912	TC111945 /FEA=mRNA /DEF=weakly similar to UP|HSF3_LYCPE (P41152) Heat shock factor protein HSF30 (Heat shock transcription factor 30) (HSTF 30) (Heat stress transcription factor), partial (7%)
Msa.432.1.S1_at	5.53434	7.91468	8.87484	10.2087	10.0388	9.6935	iMsa.432 /TID=Msa.432.1 /CNT=1 /FEA=mRNA /TIER=ConsEnd /STK=0 /NOTE=sequence(s) not in UniGene /DEF=
Mtr.38346.1.S1_at	11.0288	10.6041	10.6198	10.7861	10.7365	6.35597	TC102588 /FEA=mRNA /DEF=
Mtr.4684.1.S1_s_at	7.40332	3.46435	2.73164	2.77459	2.78705	3.24734	AL375409 /FEA=mRNA /DEF=weakly similar to UP|Q6INQ4 (Q6INQ4) MGC81392 protein, partial (13%)
Msa.935.1.S1_at	7.31701	8.85342	4.66095	4.74242	4.61561	4.18237	iMsa.935 /TID=Msa.935.1 /CNT=1 /FEA=mRNA /TIER=ConsEnd /STK=0 /NOTE=sequence(s) not in UniGene /DEF=
Mtr.11801.1.S1_at	3.88257	4.27448	7.24366	8.55098	8.16313	4.54083	TC111106 /FEA=mRNA /DEF=similar to UP|O41117 (O41117) A635R protein, partial (15%)
Mtr.10236.1.S1_at	7.57483	11.0323	9.8264	6.7833	6.36396	8.56795	TC106023 /FEA=mRNA /DEF=weakly similar to UP|Q9LIN8 (Q9LIN8) Similarity to alpha galactosidase, partial (13%)
Mtr.13246.1.S1_at	5.63581	10.1063	10.3028	9.75782	9.76672	10.019	TC97401 /FEA=mRNA /DEF=similar to UP|Q7F3D6 (Q7F3D6) Myb-related protein 4, partial (5%)
Mtr.12800.1.S1_at	8.50469	6.62227	6.1747	4.38982	4.52218	3.83802	TC95993 /FEA=mRNA /DEF=
Mtr.10131.1.S1_at	7.57098	6.00939	3.08619	2.98583	2.90609	3.04593	TC105615 /FEA=mRNA /DEF=homologue to UP|Q6ULS4 (Q6ULS4) Scarecrow-like 23 (Fragment), partial (5%)
Mtr.50412.1.S1_at	3.61217	7.26359	6.73814	2.70256	2.59942	2.67285	IMGAG|1061.m00026 /FEA=mRNA /DEF=Methyladenine glycosylase; DNA glycosylase AC144726.6.251 104009 103683 mth2-7k13 01/13/05
Mtr.46517.1.S1_at	9.12797	8.51624	7.64753	6.83096	7.01187	4.46533	1757.m00039 /FEA=mRNA /DEF=AC152057.10 95591 90855 mth2-25a12 weakly similar to TAIR|gene:2142109-GOpep .1 68411.m01897 potassium transporter, putative (HAK5/POT5) identical to K+
Mtr.22994.1.S1_at	3.15208	5.15706	7.67386	6.91016	6.27103	3.01129	1643.m00053 /FEA=mRNA /DEF=AC141862.31 108987 107941 mth2-33n1
Mtr.31846.1.S1_at	7.96108	6.44455	3.66651	3.37312	3.30045	3.33304	AL382787 /FEA=mRNA /DEF=
Mtr.37720.1.S1_at	6.56615	9.97085	8.5576	7.18346	7.30208	5.31045	TC101272 /FEA=mRNA /DEF=weakly similar to UP|Q8H3A4 (Q8H3A4) ABC transporter permease protein-like protein, partial (36%)
Mtr.19134.1.S1_at	4.95667	5.24107	3.46696	3.84856	3.62798	8.12563	IMGAG|1067.m00013 /FEA=mRNA /DEF=Protein of unknown function DUF706 AC144766.18.131 58794 60763 mth2-17c2 01/13/05
Mtr.38454.1.S1_at	6.3053	7.45067	9.54099	6.85936	6.37377	4.8826	TC102844 /FEA=mRNA /DEF=similar to UP|Q9LXP3 (Q9LXP3) Protein kinase-like protein, partial (14%)
Mtr.45375.1.S1_at	7.21489	5.70502	7.61807	9.79013	10.3616	7.07137	TC99505 /FEA=mRNA /DEF=weakly similar to UP|Q9FI66 (Q9FI66) Similarity to disease resistance response protein, partial (62%)
Mtr.19327.1.S1_s_at	6.59253	7.53862	8.1815	9.25153	9.53893	11.2486	IMGAG|1080.m00017 /FEA=mRNA /DEF=AB-hydrolase associated lipase region; Esterase/lipase/thioesterase AC145449.7.161 61438 57277 mth2-20m15 01/13/05
Mtr.24203.1.S1_at	4.62397	7.80128	4.68844	3.30849	3.1486	3.29131	1722.m00026 /FEA=mRNA /DEF=AC149581.8 55 1889 mth2-126m13 similar to UP|O04280 (O04280) Gibberellin 20-oxidase
Mtr.33157.1.S1_at	4.62806	7.44325	8.57497	5.10662	4.5961	3.92279	BF644611 /FEA=mRNA /DEF=similar to GB|AAT71994.1|50253584|BT015122 At3g25640 {Arabidopsis thaliana;} , partial (19%)
Mtr.5725.1.S1_s_at	3.18919	3.4088	3.42525	5.7536	6.88206	7.83985	BF646233 /FEA=mRNA /DEF=similar to UP|Q6QDC2 (Q6QDC2) 2-on-2 hemoglobin, partial (49%)
Mtr.24938.1.S1_s_at	3.50206	3.57852	3.76538	4.03052	4.52443	8.1518	1779.m00027 /FEA=mRNA /DEF=AC153004.6 57900 58861 mth2-101j9 similar to UP|Q39811 (Q39811) Alpha galactosidase
Mtr.39517.1.S1_at	8.42942	7.92461	5.37303	4.19407	4.0202	3.78154	TC105044 /FEA=mRNA /DEF=similar to UP|Q6DCE4 (Q6DCE4) MGC83576 protein, partial (7%)
Mtr.43976.1.S1_at	5.65761	5.61281	7.26614	7.54331	8.57792	10.2581	TC96437 /FEA=mRNA /DEF=weakly similar to UP|Q9ZTZ3 (Q9ZTZ3) 24 kDa seed maturation protein, partial (89%)
Mtr.2903.1.S1_at	7.52369	5.52757	3.05429	2.88001	3.03196	3.05508	CA919435 /FEA=mRNA /DEF=similar to GB|BAB11244.1|10177874|AB010074 serine protease-like protein {Arabidopsis thaliana;} , partial (3%)
Mtr.44410.1.S1_at	4.70429	6.69557	9.34704	9.07036	8.67014	5.59605	TC97309 /FEA=mRNA /DEF=similar to UP|FUS_MOUSE (P56959) RNA-binding protein FUS (Pigpen protein), partial (4%)
Mtr.10489.1.S1_s_at	6.75337	7.13813	8.16836	8.40728	8.63746	11.394	TC106933 /FEA=mRNA /DEF=homologue to UP|Q7Y1A6 (Q7Y1A6) NAC-domain protein 18, partial (68%)
Mtr.44490.1.S1_at	10.2358	6.57877	6.09221	5.5956	5.99274	6.18222	TC97464 /FEA=mRNA /DEF=homologue to UP|Q9SXF7 (Q9SXF7) Amino acid transporter-like protein 1, partial (29%)
Mtr.5702.1.S1_at	8.26209	9.20596	8.41963	4.74424	4.567	4.82232	BF645079 /FEA=mRNA /DEF=similar to PIR|T01392|T01392 leucine-rich repeat protein T4I9.11 - Arabidopsis thaliana {Arabidopsis thaliana;} , partial (25%)
Mtr.45858.1.S1_at	2.97662	4.24663	3.9516	3.31713	3.47968	7.61519	IMGAG|1127.m00004 /FEA=mRNA /DEF=LQGC hypothetical protein AC146748.16.41 39613 39383 mth2-65k8 01/13/05
Mtr.19480.1.S1_at	3.84145	5.94934	8.20752	8.47822	8.32565	5.73838	IMGAG|986.m00003 /FEA=mRNA /DEF=Protein of unknown function DUF231 AC140721.15.21 12900 15968 mth2-16c16 01/13/05
Mtr.36313.1.S1_at	8.00891	7.52215	6.17137	3.37319	3.695	5.03253	AW693126 /FEA=mRNA /DEF=similar to UP|Q43443 (Q43443) Phosphoinositide-specific phospholipase C P13 , partial (10%)
Mtr.5804.1.S1_at	7.81517	8.41808	5.93593	6.38624	5.78519	3.78533	BF650415 /FEA=mRNA /DEF=weakly similar to GB|AAO44030.1|28466843|BT004764 At3g56220 {Arabidopsis thaliana;} , partial (47%)
Mtr.43263.1.S1_at	8.16739	6.57432	5.34649	3.85877	3.53525	3.63203	TC94925 /FEA=mRNA /DEF=similar to UP|Q43465 (Q43465) Protein kinase 2, partial (88%)
Mtr.30126.1.S1_at	4.25972	4.67476	5.53102	7.41257	8.08748	8.89155	BE943138 /FEA=mRNA /DEF=similar to GB|CAD44270.1|22316556|ATH505743 monomeric G-protein {Arabidopsis thaliana;} , partial (13%)
Mtr.23305.1.S1_at	6.43649	10.1739	8.2336	5.54354	6.1709	6.85663	1665.m00058 /FEA=mRNA /DEF=AC145289.41 90707 87631 mth2-7g18 weakly similar to TAIR|gene:2032332-GOpep .1 68408.m07544 GDSL-motif lipase/hydrolase protein similar to family II lipases
Mtr.18790.1.S1_at	7.69679	9.42744	11.5177	11.8679	11.9865	12.3254	IMGAG|963.m00014 /FEA=mRNA /DEF=Esterase/lipase/thioesterase AC139853.17.141 58234 59265 mth2-13d20 01/13/05
Mtr.12139.1.S1_at	2.69752	2.5498	2.62608	2.68798	2.623	7.1779	TC112282 /FEA=mRNA /DEF=homologue to UP|WR29_ARATH (Q9SUS1) Probable WRKY transcription factor 29 (WRKY DNA-binding protein 29), partial (21%)
Mtr.43939.1.S1_s_at	4.66873	3.49906	3.7978	4.75599	4.62437	8.12707	TC96358 /FEA=mRNA /DEF=similar to UP|Q5XC49 (Q5XC49) Ribonuclease HII , partial (5%)
Mtr.43953.1.S1_s_at	6.53591	8.66072	9.84977	10.57	10.6478	11.1629	TC96400 /FEA=mRNA /DEF=
Mtr.12647.1.S1_at	3.95193	4.13362	7.52534	8.57741	8.52344	8.52356	TC95458 /FEA=mRNA /DEF=similar to UP|Q40987 (Q40987) Nodule lectin, partial (77%)
Mtr.41198.1.S1_at	10.6891	8.65958	7.95565	7.21582	6.78372	6.06397	TC108920 /FEA=mRNA /DEF=similar to GB|AAL25582.1|16648783|AY058168 AT5g13100/T19L5_60 {Arabidopsis thaliana;} , partial (76%)
Mtr.38394.1.S1_at	9.51331	9.99376	9.29165	8.22937	7.84614	5.37164	TC102703 /FEA=mRNA /DEF=similar to UP|HSB7_MOUSE (P35385) Heat-shock protein beta-7 (HspB7) (Cardiovascular heat shock protein) (cvHsp) (Heat shock protein 25 kDa 2) (Protein p19/6.8), partial (9%)
Mtr.8311.1.S1_at	2.90371	3.1002	3.15108	3.11772	3.31151	7.52408	TC103725 /FEA=mRNA /DEF=
Mtr.11240.1.S1_at	9.68897	8.7826	7.95634	6.11287	6.12032	5.06887	TC109324 /FEA=mRNA /DEF=similar to UP|Q9W9G4 (Q9W9G4) DR2R protein (DR2 protein), partial (4%)
Mtr.1412.1.S1_at	6.94521	10.4882	11.28	11.0757	11.565	11.3495	AL372963 /FEA=mRNA /DEF=
Mtr.37521.1.S1_at	11.5561	12.1128	10.9576	8.8771	8.86628	7.49397	TC100842 /FEA=mRNA /DEF=similar to GB|BAD34455.1|50789207|AB185851 protein disulfide isomerase-like protein {Glycine max;} , partial (65%)
Mtr.41237.1.S1_at	6.63274	3.87376	3.47746	3.39231	3.4822	8.01076	TC108985 /FEA=mRNA /DEF=similar to UP|Q9XEY0 (Q9XEY0) Nt-gh3 deduced protein, partial (67%)
Mtr.40687.1.S1_at	4.7658	6.89476	9.38292	8.7021	8.20327	5.56564	TC107844 /FEA=mRNA /DEF=similar to UP|Q6EIX6 (Q6EIX6) Mitogen-activated protein kinase, partial (56%)
Mtr.51724.1.S1_at	9.56362	14.1802	14.1455	13.0802	13.0053	12.3582	IMGAG|902.m00012 /FEA=mRNA /DEF=Gibberellin regulated protein AC137065.26.121 70715 71502 mth2-29h7 01/13/05
Mtr.38184.1.S1_at	10.7994	9.48708	7.06326	6.18507	6.42753	6.4419	TC102252 /FEA=mRNA /DEF=similar to UP|Q8LP36 (Q8LP36) PlCYC4 protein (Fragment), partial (30%)
Mtr.47990.1.S1_at	4.44451	4.16304	4.8633	6.96859	7.84645	8.7735	1608.m00025 /FEA=mRNA /DEF=AC135413.35 23810 22411 mth2-16n19 similar to UP|Q6QDC2 (Q6QDC2) 2-on-2 hemoglobin
Mtr.26989.1.S1_at	10.3984	9.12329	7.90174	6.36587	6.34208	5.78902	AL386555 /FEA=mRNA /DEF=
Mtr.18117.1.S1_at	10.3345	9.44721	7.28372	6.28854	5.72588	8.95509	IMGAG|1023.m00018 /FEA=mRNA /DEF=AtAGP4 - Arabidopsis thaliana AC144342.25.171 119330 119776 mth2-10n2 01/13/05
Mtr.12227.1.S1_at	5.0746	6.68924	6.76489	7.0017	6.63083	9.68161	TC94028 /FEA=mRNA /DEF=similar to UP|Q94F39 (Q94F39) AT3g29575/MWE13_2, partial (32%)
Mtr.28523.1.S1_at	6.71316	8.67961	10.6795	10.6785	10.9951	11.3201	BG647755 /FEA=mRNA /DEF=
Mtr.29087.1.S1_s_at	7.44852	8.15564	3.8894	3.63125	3.55193	3.74843	CA917919 /FEA=mRNA /DEF=similar to UP|Q7XJJ7 (Q7XJJ7) N-acylethanolamine amidohydrolase, partial (14%)
Mtr.9630.1.S1_at	6.00848	8.10732	10.6113	9.36799	8.75496	7.42475	TC103899 /FEA=mRNA /DEF=similar to UP|O23050 (O23050) YUP8H12.22 protein (At1g05170/YUP8H12_22), partial (62%)
Mtr.7103.1.S1_at	7.59137	5.22372	3.32213	3.24635	3.06319	2.98883	CX540483 /FEA=mRNA /DEF=
Mtr.38957.1.S1_at	4.92717	3.44968	4.09279	4.17074	4.24242	8.05194	TC103905 /FEA=mRNA /DEF=homologue to UP|Q7PKG0 (Q7PKG0) ENSANGP00000024462 (Fragment), partial (36%)
Mtr.11731.1.S1_at	9.22789	9.95303	10.6666	10.3338	9.81941	6.06449	TC110884 /FEA=mRNA /DEF=similar to GB|AAB62826.1|2252827|IG005I10 coded for by A. thaliana cDNA N96903 {Arabidopsis thaliana;} , partial (37%)
Mtr.11758.1.S1_at	10.2056	8.41904	6.33744	5.86945	5.89231	5.60395	TC110975 /FEA=mRNA /DEF=similar to UP|Q8H0H2 (Q8H0H2) Chromomethylase-like protein, partial (24%)
Mtr.30695.1.S1_at	6.06817	7.45639	9.92538	10.6683	10.6034	9.95295	CA919688 /FEA=mRNA /DEF=
Mtr.38993.1.S1_at	7.87574	7.37819	9.14622	10.7478	11.0105	11.977	TC103977 /FEA=mRNA /DEF=similar to UP|ERD1_ARATH (P42762) ERD1 protein, chloroplast precursor, partial (23%)
Mtr.32957.1.S1_at	3.40907	3.5358	4.71214	5.01058	4.74194	8.00722	BF635146 /FEA=mRNA /DEF=
Mtr.27883.1.S1_s_at	8.96556	9.28492	10.8948	12.5069	12.6354	13.5634	BF006609 /FEA=mRNA /DEF=similar to UP|Q6XPS8 (Q6XPS8) Drought-induced protein 1, partial (98%)
Mtr.38989.1.S1_at	10.3277	8.25391	6.28052	6.20587	6.10012	5.73018	TC103969 /FEA=mRNA /DEF=homologue to UP|P93321 (P93321) Cdc2MsD protein, partial (90%)
Mtr.45493.1.S1_at	3.44845	5.92152	7.86354	6.06679	5.40198	3.26711	TC99774 /FEA=mRNA /DEF=similar to UP|Q9FG70 (Q9FG70) Gb|AAF04433.1, partial (23%)
Mtr.49572.1.S1_s_at	9.72995	9.54202	7.59496	7.97512	7.19651	5.13391	IMGAG|1104.m00016 /FEA=mRNA /DEF=Naringenin-chalcone synthase; Type III polyketide synthase AC146575.3.161 92557 91179 mth2-145m4 01/13/05
Mtr.41151.1.S1_s_at	7.08208	10.1366	9.89099	8.91007	8.72372	5.54073	TC108820 /FEA=mRNA /DEF=similar to UP|Q39048 (Q39048) Cer2 protein, partial (14%)
Mtr.25224.1.S1_at	2.95245	2.86912	3.15078	4.11729	4.19914	7.46249	1799.m00070 /FEA=mRNA /DEF=CR932960.1 62811 64610 mth4-7a5
Mtr.41155.1.S1_at	9.24073	8.0077	5.64677	4.64976	4.77706	4.64769	TC108829 /FEA=mRNA /DEF=weakly similar to UP|KFC3_MOUSE (O35231) Kinesin-like protein KIFC3, partial (15%)
Mtr.29551.1.S1_at	9.27807	10.6204	9.40265	6.8193	6.39343	6.02767	TC108068 /FEA=mRNA /DEF=
Mtr.8559.1.S1_at	7.82394	7.35465	3.52607	3.23125	3.66867	7.62479	TC100618 /FEA=mRNA /DEF=weakly similar to UP|Q8LF70 (Q8LF70) EDGP, partial (16%)
Mtr.16340.1.S1_at	7.83878	6.44818	3.49929	3.49168	3.24617	3.34115	IMGAG|866.m00018 /FEA=mRNA /DEF=hypothetical protein AC135319.27.181 75006 77039 mth2-6g4 01/13/05
Mtr.52185.1.S1_at	5.19454	7.33425	8.61293	9.46736	9.55503	9.78601	IMGAG|852.m00013 /FEA=mRNA /DEF=hypothetical protein AC134967.19.121 45559 47571 mth2-26b8 01/13/05
Mtr.43565.1.S1_at	7.98186	6.67884	3.97348	3.46304	3.59785	3.39053	TC95609 /FEA=mRNA /DEF=similar to UP|Q43588 (Q43588) PAR-1b protein, partial (77%)
Mtr.17217.1.S1_at	7.81826	5.49278	3.40799	3.23435	3.23027	3.34696	IMGAG|990.m00031 /FEA=mRNA /DEF=Ankyrin AC140850.20.301 98631 103236 mth2-11i23 01/13/05
Mtr.31248.1.S1_s_at	5.11132	4.14308	6.13808	8.73104	8.66528	7.80741	AJ501185 /FEA=mRNA /DEF=
Mtr.25525.1.S1_at	4.22626	5.35285	6.41641	8.10613	8.58017	8.81333	1425.m00045 /FEA=mRNA /DEF=AC137701.25 104725 106607 mth2-35h1
Mtr.14710.1.S1_at	7.81841	8.3471	6.30447	5.42193	5.18052	3.76062	IMGAG|759.m00003 /FEA=mRNA /DEF=Basic helix-loop-helix dimerisation region bHLH; Helix-loop-helix DNA-binding AC123899.15.31 11511 10567 mth2-33n6 01/13/05
Mtr.44482.1.S1_at	8.99286	12.6964	13.579	13.2667	12.9524	11.6147	TC97450 /FEA=mRNA /DEF=similar to UP|Q5VMB6 (Q5VMB6) SF16 protein-like, partial (32%)
Mtr.50053.1.S1_at	6.93487	6.89128	7.85772	10.5431	11.1167	11.477	IMGAG|1181.m00028 /FEA=mRNA /DEF=TRAF-like; BTB/POZ AC147712.16.281 100568 103031 mth2-34f1 01/13/05
Mtr.48649.1.S1_at	5.66187	3.6586	3.97613	6.24955	6.3212	8.24292	IMGAG|1263.m00007 /FEA=mRNA /DEF=Cellulose synthase AC150799.4.61 36280 42150 mth2-47j13 01/13/05
Mtr.8779.1.S1_at	4.21698	5.74192	7.39768	7.8077	8.80089	8.62091	TC101363 /FEA=mRNA /DEF=weakly similar to GB|BAB01697.1|9280318|AP000735 oxidase-like protein {Arabidopsis thaliana;} , partial (75%)
Mtr.33424.1.S1_at	5.48891	4.50577	6.45401	7.3373	7.57398	9.08945	BG449995 /FEA=mRNA /DEF=similar to PIR|T49494|T49494 condensin complex component cnd2 related protein [imported] - Neurospora crassa {Neurospora crassa;} , partial (3%)
Mtr.701.1.S1_x_at	7.49579	7.20063	5.16224	3.2064	3.09728	2.91269	1470.m00063 /FEA=mRNA /DEF=AC149578.15 53068 53352 mth2-94f23 similar to UP|ARG7_PHAAU (P32295) Indole-3-acetic acid induced protein ARG7
Mtr.43614.1.S1_at	9.11026	8.87839	7.80487	9.50472	8.48893	12.3864	TC95711 /FEA=mRNA /DEF=similar to GB|AAO64902.1|29029046|BT005967 At4g17770 {Arabidopsis thaliana;} , partial (60%)
Mtr.29046.1.S1_at	7.49051	4.93808	3.85577	3.91329	3.91922	8.43502	CA858507 /FEA=mRNA /DEF=similar to GB|AAM52881.1|21539890|AY102639 GRF1-interacting factor 1 {Arabidopsis thaliana;} , partial (50%)
Mtr.12423.1.S1_at	6.98654	8.53337	10.1254	9.95983	10.6167	11.5656	TC94757 /FEA=mRNA /DEF=similar to UP|Q43457 (Q43457) Heat shock transcription factor 34, partial (86%)
Mtr.38397.1.S1_at	8.90502	11.1136	12.5643	13.399	13.484	13.4471	TC102710 /FEA=mRNA /DEF=homologue to UP|Q6EAN1 (Q6EAN1) Mutant cryptochrome 1-1 protein, partial (43%)
Mtr.17607.1.S1_at	11.3445	10.7339	9.04299	9.12	8.92473	6.76578	IMGAG|1006.m00009 /FEA=mRNA /DEF=Calcium-binding EF-hand; Ferric reductase-like transmembrane component; Cytochrome b-245, heavy chain AC141864.5.91 36906 42209 mth2-21o24 01/13/05
Mtr.45325.1.S1_at	9.11697	10.7566	10.5923	9.34885	8.99455	6.17789	TC99378 /FEA=mRNA /DEF=weakly similar to PDB|1V02_A|49259425|1V02_A Chain A, Crystal Structure Of The Sorghum Bicolor Dhurrinase 1. {Sorghum bicolor;} , partial (10%)
Mtr.35281.1.S1_at	12.763	11.52	11.6576	9.6664	9.51997	8.18446	CX540969 /FEA=mRNA /DEF=weakly similar to UP|Q7XAB7 (Q7XAB7) Cyclin D3-2, partial (52%)
Mtr.43626.1.S1_at	11.6474	11.8833	10.2591	8.797	8.66573	7.30514	TC95735 /FEA=mRNA /DEF=similar to UP|Q6Z309 (Q6Z309) Remorin protein-like, partial (31%)
Mtr.45254.1.S1_at	7.31293	10.5053	11.8902	11.1517	10.5578	8.70587	TC99178 /FEA=mRNA /DEF=similar to UP|Q9FFJ4 (Q9FFJ4) Emb|CAB81597.1, partial (25%)
Mtr.31175.1.S1_at	8.15638	6.16375	4.38948	4.39464	4.43173	3.57916	AJ497819 /FEA=mRNA /DEF=similar to UP|Q8XU53 (Q8XU53) PROBABLE TRANSMEMBRANE ABC TRANSPORTER PROTEIN, partial (5%)
Mtr.36917.1.S1_at	7.67348	3.94583	3.20233	3.09719	3.28427	3.16553	MTUCS21TVB /FEA=mRNA /DEF=weakly similar to UP|Q8L9I2 (Q8L9I2) Nodulin MtN21-like protein, partial (16%)
Mtr.134.1.S1_s_at	8.88624	7.59978	6.6752	4.31027	4.34969	5.03189	1787.m00047 /FEA=mRNA /DEF=AY515252.1 60238 58775 mth2-50E03
Mtr.39377.1.S1_at	10.2903	7.63161	7.07038	8.31166	8.84075	11.6444	TC104752 /FEA=mRNA /DEF=similar to GB|AAB92476.1|2708484|U79557 IAA24 {Arabidopsis thaliana;} , partial (11%)
Mtr.48842.1.S1_at	10.2623	9.22513	11.1021	13.6136	13.7265	13.7989	IMGAG|1248.m00021 /FEA=mRNA /DEF=Wound-induced WI12 AC149303.10.211 127177 126854 mth2-76a20 01/13/05
Mtr.40041.1.S1_at	8.78513	8.58207	7.35809	5.6173	5.33203	4.21144	TC106380 /FEA=mRNA /DEF=similar to UP|PRP2_MEDTR (Q40375) Repetitive proline-rich cell wall protein 2 precursor, partial (79%)
Mtr.34967.1.S1_at	3.30235	3.22038	4.60209	6.75376	6.93586	7.79166	CX529349 /FEA=mRNA /DEF=similar to UP|ERD1_ARATH (P42762) ERD1 protein, chloroplast precursor, partial (10%)
Mtr.1107.1.S1_at	3.57487	4.41878	8.14387	5.39516	4.38049	3.61817	1524.m00034 /FEA=mRNA /DEF=AC141435.28 118406 116833 mth2-21i11 similar to UP|Q93XJ1 (Q93XJ1) Pectate lyase
Mtr.39433.1.S1_at	7.69718	3.93384	3.23383	3.20237	3.13065	3.14227	TC104879 /FEA=mRNA /DEF=similar to UP|XTH9_ARATH (Q8LDW9) Xyloglucan endotransglucosylase/hydrolase protein 9 precursor (At-XTH9) (XTH-9) , partial (67%)
Mtr.27935.1.S1_s_at	2.89333	3.331	6.34716	3.28357	3.13482	7.4591	BF520808 /FEA=mRNA /DEF=similar to UP|Q9FR29 (Q9FR29) Transcription factor WRKY4, partial (17%)
Msa.1421.1.S1_at	9.1812	9.28684	7.68556	6.8678	6.38931	4.72122	iMsa.1421 /TID=Msa.1421.1 /CNT=1 /FEA=mRNA /TIER=ConsEnd /STK=0 /NOTE=sequence(s) not in UniGene /DEF=
Mtr.1260.1.S1_at	5.77942	3.90132	7.35311	7.57354	6.64034	8.46645	1555.m00031 /FEA=mRNA /DEF=AC152406.8 46196 49878 mth2-71o20 similar to TAIR|gene:1944780-GOpep .1 68409.m02907 cytochrome P450, putative
Mtr.34726.1.S1_at	8.2339	8.49228	6.82857	4.72303	4.41779	3.92958	CX520862 /FEA=mRNA /DEF=similar to UP|PSAD_NICSY (P29302) Photosystem I reaction center subunit II, chloroplast precursor (Photosystem I 20 kDa subunit) (PSI-D), partial (75%)
Mtr.13334.1.S1_at	4.38176	6.07792	7.41085	8.36232	8.32613	8.94436	TC97715 /FEA=mRNA /DEF=similar to UP|Q8S4Y1 (Q8S4Y1) Acetoacetyl-CoA thiolase , partial (35%)
Mtr.11809.1.S1_at	5.42347	9.33435	9.903	9.69646	9.98525	8.97467	TC111127 /FEA=mRNA /DEF=similar to UP|Q6R3L0 (Q6R3L0) Metal-nicotianamine transporter YSL1, partial (16%)
Mtr.4068.1.S1_at	3.74707	7.71148	4.88769	3.53878	3.26106	3.15018	CA921471 /FEA=mRNA /DEF=
Mtr.7367.1.S1_s_at	7.35094	6.68177	6.33317	8.30235	9.13296	10.8944	TC110490 /FEA=mRNA /DEF=homologue to UP|Q9C5P5 (Q9C5P5) SOS2-like protein kinase PKS6, partial (6%)
Mtr.42711.1.S1_at	3.1693	3.59354	6.13638	7.62404	7.72959	7.42559	TC112219 /FEA=mRNA /DEF=similar to PIR|E86347|E86347 scarecrow-like 1 protein F24J8.8 - Arabidopsis thaliana {Arabidopsis thaliana;} , partial (33%)
Mtr.3867.1.S1_at	4.03325	4.80631	4.96239	4.95809	5.5615	8.59312	BI312202 /FEA=mRNA /DEF=similar to UP|O22378 (O22378) Metallothionein-II protein, partial (75%)
Msa.1598.1.S1_at	3.34397	3.09092	3.11526	3.16424	3.47163	7.64953	iMsa.1598 /TID=Msa.1598.1 /CNT=1 /FEA=mRNA /TIER=ConsEnd /STK=0 /NOTE=sequence(s) not in UniGene /DEF=
Mtr.40216.1.S1_at	13.0907	12.0471	10.1314	8.53278	8.6865	9.77223	TC106771 /FEA=mRNA /DEF=similar to UP|P93704 (P93704) HMG-1, partial (94%)
Mtr.14711.1.S1_at	5.43891	7.26546	4.97471	4.16566	3.9616	2.70851	IMGAG|759.m00004 /FEA=mRNA /DEF=hypothetical protein AC123899.15.41 11908 11672 mth2-33n6 01/13/05
Mtr.37687.1.S1_at	9.40592	13.2749	13.962	13.8359	13.6324	12.4722	TC101209 /FEA=mRNA /DEF=weakly similar to UP|Q9LH70 (Q9LH70) Gb|AAD22996.1, partial (58%)
Mtr.10882.1.S1_at	4.95022	6.01453	8.29776	8.28946	8.84977	9.50603	TC108213 /FEA=mRNA /DEF=
Mtr.2268.1.S1_at	8.19003	11.1258	12.2282	12.7456	12.7421	12.0864	BG583869 /FEA=mRNA /DEF=weakly similar to UP|Q9LSG1 (Q9LSG1) ER lumen protein retaining receptor-like protein, partial (35%)
Msa.3093.1.S1_at	3.69733	4.71926	4.61283	5.58975	6.52456	8.24971	iMsa.3093 /TID=Msa.3093.1 /CNT=1 /FEA=mRNA /TIER=ConsEnd /STK=0 /NOTE=sequence(s) not in UniGene /DEF=
Mtr.21024.1.S1_at	8.84509	10.4832	8.33512	6.82998	5.93181	6.41521	IMGAG|1237.m00009 /FEA=mRNA /DEF=At5g24310 AC149127.4.81 51800 53836 mth2-108o17 01/13/05
Mtr.49422.1.S1_at	7.40627	8.57696	9.60893	8.99716	8.48686	5.05788	IMGAG|1027.m00002 /FEA=mRNA /DEF=Ras GTPase; ADP-ribosylation factor; Ras small GTPase, Ras type; Ras small GTPase, Rab type; Ras small GTPase, Rho type; GTP-binding nuclear protein Ran; Small GTP-binding protein domain AC144389.22.21 16955 17743 mth2-25e
Mtr.27693.1.S1_at	11.9982	10.8437	9.46809	12.2545	12.9262	14.0166	BE942288 /FEA=mRNA /DEF=similar to UP|Q9FMV2 (Q9FMV2) Emb|CAB62355.1 (GPI-anchored protein) (At5g63500), partial (94%)
Mtr.33482.1.S1_s_at	3.26666	3.16285	3.33586	3.15044	3.36204	7.69885	BG451783 /FEA=mRNA /DEF=similar to UP|CAH2_FLALI (P46513) Carbonic anhydrase 2 (Carbonate dehydratase 2) (Fragment) , partial (9%)
Mtr.16158.1.S1_at	8.08486	7.38907	4.35481	3.68096	3.76017	3.53685	IMGAG|859.m00025 /FEA=mRNA /DEF=PAC motif; Protein kinase; PAS; Serine/threonine protein kinase; Tyrosine protein kinase; Protein kinase-like; PAS-associated, C-terminal; Serine/threonine protein kinase, active site AC135230.8.241 106794 114207 mth2-23e14
Mtr.31094.1.S1_s_at	9.32824	11.1677	9.93526	8.46864	7.80172	6.62039	AI974790 /FEA=mRNA /DEF=similar to UP|Q6DBG0 (Q6DBG0) At2g47485, partial (11%)
Mtr.2293.1.S1_at	8.59834	8.45342	7.67271	7.80266	7.46073	4.05161	BG584981 /FEA=mRNA /DEF=
Mtr.42311.1.S1_at	7.35853	5.11203	3.03302	2.81233	2.98279	2.81265	TC111200 /FEA=mRNA /DEF=
Mtr.38903.1.S1_at	4.68252	4.05853	3.96704	4.20309	4.29846	8.51071	TC103788 /FEA=mRNA /DEF=similar to UP|Q9LSM2 (Q9LSM2) Similarity to lectin-like protein kinase, partial (56%)
Mtr.38040.1.S1_at	10.0931	9.03515	6.66011	5.95282	5.55095	6.08152	TC101947 /FEA=mRNA /DEF=similar to PIR|T50657|T50657 beta-expansin [imported] - Arabidopsis thaliana (fragment) {Arabidopsis thaliana;} , partial (81%)
Mtr.16226.1.S1_at	9.52416	10.2998	8.48446	7.01491	6.21176	5.75892	IMGAG|818.m00020 /FEA=mRNA /DEF=Protein kinase; Serine/threonine protein kinase; Tyrosine protein kinase; Protein kinase-like; Serine/threonine protein kinase, active site AC127169.13.201 95538 98294 mth2-36n3 01/13/05
Mtr.17826.1.S1_at	10.298	8.03439	8.06654	6.28631	6.20117	5.75766	IMGAG|1017.m00005 /FEA=mRNA /DEF=Dynamin; Dynamin GTPase effector; Dynamin central region AC142526.5.51 31854 26566 mth2-34h20 01/13/05
Mtr.33262.1.S1_at	7.60933	7.29519	3.16131	3.15688	3.06987	4.30471	BF648213 /FEA=mRNA /DEF=
Mtr.32117.1.S1_at	9.31684	10.0347	8.10596	5.5819	5.55788	5.49741	AW329775 /FEA=mRNA /DEF=similar to GB|AAT41837.1|48310551|BT014854 At5g23850 {Arabidopsis thaliana;} , partial (28%)
Msa.1079.1.S1_at	3.3321	5.99927	6.78367	7.73579	7.71395	7.86936	iMsa.1079 /TID=Msa.1079.1 /CNT=1 /FEA=mRNA /TIER=ConsEnd /STK=0 /NOTE=sequence(s) not in UniGene /DEF=
Mtr.27561.1.S1_s_at	8.12288	8.65108	9.43736	8.8635	8.11222	4.90149	BE204930 /FEA=mRNA /DEF=weakly similar to GB|AAM19921.1|20453365|AY097405 AT3g23600/MDB19_9 {Arabidopsis thaliana;} , partial (60%)
Mtr.6039.1.S1_at	4.33868	6.8144	8.48751	7.70135	6.14485	3.95165	BI264063 /FEA=mRNA /DEF=weakly similar to UP|Q9SKD8 (Q9SKD8) Expressed protein (At2g46420/F11C10.11), partial (12%)
Mtr.9837.1.S1_at	8.45435	8.46594	9.05254	10.6672	11.0156	12.988	TC104555 /FEA=mRNA /DEF=weakly similar to UP|POT6_ARATH (Q8W4I4) Potassium transporter 6 (AtPOT6) (AtHAK6), partial (12%)
Mtr.10888.1.S1_at	12.7752	10.8736	8.53293	8.24256	8.36715	8.77392	TC108238 /FEA=mRNA /DEF=similar to UP|Q93YZ5 (Q93YZ5) AT5g51550/K17N15_10, partial (88%)
Mtr.27700.1.S1_at	7.74585	9.34644	8.96132	6.91012	6.4003	4.81431	BE942694 /FEA=mRNA /DEF=
Mtr.9181.1.S1_at	9.64546	13.2037	13.9852	14.1759	14.0992	13.7076	TC102633 /FEA=mRNA /DEF=similar to UP|Q9LH70 (Q9LH70) Gb|AAD22996.1, partial (52%)
Mtr.19827.1.S1_at	4.16604	7.32887	8.14317	5.0038	4.32863	3.61776	IMGAG|1091.m00009 /FEA=mRNA /DEF=zinc finger protein 2-related AC146554.5.91 28691 29488 mth2-9l7 01/13/05
Mtr.52203.1.S1_at	6.59847	9.37002	11.0918	11.1231	10.8424	9.72586	IMGAG|852.m00028 /FEA=mRNA /DEF=hypothetical protein AC134967.19.271 106027 106758 mth2-26b8 01/13/05
Mtr.49500.1.S1_at	8.86459	7.92636	5.72184	4.74795	5.03371	4.34022	IMGAG|1028.m00011 /FEA=mRNA /DEF=DNA-directed DNA polymerase B; DNA polymerase B region AC144431.11.101 51400 46834 mth2-21i14 01/13/05
Mtr.9004.1.S1_at	12.0623	12.6528	12.5797	9.6738	9.11878	8.12857	TC102069 /FEA=mRNA /DEF=similar to UP|Q93ZH1 (Q93ZH1) At1g27210/T7N9_27 (Expressed protein) (At1g27210), partial (16%)
Msa.1297.1.S1_at	9.74714	10.1107	8.46797	7.62896	7.11485	5.58654	iMsa.1297 /TID=Msa.1297.1 /CNT=1 /FEA=mRNA /TIER=ConsEnd /STK=0 /NOTE=sequence(s) not in UniGene /DEF=
Mtr.17388.1.S1_at	5.82969	7.83449	9.77672	10.1299	10.0948	10.3534	IMGAG|907.m00020 /FEA=mRNA /DEF=Amino acid-binding ACT AC137510.33.201 103540 105743 mth2-8m7 01/13/05
Mtr.14306.1.S1_at	3.13627	3.0601	3.45159	3.64423	4.43295	7.58362	IMGAG|915.m00002 /FEA=mRNA /DEF=Protein of unknown function DUF6 AC137820.11.21 10635 6754 mth2-15f9 01/13/05
Mtr.38007.1.S1_at	7.11852	10.2873	10.1146	9.33455	9.13345	11.6418	TC101884 /FEA=mRNA /DEF=similar to PIR|S51940|S51940 oleosin - almond {Prunus dulcis;} , partial (67%)
Mtr.21783.1.S1_s_at	2.84805	2.80547	3.53884	4.82074	5.61854	7.3284	1565.m00031 /FEA=mRNA /DEF=AC119412.11 733 1307 mth2-31d18
Mtr.8497.1.S1_at	6.6934	7.96991	5.92103	4.65625	4.39459	3.44729	TC100390 /FEA=mRNA /DEF=homologue to UP|Q9SQL2 (Q9SQL2) PSI light-harvesting antenna chlorophyll a/b-binding protein, complete
Mtr.3057.1.S1_at	7.82031	7.83941	7.16368	5.11006	5.32526	3.31773	CB893138 /FEA=mRNA /DEF=
Mtr.41655.1.S1_at	11.7704	9.97117	7.38638	8.21366	8.82642	7.2491	TC109832 /FEA=mRNA /DEF=
[truncated: 2,683 more rows]

## Sheet: Table S5
Table S5. GO analysis of differentially expressed genes by agriGO
GO term	Ontology	Description	Number in input list	Number in BG/Ref	p-value	FDR
GO:0006950	P	response to stress	331	391	1.6e-52	3.6e-50
GO:0032502	P	developmental process	172	188	3.9e-30	4.4e-28
GO:0032501	P	multicellular organismal process	161	193	2.5e-25	1.9e-23
GO:0007275	P	multicellular organismal development	154	187	7e-24	3.9e-22
GO:0048856	P	anatomical structure development	132	168	2e-19	8.8e-18
GO:0005975	P	carbohydrate metabolic process	294	594	6.5e-18	2.4e-16
GO:0015979	P	photosynthesis	77	81	8.5e-15	2.7e-13
GO:0006629	P	lipid metabolic process	155	313	5.4e-10	1.5e-08
GO:0065008	P	regulation of biological quality	76	120	1e-08	2.5e-07
GO:0006091	P	generation of precursor metabolites and energy	102	197	9.4e-08	2.1e-06
GO:0009791	P	post-embryonic development	83	167	4.8e-06	9.2e-05
GO:0007165	P	signal transduction	156	380	4.9e-06	9.2e-05
GO:0051704	P	multi-organism process	101	240	0.00011	0.0018
GO:0043229	C	intracellular organelle	1482	1676	3e-298	1.3e-296
GO:0043226	C	organelle	1482	1676	3e-298	1.3e-296
GO:0044424	C	intracellular part	1586	2086	2e-270	5.8e-269
GO:0044464	C	cell part	2149	4033	6.5e-235	1.1e-233
GO:0005623	C	cell	2149	4033	6.5e-235	1.1e-233
GO:0005622	C	intracellular	1604	2424	1.3e-223	1.9e-222
GO:0044422	C	organelle part	308	452	8.6e-36	9.2e-35
GO:0044446	C	intracellular organelle part	308	452	8.6e-36	9.2e-35
GO:0005576	C	extracellular region	108	133	7.8e-17	7.4e-16
GO:0016020	C	membrane	681	1808	2.6e-16	2.3e-15
GO:0030312	C	external encapsulating structure	89	112	9.6e-14	7.3e-13
GO:0005618	C	cell wall	88	110	1e-13	7.3e-13
GO:0032991	C	macromolecular complex	335	881	1.4e-08	9.2e-08
GO:0005783	C	endoplasmic reticulum	35	61	0.00037	0.0023
GO:0005794	C	Golgi apparatus	27	43	0.00061	0.0035
Mtr.34867.1.S1_s_at	GO:0009793
Mtr.29273.1.S1_at	GO:0006282
Mtr.18592.1.S1_at	GO:0042538	GO:0010200	GO:0005515	GO:0045449	GO:0009631	GO:0009611	GO:0005622	GO:0009416	GO:0008270	GO:0003676	GO:0009408	GO:0006979
Mtr.44436.1.S1_at	GO:0030508	GO:0009863	GO:0009867	GO:0005515	GO:0006118
Mtr.48718.1.S1_at	GO:0009536
Mtr.42836.1.S1_at	GO:0006468	GO:0016023	GO:0016020	GO:0004674	GO:0007169	GO:0009069	GO:0005524
Mtr.12191.1.S1_at	GO:0005975	GO:0005739	GO:0004553
Mtr.13010.1.S1_at	GO:0003824	GO:0009987
Mtr.38059.1.S1_at	GO:0005886
Mtr.34115.1.S1_at	GO:0008168
Mtr.6657.1.S1_at	GO:0005198
Mtr.40346.1.S1_at	GO:0006633	GO:0016021	GO:0009507	GO:0016717	GO:0005789
Mtr.47157.1.S1_at	GO:0007275
Mtr.41408.1.S1_at	GO:0004091
Mtr.34614.1.S1_at	GO:0005488
Mtr.28182.1.S1_at	GO:0016021
Mtr.48105.1.S1_at	GO:0005488
Mtr.45275.1.S1_at	GO:0004629
Mtr.15737.1.S1_at	GO:0016023
Mtr.24601.1.S1_at	GO:0009553	GO:0006468	GO:0016023	GO:0030155	GO:0009965	GO:0050832	GO:0004674	GO:0007165	GO:0005515	GO:0048481	GO:0009069	GO:0010103	GO:0005524	GO:0004872
Msa.1510.1.S1_at	GO:0048046	GO:0030145	GO:0045735
Mtr.7128.1.S1_at	GO:0044238	GO:0000166	GO:0044249	GO:0006807	GO:0004086	GO:0005951
Mtr.47442.1.S1_s_at	GO:0005975	GO:0004553
Msa.3093.1.S1_at	GO:0012505
Mtr.10425.1.S1_at	GO:0003700	GO:0006355	GO:0005667
Mtr.13610.1.S1_at	GO:0005509	GO:0004365	GO:0006096	GO:0005739	GO:0006094
Mtr.20727.1.S1_at	GO:0009536	GO:0009737	GO:0005515	GO:0005739	GO:0008152	GO:0009269	GO:0009651	GO:0016491
Mtr.45976.1.S1_at	GO:0016023
Mtr.49810.1.S1_s_at	GO:0019863
Mtr.28491.1.S1_at	GO:0003700	GO:0045449	GO:0010014	GO:0005667
Mtr.50819.1.S1_s_at	GO:0018024
Msa.927.1.S1_at	GO:0006730	GO:0015976	GO:0006807	GO:0008270	GO:0004089	GO:0009507
Mtr.43265.1.S1_at	GO:0009395	GO:0007205	GO:0046486	GO:0004143
Mtr.8971.1.S1_at	GO:0016020	GO:0009507
Mtr.42368.1.S1_at	GO:0031072
Mtr.41758.1.S1_at	GO:0008270
Mtr.9701.1.S1_at	GO:0004091
Mtr.52208.1.S1_at	GO:0009536
Mtr.28548.1.S1_at	GO:0006468	GO:0005739	GO:0004674	GO:0004713	GO:0009069	GO:0005524	GO:0012505
Mtr.40356.1.S1_at	GO:0005634	GO:0000786	GO:0006334	GO:0009414	GO:0003677
Msa.1535.1.S1_at	GO:0000323	GO:0006915	GO:0008303	GO:0030693	GO:0001509	GO:0006508
Mtr.10127.1.S1_s_at	GO:0003824
Mtr.27610.1.S1_at	GO:0016021
Mtr.45357.1.S1_at	GO:0009536	GO:0005634	GO:0000786	GO:0005739	GO:0003677	GO:0006334
Mtr.16552.1.S1_at	GO:0006979
Mtr.18476.1.S1_at	GO:0009555
Mtr.40706.1.S1_s_at	GO:0005978	GO:0008878	GO:0008415	GO:0005985	GO:0042967	GO:0009501	GO:0019252	GO:0009507
Mtr.11284.1.S1_at	GO:0030095	GO:0009654	GO:0015979	GO:0005509
Mtr.10594.1.S1_at	GO:0003824
Mtr.42887.1.S1_at	GO:0005759	GO:0009536
Mtr.43847.1.S1_at	GO:0006839	GO:0005215	GO:0016021	GO:0005488	GO:0005743
Mtr.35627.1.S1_at	GO:0008289	GO:0006869
Mtr.26407.1.S1_at	GO:0005381
Mtr.40329.1.S1_at	GO:0005506	GO:0016702
Mtr.32117.1.S1_at	GO:0005739
Mtr.51405.1.S1_at	GO:0008168
Mtr.51042.1.S1_at	GO:0005516
Mtr.20438.1.S1_at	GO:0046983	GO:0008171
Mtr.38225.1.S1_at	GO:0005488
Mtr.3100.1.S1_at	GO:0009536
Mtr.6076.1.S1_at	GO:0009733	GO:0010214	GO:0009751	GO:0017053	GO:0009753	GO:0009739	GO:0009737	GO:0009723	GO:0016566	GO:0006355	GO:0010119	GO:0003677	GO:0046686	GO:0009651	GO:0016481	GO:0009699
Mtr.38561.1.S1_at	GO:0016023	GO:0016020
Mtr.41860.1.S1_at	GO:0000166	GO:0004672	GO:0005886
Mtr.45772.1.S1_at	GO:0005737	GO:0019643	GO:0006094	GO:0008964	GO:0015979
Mtr.21943.1.S1_x_at	GO:0004497	GO:0006118	GO:0020037
Mtr.28814.1.S1_at	GO:0016020	GO:0022857	GO:0006810
Mtr.4610.1.S1_at	GO:0006508	GO:0009536	GO:0008236
Mtr.11984.1.S1_at	GO:0006857
Mtr.44811.1.S1_at	GO:0005794
Mtr.24367.1.S1_at	GO:0003676
Mtr.7333.1.S1_at	GO:0044464
Mtr.37340.1.S1_at	GO:0008270	GO:0008152	GO:0046029
Mtr.44398.1.S1_at	GO:0016597
Mtr.42955.1.S1_at	GO:0004497	GO:0006118	GO:0020037
Mtr.5242.1.S1_at	GO:0009834	GO:0009863	GO:0005886	GO:0009867	GO:0030244	GO:0050832	GO:0006970	GO:0042742	GO:0009414	GO:0009873	GO:0016759	GO:0010116
Mtr.35316.1.S1_at	GO:0016023	GO:0045493	GO:0046556	GO:0012505	GO:0009117
Mtr.10680.1.S1_s_at	GO:0016747
Mtr.23365.1.S1_at	GO:0005634
Mtr.29087.1.S1_s_at	GO:0016884
Msa.1913.1.S1_at	GO:0016168	GO:0016021	GO:0009523	GO:0051738	GO:0010196	GO:0009765	GO:0009507
Mtr.19617.1.S1_at	GO:0016020	GO:0005351	GO:0008643
Mtr.24901.1.S1_at	GO:0003824	GO:0006725
Mtr.48768.1.S1_at	GO:0005179	GO:0005576	GO:0007165
Mtr.12875.1.S1_at	GO:0005618
Mtr.35002.1.S1_at	GO:0045449
Mtr.30722.1.S1_at	GO:0016023	GO:0016301	GO:0005739
Mtr.9037.1.S1_at	GO:0005886
Mtr.14805.1.S1_at	GO:0042742	GO:0005739	GO:0009626
Mtr.10792.1.S1_at	GO:0016787
Mtr.38779.1.S1_at	GO:0005737	GO:0030001	GO:0046872	GO:0006817
Mtr.44384.1.S1_at	GO:0016020
Mtr.37422.1.S1_at	GO:0005886
Mtr.44219.1.S1_at	GO:0016023	GO:0050660	GO:0009690	GO:0019139
Mtr.2884.1.S1_at	GO:0005886
Mtr.44403.1.S1_at	GO:0009408	GO:0009644	GO:0042542
Mtr.22781.1.S1_at	GO:0042651	GO:0009522	GO:0009773	GO:0005515	GO:0009507
Mtr.10974.1.S1_at	GO:0005515
Mtr.11801.1.S1_at	GO:0008270
Mtr.25292.1.S1_at	GO:0016787	GO:0008152
Mtr.28712.1.S1_s_at	GO:0006979
Mtr.13436.1.S1_at	GO:0006470	GO:0008287	GO:0004722
Mtr.12441.1.S1_at	GO:0005634	GO:0045449	GO:0030528	GO:0003677
Mtr.16083.1.S1_a_at	GO:0005634
Mtr.42177.1.S1_at	GO:0006950
Mtr.31118.1.S1_at	GO:0006468	GO:0004674	GO:0005529	GO:0007165	GO:0009069	GO:0019199	GO:0048544	GO:0005524	GO:0004713
Mtr.35312.1.S1_at	GO:0007018
Mtr.11873.1.S1_at	GO:0010364	GO:0030674	GO:0031146
Mtr.42335.1.S1_at	GO:0003824
Mtr.11892.1.S1_at	GO:0043169	GO:0009536	GO:0016998	GO:0016023	GO:0003796	GO:0005773	GO:0004568	GO:0006032
Mtr.10537.1.S1_at	GO:0017053	GO:0006808	GO:0003824	GO:0016564	GO:0019904	GO:0016481
Mtr.14593.1.S1_at	GO:0016740
Mtr.12105.1.S1_at	GO:0007169	GO:0006468	GO:0005524
Mtr.44938.1.S1_at	GO:0005739
Mtr.13754.1.S1_at	GO:0005488
Mtr.31296.1.S1_at	GO:0016020
Mtr.40473.1.S1_at	GO:0006869
Mtr.5865.1.S1_at	GO:0016884
Mtr.41343.1.S1_at	GO:0007218
Mtr.3602.1.S1_at	GO:0016023	GO:0016787	GO:0006725	GO:0012505
Mtr.17607.1.S1_at	GO:0050660	GO:0016021	GO:0016174	GO:0004601	GO:0006804	GO:0009060	GO:0006800	GO:0005509	GO:0005886	GO:0009408	GO:0005506	GO:0043069	GO:0006979	GO:0006118
Mtr.35307.1.S1_at	GO:0004091	GO:0005576	GO:0016298	GO:0019953	GO:0016042
Mtr.20544.1.S1_at	GO:0016023	GO:0043169	GO:0005975	GO:0004553
Mtr.51803.1.S1_s_at	GO:0045261	GO:0009579	GO:0046933	GO:0046961	GO:0042777	GO:0046872	GO:0005524	GO:0009507
Mtr.39139.1.S1_at	GO:0016998	GO:0016023	GO:0050832	GO:0042742	GO:0004568	GO:0006032	GO:0008061
Mtr.35410.1.S1_at	GO:0009536	GO:0005094
Mtr.43975.1.S1_at	GO:0005773
Msa.1009.1.S1_at	GO:0043169	GO:0016998	GO:0003796	GO:0005576	GO:0004568	GO:0006032
Mtr.41155.1.S1_at	GO:0007018
Mtr.36313.1.S1_at	GO:0009395	GO:0004435	GO:0046339	GO:0005509	GO:0007242
Mtr.26323.1.S1_at	GO:0009536	GO:0005634	GO:0000786	GO:0005739	GO:0003677	GO:0006334
Mtr.39471.1.S1_at	GO:0009658
Msa.1643.1.S1_at	GO:0006468	GO:0016021	GO:0004674	GO:0009877	GO:0007165	GO:0005515	GO:0009069	GO:0004713	GO:0005524	GO:0004872
Mtr.11263.1.S1_at	GO:0005886
Mtr.43976.1.S1_at	GO:0005783
Mtr.18240.1.S1_at	GO:0005516	GO:0005739	GO:0009734
Mtr.12888.1.S1_at	GO:0005488
Msa.2908.1.S1_at	GO:0009986	GO:0005544	GO:0005509
Mtr.42768.1.S1_at	GO:0005618
Mtr.2950.1.S1_at	GO:0016023	GO:0016020	GO:0016491
Mtr.38132.1.S1_a_at	GO:0043565	GO:0045941	GO:0003700	GO:0005829	GO:0009722	GO:0006355	GO:0016563	GO:0005667
Mtr.52056.1.S1_at	GO:0044444	GO:0008152
Msa.2793.1.S1_at	GO:0016020	GO:0009536	GO:0005739
Mtr.39397.1.S1_at	GO:0031072	GO:0009536
Mtr.14895.1.S1_at	GO:0005783	GO:0009821
Mtr.45258.1.S1_at	GO:0033772	GO:0020037	GO:0005783	GO:0006118	GO:0005792
Mtr.1885.1.S1_at	GO:0005634	GO:0045449	GO:0030528	GO:0003677
Mtr.40631.1.S1_at	GO:0004672	GO:0000166
Mtr.25211.1.S1_at	GO:0020037	GO:0016023	GO:0004601	GO:0006804	GO:0005509	GO:0006979	GO:0006118
Mtr.23427.1.S1_at	GO:0006508	GO:0004185
Mtr.11237.1.S1_at	GO:0008289	GO:0006869
Mtr.39039.1.S1_at	GO:0016023	GO:0005794
Mtr.11718.1.S1_at	GO:0016020	GO:0009536	GO:0005739	GO:0006508
Mtr.4075.1.S1_at	GO:0016023	GO:0012505	GO:0005739
Msa.3006.1.S1_at	GO:0016998	GO:0050832	GO:0042742	GO:0004568	GO:0006032	GO:0008061
Mtr.48272.1.S1_at	GO:0006566	GO:0006563	GO:0004375	GO:0006544	GO:0005739	GO:0030170
Mtr.9020.1.S1_at	GO:0009826
Mtr.2686.1.S1_at	GO:0009941
Mtr.44649.1.S1_at	GO:0043190	GO:0042626	GO:0009536	GO:0006810	GO:0009624	GO:0005524
Mtr.9861.1.S1_at	GO:0016023	GO:0004091	GO:0012505	GO:0006979
Mtr.40125.1.S1_at	GO:0020037	GO:0006979	GO:0006804	GO:0005509	GO:0004601	GO:0006118
Mtr.42164.1.S1_at	GO:0016020
Mtr.48296.1.S1_at	GO:0005634	GO:0045449	GO:0030528	GO:0003677
Mtr.26299.1.S1_at	GO:0016023	GO:0009536
Mtr.40223.1.S1_at	GO:0046910	GO:0005982	GO:0030599	GO:0005985
Mtr.5725.1.S1_s_at	GO:0009733	GO:0005344	GO:0019825	GO:0015671	GO:0020037
Msa.3176.1.S1_at	GO:0009535	GO:0019253	GO:0008974	GO:0005739	GO:0005515	GO:0009409	GO:0005524
Mtr.10325.1.S1_at	GO:0003824
Mtr.24842.1.S1_at	GO:0005634	GO:0045449	GO:0030528	GO:0003677
Mtr.22603.1.S1_at	GO:0008943	GO:0009744	GO:0009570	GO:0009416	GO:0005515	GO:0006096	GO:0019253
Msa.2589.1.S1_at	GO:0010025	GO:0009922	GO:0016020	GO:0042967	GO:0009923
Mtr.37448.1.S1_at	GO:0009534	GO:0010224	GO:0009611	GO:0009523
Mtr.4710.1.S1_s_at	GO:0016871	GO:0016829	GO:0006694	GO:0019745
Mtr.14147.1.S1_s_at	GO:0006952	GO:0009987	GO:0000166
Mtr.10634.1.S1_at	GO:0009825	GO:0005351	GO:0016021	GO:0008643
Mtr.6941.1.S1_at	GO:0004252
Mtr.21405.1.S1_at	GO:0009536	GO:0005634	GO:0043481	GO:0006355	GO:0048364	GO:0003677
Mtr.33847.1.S1_at	GO:0006810
Mtr.44491.1.S1_at	GO:0006508	GO:0009536
Mtr.43280.1.S1_at	GO:0016023	GO:0043169	GO:0050535	GO:0005975
Mtr.23988.1.S1_at	GO:0003700	GO:0010187	GO:0045449	GO:0005667	GO:0009409	GO:0010114
Mtr.39079.1.S1_at	GO:0005634
Mtr.16620.1.S1_s_at	GO:0009536	GO:0008152	GO:0005739
Mtr.47803.1.S1_at	GO:0004869
Mtr.41265.1.S1_at	GO:0016740	GO:0006979	GO:0009407
Mtr.40154.1.S1_at	GO:0004420	GO:0009526	GO:0050661	GO:0015936	GO:0016021	GO:0005789	GO:0008299	GO:0006694	GO:0031966
Mtr.48869.1.S1_at	GO:0051567	GO:0006306	GO:0006346
Mtr.1955.1.S1_at	GO:0006470	GO:0008287	GO:0004722
Mtr.47365.1.S1_at	GO:0003824	GO:0009536	GO:0006725	GO:0003676
Mtr.39724.1.S1_at	GO:0005773
Mtr.575.1.S1_at	GO:0022626	GO:0042254	GO:0003735	GO:0005507	GO:0006412	GO:0006118	GO:0009055
Mtr.4724.1.S1_at	GO:0016020
Mtr.7911.1.S1_s_at	GO:0009553	GO:0016023	GO:0030155	GO:0009965	GO:0050832	GO:0005488	GO:0048481	GO:0004672	GO:0010103
Mtr.12934.1.S1_at	GO:0006364	GO:0005634	GO:0005732	GO:0019843
Mtr.29110.1.S1_at	GO:0006570	GO:0006558	GO:0005829	GO:0003868	GO:0010236	GO:0010189	GO:0042802	GO:0009507
Mtr.14580.1.S1_at	GO:0044444	GO:0043231	GO:0008270
Msa.1357.1.S1_at	GO:0009664	GO:0016020	GO:0005576
Msa.1706.1.S1_s_at	GO:0042023	GO:0005634	GO:0045859	GO:0016538	GO:0051726	GO:0051301	GO:0009507
Mtr.41721.1.S1_at	GO:0016021	GO:0012511	GO:0019915
Mtr.48811.1.S1_at	GO:0003700	GO:0006355	GO:0046983	GO:0005667	GO:0009734
Mtr.7638.1.S1_at	GO:0043169	GO:0005982	GO:0005985	GO:0042973
Mtr.43324.1.S1_s_at	GO:0007047	GO:0005982	GO:0012505	GO:0005985	GO:0004650
Mtr.33022.1.S1_at	GO:0003824
Mtr.17725.1.S1_at	GO:0042545	GO:0005982	GO:0005985	GO:0030599	GO:0009505
Mtr.2937.1.S1_at	GO:0005215	GO:0006810	GO:0008289
Mtr.25635.1.S1_at	GO:0005739
Mtr.18552.1.S1_at	GO:0006471	GO:0003950	GO:0005634	GO:0003677
Mtr.20896.1.S1_s_at	GO:0009536	GO:0008270
Mtr.12213.1.S1_at	GO:0016023	GO:0006869
Mtr.44482.1.S1_at	GO:0005516
Mtr.9076.1.S1_at	GO:0008270	GO:0005515
Msa.1505.1.S1_at	GO:0009536
Mtr.12407.1.S1_at	GO:0006520	GO:0016831	GO:0005488
Mtr.51891.1.S1_at	GO:0048046	GO:0010310	GO:0004190	GO:0042742	GO:0010337
Mtr.8427.1.S1_at	GO:0006633	GO:0046872	GO:0016702
Mtr.13054.1.S1_at	GO:0006468	GO:0009751	GO:0007166	GO:0004672	GO:0009505	GO:0005524
Mtr.11912.1.S1_at	GO:0003677
Mtr.9169.1.S1_at	GO:0051252	GO:0003676	GO:0004522
Mtr.49033.1.S1_s_at	GO:0005819	GO:0005730	GO:0035175	GO:0016572	GO:0009069	GO:0000775	GO:0005524
Mtr.40195.1.S1_at	GO:0042545	GO:0005618	GO:0005982	GO:0005985	GO:0030599	GO:0005576	GO:0045330	GO:0004857
Mtr.5594.1.S1_at	GO:0006874	GO:0006793	GO:0006882	GO:0005774	GO:0051592	GO:0030026	GO:0015369	GO:0006885	GO:0006812
Mtr.18430.1.S1_at	GO:0015994	GO:0016023	GO:0005982	GO:0005985	GO:0004566	GO:0006027
Mtr.42014.1.S1_at	GO:0008270
Mtr.10693.1.S1_at	GO:0004497	GO:0006118	GO:0020037
Mtr.5347.1.S1_at	GO:0003899
Mtr.52215.1.S1_at	GO:0016023	GO:0012505
Mtr.46938.1.S1_at	GO:0008233
Mtr.8459.1.S1_at	GO:0008270
Mtr.50430.1.S1_at	GO:0005737	GO:0005506	GO:0031408	GO:0006118	GO:0016165
Msa.3023.1.S1_at	GO:0003700	GO:0006355	GO:0005667
Mtr.2632.1.S1_at	GO:0043565	GO:0005634	GO:0006355
Mtr.45462.1.S1_at	GO:0009825	GO:0016020	GO:0005351	GO:0008643
Mtr.22932.1.S1_at	GO:0005488
Mtr.24662.1.S1_at	GO:0005634	GO:0009536	GO:0045449	GO:0003677
Mtr.47990.1.S1_at	GO:0009733	GO:0005344	GO:0019825	GO:0015671	GO:0020037
Mtr.50835.1.S1_at	GO:0005528	GO:0006457	GO:0003755	GO:0009507
Mtr.18535.1.S1_at	GO:0009570
Mtr.13901.1.S1_at	GO:0008270
Mtr.50542.1.S1_at	GO:0045941	GO:0016563	GO:0048366
Mtr.4744.1.S1_at	GO:0005886
Mtr.16579.1.S1_x_at	GO:0005488
Mtr.49099.1.S1_at	GO:0005739
Mtr.42013.1.S1_at	GO:0044464
Mtr.2096.1.S1_at	GO:0006508	GO:0005615	GO:0004185	GO:0012505
Mtr.33898.1.S1_s_at	GO:0016020
Msa.2901.1.S1_s_at	GO:0017053	GO:0006808	GO:0009813	GO:0047526	GO:0016564	GO:0016481	GO:0005488
Mtr.697.1.S1_s_at	GO:0009734
Mtr.38492.1.S1_at	GO:0016491	GO:0009536	GO:0005488	GO:0008152	GO:0006118
Mtr.39853.1.S1_at	GO:0050896
Mtr.11041.1.S1_at	GO:0005886
Mtr.9041.1.S1_s_at	GO:0005737	GO:0006206	GO:0009058	GO:0009116	GO:0004849	GO:0004845	GO:0005524
Msa.1328.1.S1_at	GO:0015074
Mtr.19453.1.S1_at	GO:0004867
Mtr.33654.1.S1_at	GO:0016491
Mtr.4772.1.S1_at	GO:0005488
Mtr.21285.1.S1_at	GO:0015992	GO:0005262	GO:0016021	GO:0009706	GO:0006816	GO:0005789	GO:0016529	GO:0005524	GO:0008152	GO:0005516	GO:0005388	GO:0009055	GO:0006118	GO:0005509
Mtr.17100.1.S1_s_at	GO:0008270
Mtr.10877.1.S1_at	GO:0019852	GO:0006631	GO:0006574	GO:0004029	GO:0006560	GO:0006552	GO:0006547	GO:0046251	GO:0019482	GO:0006568	GO:0019260	GO:0006554	GO:0006550	GO:0006525	GO:0006699	GO:0046486	GO:0006096	GO:0006094
Mtr.3624.1.S1_at	GO:0005215	GO:0016020	GO:0006879	GO:0006810
Mtr.13886.1.S1_at	GO:0008270
Mtr.34957.1.S1_at	GO:0016023	GO:0005975	GO:0004553
Mtr.25984.1.S1_at	GO:0016023
Mtr.12228.1.S1_at	GO:0005634	GO:0003677	GO:0006334	GO:0000786
Mtr.25044.1.S1_at	GO:0016021	GO:0008219
Mtr.24902.1.S1_at	GO:0042732	GO:0050662	GO:0016857	GO:0005982	GO:0005985	GO:0000139	GO:0009117	GO:0048040
Mtr.32341.1.S1_s_at	GO:0045298	GO:0008017	GO:0005815
Mtr.9240.1.S1_at	GO:0005737	GO:0005634	GO:0051246	GO:0016567	GO:0007067	GO:0004842	GO:0051301
Mtr.29175.1.S1_at	GO:0004091
Mtr.34721.1.S1_at	GO:0048196	GO:0009536	GO:0005618	GO:0004289	GO:0016023	GO:0012505	GO:0006508
Mtr.35684.1.S1_at	GO:0003677
Mtr.16848.1.S1_at	GO:0005886
Mtr.37595.1.S1_s_at	GO:0045735
Mtr.31928.1.S1_at	GO:0050832	GO:0020037	GO:0016023	GO:0006804	GO:0042744	GO:0005509	GO:0005576	GO:0004601	GO:0006118	GO:0012505
Mtr.2731.1.S1_at	GO:0031177	GO:0005515	GO:0005739	GO:0000166
Mtr.41658.1.S1_at	GO:0016021	GO:0005351	GO:0005634	GO:0008643
Mtr.48872.1.S1_at	GO:0044464	GO:0007165	GO:0005515
Mtr.9099.1.S1_s_at	GO:0006865	GO:0016020
Mtr.52185.1.S1_at	GO:0005739
Mtr.9875.1.S1_at	GO:0016021	GO:0030133
Mtr.21982.1.S1_at	GO:0005737	GO:0009862	GO:0005634	GO:0009617	GO:0009625	GO:0009611	GO:0050832	GO:0045941	GO:0016563	GO:0005515	GO:0009408	GO:0008219
Mtr.40298.1.S1_at	GO:0010229	GO:0015994	GO:0006788	GO:0009585	GO:0004392	GO:0010019	GO:0003700	GO:0009536	GO:0045449	GO:0005667	GO:0009648	GO:0010024
Mtr.32691.1.S1_at	GO:0007169	GO:0009069	GO:0006468	GO:0005524	GO:0004674
Mtr.45043.1.S1_s_at	GO:0009507
Msa.1941.1.S1_at	GO:0016491
Mtr.19706.1.S1_s_at	GO:0016023	GO:0009536
Mtr.45183.1.S1_at	GO:0005739
Mtr.6988.1.S1_at	GO:0046873
Mtr.35009.1.S1_at	GO:0016023
Mtr.28159.1.S1_at	GO:0003700
Mtr.25842.1.S1_at	GO:0016787	GO:0000325	GO:0015986	GO:0045259	GO:0046933
Mtr.36679.1.S1_s_at	GO:0006355
Mtr.2700.1.S1_s_at	GO:0005215	GO:0006810	GO:0016020	GO:0005739
Mtr.24534.1.S1_at	GO:0005515
Mtr.1.1.S1_at	GO:0003676	GO:0016491
Mtr.19279.1.S1_at	GO:0006950	GO:0006457	GO:0005829	GO:0005524
Mtr.45293.1.S1_s_at	GO:0016020
Mtr.12355.1.S1_at	GO:0015994	GO:0006879	GO:0042542	GO:0004322	GO:0009617	GO:0008199	GO:0006826	GO:0010039	GO:0009507
Mtr.11033.1.S1_at	GO:0009744	GO:0016021	GO:0004872	GO:0007165
Mtr.34852.1.S1_at	GO:0005975	GO:0004553
Mtr.18857.1.S1_at	GO:0012505
Mtr.37427.1.S1_at	GO:0005215	GO:0016021	GO:0006810
Mtr.43273.1.S1_at	GO:0016023	GO:0006508	GO:0004194
Mtr.42879.1.S1_at	GO:0006350	GO:0003677
Mtr.32711.1.S1_at	GO:0009536	GO:0008152	GO:0016491
Mtr.31183.1.S1_x_at	GO:0006633	GO:0004467
Mtr.46788.1.S1_at	GO:0006567	GO:0006544	GO:0006563	GO:0030170	GO:0004793
Mtr.43005.1.S1_at	GO:0004674
Mtr.25546.1.S1_at	GO:0016023	GO:0005507
Mtr.42965.1.S1_at	GO:0003735	GO:0015934	GO:0022626	GO:0042254	GO:0006412
Mtr.14111.1.S1_at	GO:0006869
Mtr.38888.1.S1_at	GO:0005634
Mtr.40881.1.S1_s_at	GO:0006468	GO:0009737	GO:0004674	GO:0004713	GO:0005886	GO:0009651	GO:0009069	GO:0005524	GO:0007165
Mtr.43316.1.S1_at	GO:0045449	GO:0003677
Mtr.40136.1.S1_at	GO:0006869
Msa.1706.1.S1_at	GO:0016538	GO:0005634	GO:0045859	GO:0051726	GO:0042023
Msa.2822.1.S1_at	GO:0009395	GO:0009536	GO:0004629	GO:0007242
Mtr.2570.1.S1_s_at	GO:0005634	GO:0016740
Msa.1349.1.S1_at	GO:0008886	GO:0006950	GO:0009536	GO:0006096	GO:0005515
Mtr.37975.1.S1_at	GO:0000166	GO:0007165	GO:0004672
Mtr.19846.1.S1_at	GO:0003676
Mtr.50498.1.S1_at	GO:0016021
Mtr.9141.1.S1_at	GO:0005886
Mtr.18659.1.S1_s_at	GO:0009651	GO:0009744	GO:0016020	GO:0004872	GO:0007165
Mtr.14257.1.S1_at	GO:0009535	GO:0009941	GO:0046406	GO:0015995	GO:0015979
Mtr.41247.1.S1_at	GO:0005886
Mtr.16533.1.S1_s_at	GO:0009505
Mtr.12939.1.S1_at	GO:0004367	GO:0051287	GO:0046486	GO:0009331	GO:0046168
Mtr.45910.1.S1_at	GO:0019433	GO:0004806
Mtr.10669.1.S1_at	GO:0012505	GO:0005975	GO:0005783	GO:0005739	GO:0016798
Mtr.12423.1.S1_at	GO:0003677
Mtr.4077.1.S1_at	GO:0009987	GO:0016301	GO:0005488	GO:0005739
Mtr.48781.1.S1_at	GO:0006950
Mtr.3793.1.S1_at	GO:0009536
Mtr.38138.1.S1_at	GO:0016023	GO:0005739
Mtr.43182.1.S1_at	GO:0016023	GO:0003824	GO:0005739
Mtr.44607.1.S1_at	GO:0005737	GO:0042538	GO:0017084	GO:0006561	GO:0016310	GO:0004349	GO:0004350	GO:0003842	GO:0006537	GO:0006525	GO:0009414	GO:0009737
Mtr.38485.1.S1_at	GO:0005576
Msa.913.1.S1_at	GO:0009826	GO:0006468	GO:0030332	GO:0051726	GO:0005524	GO:0004693	GO:0008353	GO:0009069	GO:0007067	GO:0051301
Mtr.11086.1.S1_at	GO:0003824	GO:0008152
Mtr.39520.1.S1_at	GO:0005215
Mtr.45300.1.S1_at	GO:0006468
Mtr.42755.1.S1_at	GO:0004872
Mtr.8509.1.S1_at	GO:0009768	GO:0009536	GO:0009522
Msa.1648.1.S1_at	GO:0051258	GO:0007018	GO:0003924	GO:0005198	GO:0009409	GO:0005874	GO:0005525
Mtr.4364.1.S1_at	GO:0005634	GO:0000786	GO:0006334	GO:0009414	GO:0003677
Mtr.4663.1.S1_at	GO:0016020	GO:0051707	GO:0006954
Mtr.9708.1.S1_at	GO:0003824
Mtr.33871.1.S1_at	GO:0006857	GO:0015197	GO:0016020
Mtr.35540.1.S1_at	GO:0045430
Mtr.46485.1.S1_at	GO:0004364	GO:0006749	GO:0006803
Msa.900.1.S1_s_at	GO:0050896
Mtr.40353.1.S1_at	GO:0009505
Msa.1389.1.S1_at	GO:0016020	GO:0042335	GO:0042967	GO:0008415
Msa.1095.1.S1_at	GO:0016168	GO:0009522	GO:0009523	GO:0016021	GO:0000287	GO:0018298	GO:0009765	GO:0009507
Mtr.34726.1.S1_at	GO:0009507	GO:0015979	GO:0005515	GO:0009538
Mtr.13374.1.S1_at	GO:0006468	GO:0016023	GO:0005739	GO:0004674	GO:0012505	GO:0007169	GO:0009069	GO:0009505	GO:0005524
Mtr.39687.1.S1_at	GO:0005576
Mtr.31502.1.S1_at	GO:0009536
Mtr.37245.1.S1_s_at	GO:0016168	GO:0009522	GO:0009523	GO:0016021	GO:0000287	GO:0018298	GO:0009765	GO:0009507
Mtr.43792.1.S1_at	GO:0012505
Mtr.29213.1.S1_s_at	GO:0000323	GO:0006915	GO:0008303	GO:0030693	GO:0001509	GO:0006508
Mtr.42981.1.S1_s_at	GO:0006730	GO:0015976	GO:0006807	GO:0008270	GO:0004089	GO:0009507
Mtr.51670.1.S1_at	GO:0005515
Mtr.5334.1.S1_at	GO:0045493	GO:0046556	GO:0046373	GO:0009117	GO:0012505
Mtr.19837.1.S1_at	GO:0009536
Mtr.42237.1.S1_at	GO:0008415	GO:0042967
Mtr.26731.1.S1_s_at	GO:0009986
Mtr.42199.1.S1_at	GO:0006468	GO:0016023	GO:0004674	GO:0004713	GO:0007169	GO:0009069	GO:0005524	GO:0012505
Mtr.45054.1.S1_at	GO:0016023	GO:0045449	GO:0005739
Mtr.41552.1.S1_at	GO:0006468	GO:0016023	GO:0005739	GO:0004674	GO:0012505	GO:0007165	GO:0005515	GO:0009069	GO:0005524	GO:0004872
Mtr.11521.1.S1_at	GO:0005886
Mtr.12123.1.S1_at	GO:0009507
Mtr.11362.1.S1_at	GO:0008270
Mtr.45520.1.S1_at	GO:0006468	GO:0043231	GO:0004674	GO:0044444	GO:0007169	GO:0009069	GO:0005524
Mtr.39887.1.S1_at	GO:0019530	GO:0006566	GO:0006693	GO:0006563	GO:0006544	GO:0016756	GO:0005777	GO:0004021	GO:0048046	GO:0009853	GO:0015976	GO:0003840	GO:0006531	GO:0006691	GO:0006522	GO:0006751	GO:0047958	GO:0006979
Mtr.22068.1.S1_at	GO:0005737
Mtr.22897.1.S1_at	GO:0005975
Mtr.40465.1.S1_s_at	GO:0006468	GO:0004674	GO:0007165	GO:0005515	GO:0009069	GO:0005524
Mtr.11673.1.S1_at	GO:0005634	GO:0005515
Mtr.38650.1.S1_at	GO:0016706	GO:0005506	GO:0019748
Mtr.42102.1.S1_at	GO:0008270
Mtr.41393.1.S1_at	GO:0009535
Mtr.42190.1.S1_at	GO:0016020	GO:0005739
Mtr.18281.1.S1_s_at	GO:0016023	GO:0009395	GO:0009536	GO:0004629	GO:0007242
Msa.2715.1.S1_at	GO:0050662	GO:0009536	GO:0009809	GO:0009805	GO:0016621	GO:0009811
Mtr.28764.1.S1_at	GO:0006468	GO:0005524	GO:0004672
Mtr.43542.1.S1_at	GO:0005634	GO:0000786	GO:0005739	GO:0003677	GO:0006334	GO:0009507
Mtr.49768.1.S1_x_at	GO:0009734
Mtr.12958.1.S1_at	GO:0003824	GO:0006541
Mtr.6122.1.S1_at	GO:0006574	GO:0004084	GO:0006552	GO:0006550	GO:0015940	GO:0009098	GO:0009099	GO:0009097	GO:0009507
Mtr.44486.1.S1_at	GO:0009536	GO:0005975	GO:0004553
Mtr.35136.1.S1_at	GO:0009536	GO:0005524
Mtr.10725.1.S1_at	GO:0016023	GO:0006810	GO:0009856	GO:0005507	GO:0048653	GO:0006118	GO:0009055
Mtr.8475.1.S1_s_at	GO:0009570	GO:0006013	GO:0015976	GO:0006098	GO:0004332	GO:0006020	GO:0006000	GO:0006096	GO:0006094
Mtr.17914.1.S1_at	GO:0051707	GO:0012505
Mtr.8859.1.S1_at	GO:0005199
Mtr.37650.1.S1_at	GO:0008026
Mtr.28768.1.S1_at	GO:0010400	GO:0016020	GO:0009834	GO:0005488	GO:0030244
Mtr.8347.1.S1_at	GO:0016023	GO:0005975	GO:0012505	GO:0005739
Mtr.13612.1.S1_at	GO:0016020	GO:0005739
Mtr.18298.1.S1_at	GO:0016023	GO:0005739
Mtr.38804.1.S1_at	GO:0003824	GO:0005975	GO:0005739
Mtr.42669.1.S1_s_at	GO:0003735
Mtr.4708.1.S1_at	GO:0008270
Mtr.5426.1.S1_at	GO:0006468	GO:0016023	GO:0004674	GO:0007165	GO:0005515	GO:0004872	GO:0009069	GO:0010480	GO:0005524	GO:0048229
Msa.1621.1.S1_at	GO:0016998	GO:0050832	GO:0042742	GO:0004568	GO:0006032	GO:0008061
Mtr.10312.1.S1_at	GO:0016023
Msa.2570.1.S1_at	GO:0006470	GO:0005506	GO:0008287	GO:0030145	GO:0004722
Mtr.44691.1.S1_at	GO:0003824	GO:0044237
Mtr.29178.1.S1_at	GO:0008270
Mtr.35867.1.S1_at	GO:0005739
Mtr.24411.1.S1_at	GO:0005886
Mtr.1575.1.S1_at	GO:0006528	GO:0006522	GO:0006516	GO:0006531	GO:0008233	GO:0004067
Mtr.2537.1.S1_a_at	GO:0005618
Mtr.44812.1.S1_s_at	GO:0009535
Mtr.46491.1.S1_at	GO:0045544	GO:0009686
Mtr.46493.1.S1_at	GO:0016491
Mtr.43588.1.S1_at	GO:0016020	GO:0009536	GO:0003824
Mtr.45956.1.S1_at	GO:0005886
Msa.2923.1.S1_s_at	GO:0016020
Mtr.9566.1.S1_at	GO:0005488
Mtr.10276.1.S1_at	GO:0005982	GO:0005985	GO:0004650
Mtr.31625.1.S1_at	GO:0004674
Mtr.40667.1.S1_at	GO:0009737	GO:0016021	GO:0042538	GO:0009414
Mtr.41351.1.S1_at	GO:0016023
Msa.1943.1.S1_at	GO:0009535	GO:0030076	GO:0009765
Mtr.12321.1.S1_at	GO:0016023
Mtr.33261.1.S1_at	GO:0006468	GO:0043231	GO:0004674	GO:0044444	GO:0007169	GO:0009069	GO:0009505	GO:0005524
Mtr.38731.1.S1_at	GO:0005886
Mtr.27058.1.S1_at	GO:0009536	GO:0010069	GO:0006342	GO:0005634	GO:0006555	GO:0003886	GO:0000785	GO:0003677	GO:0051567	GO:0003682	GO:0010425
Mtr.11654.1.S1_at	GO:0005834	GO:0000166
Mtr.15242.1.S1_at	GO:0010495	GO:0005719	GO:0006306	GO:0005730	GO:0051567	GO:0015030
Mtr.11359.1.S1_at	GO:0016020	GO:0051707	GO:0006954
Mtr.39105.1.S1_at	GO:0005739	GO:0009507
Mtr.6743.1.S1_at	GO:0016021	GO:0009624	GO:0005739	GO:0006814	GO:0006820	GO:0015367	GO:0015743	GO:0009507
Mtr.49337.1.S1_at	GO:0004222
Mtr.7515.1.S1_at	GO:0005089
Mtr.34131.1.S1_at	GO:0005737	GO:0006090	GO:0004473	GO:0051287	GO:0006099	GO:0015976	GO:0016652	GO:0046872	GO:0006108	GO:0009051
Mtr.5856.1.S1_at	GO:0004291	GO:0016023	GO:0006508	GO:0010102	GO:0043086	GO:0042802
Mtr.13167.1.S1_at	GO:0050832	GO:0010143	GO:0004467
Mtr.13247.1.S1_at	GO:0005488
Mtr.14711.1.S1_at	GO:0005634
Mtr.29055.1.S1_at	GO:0005886
Mtr.48446.1.S1_at	GO:0003676
Mtr.44276.1.S1_at	GO:0016020
Mtr.12008.1.S1_at	GO:0003840
Mtr.20073.1.S1_at	GO:0044464	GO:0006869
Mtr.9803.1.S1_at	GO:0006655	GO:0004366	GO:0009737	GO:0009570	GO:0009409	GO:0009793	GO:0042967	GO:0005509	GO:0009269	GO:0009651
Mtr.13391.1.S1_at	GO:0006855	GO:0016020	GO:0015297	GO:0015238
Mtr.24715.1.S1_at	GO:0016740
Mtr.10701.1.S1_at	GO:0009507
Mtr.35121.1.S1_at	GO:0006571
Mtr.13195.1.S1_at	GO:0006865	GO:0016020	GO:0005275
Mtr.13556.1.S1_at	GO:0010252	GO:0009733	GO:0009416
Mtr.6707.1.S1_s_at	GO:0015940	GO:0004594
Mtr.29145.1.S1_at	GO:0009739	GO:0012505
Mtr.26408.1.S1_at	GO:0016021
Mtr.33670.1.S1_at	GO:0005737	GO:0006468	GO:0009868	GO:0042539	GO:0009862	GO:0005634	GO:0004707	GO:0005515	GO:0006972	GO:0009620	GO:0009409	GO:0009069	GO:0005524	GO:0007178
Mtr.14599.1.S1_x_at	GO:0009507
Mtr.40678.1.S1_at	GO:0019145	GO:0006566	GO:0006563	GO:0006544	GO:0005777	GO:0008802
Mtr.41370.1.S1_at	GO:0006570	GO:0046983	GO:0016206
Mtr.48743.1.S1_at	GO:0033897	GO:0009718	GO:0005618	GO:0009867	GO:0009611	GO:0016036	GO:0005576	GO:0003723
Mtr.44913.1.S1_at	GO:0016020	GO:0022857	GO:0006810
Mtr.42122.1.S1_at	GO:0004674
Mtr.24817.1.S1_at	GO:0005975	GO:0004553
Mtr.14751.1.S1_at	GO:0009805	GO:0016621	GO:0009809	GO:0009811
Mtr.2522.1.S1_s_at	GO:0006571
Mtr.51595.1.S1_at	GO:0005739
Mtr.11390.1.S1_at	GO:0009651	GO:0005739	GO:0050826
Mtr.7544.1.S1_at	GO:0016758	GO:0008152
Mtr.35789.1.S1_at	GO:0046872
Mtr.36794.1.S1_at	GO:0005739
Mtr.17431.1.S1_at	GO:0005737	GO:0005506	GO:0031408	GO:0006118	GO:0016165
Mtr.45025.1.S1_at	GO:0046872	GO:0006725	GO:0009507	GO:0016491
Mtr.45732.1.S1_at	GO:0030246
Mtr.5833.1.S1_at	GO:0016023	GO:0016020
Mtr.13321.1.S1_at	GO:0016301	GO:0016310	GO:0000287	GO:0015976	GO:0050242	GO:0006090	GO:0015979	GO:0005524	GO:0009507
Mtr.25211.1.S1_s_at	GO:0020037	GO:0006979	GO:0006804	GO:0005509	GO:0004601	GO:0006118
Mtr.12277.1.S1_at	GO:0005737	GO:0006952	GO:0009607
Mtr.19330.1.S1_at	GO:0006508	GO:0044444	GO:0004190	GO:0043231
Mtr.34174.1.S1_at	GO:0006813	GO:0016020	GO:0015079	GO:0005739
Mtr.24230.1.S1_at	GO:0008152
Mtr.22448.1.S1_s_at	GO:0003723
Mtr.21461.1.S1_at	GO:0009941
Mtr.47343.1.S1_s_at	GO:0006468	GO:0016023	GO:0004674	GO:0012505	GO:0007169	GO:0009069	GO:0005524
Mtr.435.1.S1_at	GO:0016021	GO:0005351	GO:0008643
Mtr.20223.1.S1_at	GO:0009733	GO:0009737	GO:0048574	GO:0042542	GO:0009739	GO:0009612	GO:0009961	GO:0005509	GO:0010038	GO:0009646	GO:0009409	GO:0009408
Mtr.39673.1.S1_at	GO:0016023	GO:0005982	GO:0005985	GO:0005739	GO:0004650
Mtr.15289.1.S1_at	GO:0016023	GO:0012505
Mtr.41355.1.S1_at	GO:0004451	GO:0006099	GO:0009514	GO:0006097
Mtr.17091.1.S1_at	GO:0016023	GO:0012505
Mtr.21790.1.S1_at	GO:0009536
Mtr.12754.1.S1_at	GO:0016779	GO:0009058
Mtr.37443.1.S1_x_at	GO:0005737	GO:0005982	GO:0005985	GO:0004022	GO:0009117	GO:0008270	GO:0003979
Mtr.37358.1.S1_s_at	GO:0005488
Mtr.20124.1.S1_at	GO:0006468	GO:0009536	GO:0005739
Mtr.47706.1.S1_at	GO:0005634
Mtr.12930.1.S1_at	GO:0016023	GO:0005507
Mtr.43340.1.S1_at	GO:0016023	GO:0005507	GO:0012505	GO:0016491
Msa.3054.1.S1_at	GO:0016787	GO:0008152
Mtr.44000.1.S1_at	GO:0006468	GO:0016023	GO:0004674	GO:0012505	GO:0007165	GO:0005515	GO:0009069	GO:0005524	GO:0004872
Mtr.10446.1.S1_at	GO:0003700	GO:0006355	GO:0005667	GO:0043565
Mtr.16728.1.S1_at	GO:0003723	GO:0001510	GO:0006364	GO:0005515	GO:0005730
Mtr.31078.1.S1_at	GO:0009650	GO:0003904	GO:0009536	GO:0000719
Mtr.19934.1.S1_at	GO:0001509	GO:0006508
Mtr.40605.1.S1_at	GO:0004194	GO:0006508	GO:0005886
Mtr.13996.1.S1_at	GO:0005634	GO:0009524	GO:0015629	GO:0030036	GO:0003785
Mtr.10452.1.S1_at	GO:0016791
Msa.1673.1.S1_at	GO:0006073	GO:0010087	GO:0048046	GO:0005618	GO:0012505	GO:0016762	GO:0004553
Mtr.50839.1.S1_at	GO:0007346	GO:0051726	GO:0000086	GO:0000307	GO:0006468	GO:0005524	GO:0005515	GO:0004693	GO:0008353	GO:0009069	GO:0007067	GO:0051301
Mtr.24429.1.S1_at	GO:0006468	GO:0004674	GO:0012505	GO:0005515	GO:0007169	GO:0009069	GO:0005524
Msa.1414.1.S1_at	GO:0004872	GO:0007165
Mtr.36903.1.S1_at	GO:0005247
Mtr.13679.1.S1_at	GO:0016020
Mtr.37533.1.S1_at	GO:0042132	GO:0006013	GO:0006098	GO:0004331	GO:0009409	GO:0009507	GO:0006000	GO:0006096	GO:0019253	GO:0006094
Mtr.41755.1.S1_at	GO:0016023	GO:0005982	GO:0005985	GO:0030599	GO:0005507	GO:0016491
Mtr.26594.1.S1_at	GO:0004222
Msa.1350.1.S1_at	GO:0042545	GO:0005982	GO:0005985	GO:0030599	GO:0009505
Mtr.49940.1.S1_at	GO:0008270	GO:0005622
Mtr.40450.1.S1_at	GO:0003700
Mtr.13661.1.S1_at	GO:0005886
Mtr.39811.1.S1_at	GO:0008152
Mtr.11148.1.S1_at	GO:0016021
Msa.1143.1.S1_s_at	GO:0006950	GO:0009415
Msa.2552.1.S1_at	GO:0006012	GO:0005982	GO:0005985	GO:0004564
Mtr.11440.1.S1_at	GO:0030095	GO:0009654	GO:0015979	GO:0005509	GO:0019898
Mtr.37929.1.S1_at	GO:0044425	GO:0010207	GO:0005515
Msa.1311.1.S1_at	GO:0006633	GO:0006090	GO:0006574	GO:0006554	GO:0006552	GO:0006550	GO:0006568	GO:0009536	GO:0042967	GO:0018874	GO:0003985	GO:0046950
Msa.998.1.S1_at	GO:0009536	GO:0006886	GO:0016020	GO:0006355	GO:0005667	GO:0003677	GO:0007264	GO:0008134	GO:0005524	GO:0005525
Mtr.17949.1.S1_at	GO:0031072	GO:0051082
Mtr.11302.1.S1_at	GO:0043169	GO:0015986	GO:0005975	GO:0046933	GO:0033947	GO:0045259	GO:0046961
Mtr.38711.1.S1_at	GO:0005634	GO:0045449
Mtr.15098.1.S1_at	GO:0007047	GO:0005982	GO:0012505	GO:0005985	GO:0004650
Mtr.43347.1.S1_s_at	GO:0046872	GO:0030001
Mtr.29586.1.S1_at	GO:0008289	GO:0006869
Mtr.14224.1.S1_at	GO:0050832	GO:0008233	GO:0009611	GO:0004867
Mtr.43536.1.S1_at	GO:0016023	GO:0006508	GO:0019748	GO:0005739	GO:0004185
Mtr.42830.1.S1_at	GO:0016023	GO:0016020
Mtr.38180.1.S1_at	GO:0006950
Mtr.45466.1.S1_s_at	GO:0018106	GO:0009536	GO:0000160	GO:0005739	GO:0009365	GO:0000155	GO:0005524
Mtr.29161.1.S1_at	GO:0004674	GO:0009069	GO:0010119	GO:0006468	GO:0005524
Mtr.12449.1.S1_at	GO:0005886
Mtr.29098.1.S1_at	GO:0006633	GO:0004467
Msa.1942.1.S1_at	GO:0016747
Mtr.13026.1.S1_at	GO:0000293	GO:0050660	GO:0016021	GO:0005886	GO:0005506	GO:0006118
Mtr.27324.1.S1_s_at	GO:0048046
Mtr.30024.1.S1_at	GO:0004194	GO:0006508	GO:0012505	GO:0005739	GO:0003677
Mtr.37214.1.S1_at	GO:0016020	GO:0042631	GO:0009631	GO:0009737
Mtr.3658.1.S1_at	GO:0003735
Mtr.2716.1.S1_at	GO:0005215
Mtr.5370.1.S1_at	GO:0016023	GO:0004091	GO:0006629
Mtr.198.1.S1_s_at	GO:0005215	GO:0016021	GO:0006810	GO:0005774
Mtr.15938.1.S1_at	GO:0042545	GO:0005982	GO:0005985	GO:0030599	GO:0009505
Mtr.5974.1.S1_at	GO:0005488
Mtr.409.1.S1_at	GO:0005886
Mtr.28846.1.S1_at	GO:0016023	GO:0012505
Mtr.12840.1.S1_at	GO:0008289	GO:0006869
Mtr.19739.1.S1_at	GO:0005618
Mtr.2005.1.S1_at	GO:0050661
Mtr.11543.1.S1_at	GO:0005773	GO:0008464	GO:0046656
Mtr.51646.1.S1_at	GO:0045493	GO:0046556	GO:0046373	GO:0009117
Mtr.5109.1.S1_at	GO:0004497	GO:0016020	GO:0006118	GO:0020037
Mtr.38226.1.S1_at	GO:0006355
Mtr.18630.1.S1_at	GO:0016829	GO:0016853	GO:0008152
Mtr.13645.1.S1_at	GO:0016023	GO:0005739	GO:0051082	GO:0005524
Mtr.12273.1.S1_s_at	GO:0009573
Mtr.37316.1.S1_at	GO:0033808	GO:0009813	GO:0016491
Mtr.11373.1.S1_at	GO:0031072
Mtr.25174.1.S1_at	GO:0019904
Mtr.12260.1.S1_at	GO:0009409	GO:0051920	GO:0009507
Mtr.15537.1.S1_at	GO:0005886
Mtr.22244.1.S1_s_at	GO:0019530	GO:0006566	GO:0006693	GO:0006563	GO:0009853	GO:0005773	GO:0006544	GO:0016756	GO:0005777	GO:0004021	GO:0048046	GO:0006805	GO:0015976	GO:0003840	GO:0006531	GO:0006691	GO:0006522	GO:0006751	GO:0047958	GO:0006979
Mtr.18053.1.S1_at	GO:0005515
Mtr.10104.1.S1_at	GO:0019467	GO:0009536	GO:0016831
Mtr.40569.1.S1_at	GO:0006013	GO:0015923	GO:0012505
Mtr.28674.1.S1_at	GO:0043169	GO:0005975	GO:0005739	GO:0003824
Mtr.11293.1.S1_at	GO:0006952	GO:0009411	GO:0042493	GO:0007165	GO:0005515
Msa.2744.1.S1_at	GO:0003735
Mtr.37687.1.S1_at	GO:0012505
Mtr.43762.1.S1_at	GO:0006470	GO:0005634	GO:0008287	GO:0004722
Mtr.17296.1.S1_at	GO:0016021
Msa.2816.1.S1_at	GO:0004367	GO:0009331	GO:0051287	GO:0005829	GO:0006072	GO:0046486
Mtr.39832.1.S1_at	GO:0003735
Mtr.9110.1.S1_at	GO:0016020
Mtr.12385.1.S1_at	GO:0005634
Msa.3166.1.S1_at	GO:0006633	GO:0016717	GO:0016020	GO:0020037
Mtr.36913.1.S1_at	GO:0004674	GO:0009069	GO:0006468	GO:0005524
Mtr.44920.1.S1_at	GO:0010205	GO:0004176	GO:0009535	GO:0004222	GO:0010304	GO:0016021	GO:0006510	GO:0008270	GO:0010027	GO:0005524
Mtr.41727.1.S1_at	GO:0005737	GO:0000287	GO:0006119	GO:0004427
Mtr.44462.1.S1_at	GO:0005737	GO:0006950
Mtr.38900.1.S1_at	GO:0007018
Mtr.12816.1.S1_at	GO:0005975	GO:0016023	GO:0005634	GO:0005739	GO:0012505	GO:0004553
Mtr.38275.1.S1_at	GO:0016020
Mtr.28988.1.S1_at	GO:0005886
Mtr.27813.1.S1_at	GO:0017053	GO:0006281	GO:0003914	GO:0016564	GO:0009416	GO:0005667	GO:0009266	GO:0016481
Mtr.43504.1.S1_at	GO:0004674
Mtr.23572.1.S1_at	GO:0003676
Mtr.35988.1.S1_at	GO:0005509	GO:0004365	GO:0006096	GO:0005739	GO:0006094
Mtr.43930.1.S1_at	GO:0016023	GO:0009395	GO:0005509	GO:0005739	GO:0004623
Mtr.21662.1.S1_at	GO:0016021
Msa.2698.1.S1_at	GO:0005634	GO:0000786	GO:0006334	GO:0009414	GO:0003677
Mtr.8418.1.S1_at	GO:0016773
Mtr.26262.1.S1_at	GO:0005488
Mtr.28509.1.S1_at	GO:0009536
Msa.1543.1.S1_at	GO:0016308	GO:0008270
Mtr.28710.1.S1_at	GO:0009733	GO:0010214	GO:0009751	GO:0017053	GO:0009753	GO:0009739	GO:0009737	GO:0009723	GO:0016566	GO:0006355	GO:0010119	GO:0003677	GO:0046686	GO:0009651	GO:0016481	GO:0009699
Mtr.37708.1.S1_at	GO:0005215	GO:0016020	GO:0006810
Mtr.33445.1.S1_at	GO:0005488
Mtr.44560.1.S1_at	GO:0005886
Mtr.8704.1.S1_at	GO:0006950
Mtr.38001.1.S1_at	GO:0016020
Mtr.14287.1.S1_at	GO:0009536	GO:0012505	GO:0005739
Msa.1804.1.S1_s_at	GO:0005634	GO:0051301	GO:0007049
Mtr.12464.1.S1_s_at	GO:0008270	GO:0005739
Mtr.18649.1.S1_s_at	GO:0005773	GO:0043169	GO:0005982	GO:0005985	GO:0042973
Mtr.24520.1.S1_at	GO:0045735
Mtr.38906.1.S1_at	GO:0016023
Mtr.17436.1.S1_at	GO:0005886
Mtr.39939.1.S1_at	GO:0004674
Mtr.35242.1.S1_at	GO:0003700	GO:0006355	GO:0005667	GO:0043565
Mtr.17268.1.S1_at	GO:0016023
Mtr.9837.1.S1_at	GO:0006813	GO:0016020	GO:0015079
Mtr.35044.1.S1_at	GO:0006950	GO:0009688	GO:0016020	GO:0045549	GO:0009507
Mtr.13425.1.S1_s_at	GO:0005886
Mtr.37841.1.S1_at	GO:0004674
Mtr.11183.1.S1_at	GO:0045449
Mtr.40137.1.S1_s_at	GO:0016021
Mtr.29047.1.S1_at	GO:0005488
Mtr.11524.1.S1_at	GO:0004194	GO:0006508	GO:0009536
Mtr.26395.1.S1_s_at	GO:0045449
Mtr.40508.1.S1_at	GO:0015995	GO:0016851	GO:0010007	GO:0016887	GO:0015979	GO:0005524
Mtr.41955.1.S1_at	GO:0043169	GO:0016161	GO:0005983	GO:0005985	GO:0009570
Mtr.48779.1.S1_at	GO:0007018	GO:0005874	GO:0005875	GO:0003777	GO:0005524
Mtr.44363.1.S1_at	GO:0016021
Mtr.51010.1.S1_at	GO:0006464
Mtr.36136.1.S1_at	GO:0006468	GO:0016998	GO:0016023	GO:0012505	GO:0004672	GO:0005524
Mtr.16360.1.S1_at	GO:0006090	GO:0005975	GO:0004462
Mtr.38040.1.S1_at	GO:0016023	GO:0005576	GO:0019953
Mtr.42769.1.S1_at	GO:0009536
Msa.1320.1.S1_at	GO:0045449	GO:0008270
Mtr.12457.1.S1_s_at	GO:0006468	GO:0005515	GO:0009507
Mtr.43790.1.S1_at	GO:0005794
Mtr.43698.1.S1_s_at	GO:0009816	GO:0004357	GO:0017109	GO:0050832	GO:0006749	GO:0046686	GO:0009408	GO:0009908	GO:0009700
Mtr.26465.1.S1_s_at	GO:0005737	GO:0006950	GO:0000234	GO:0008654
Mtr.39929.1.S1_at	GO:0006950
Mtr.43389.1.S1_at	GO:0005634	GO:0009785
Mtr.32580.1.S1_at	GO:0016023
Mtr.40168.1.S1_at	GO:0005737
Mtr.12447.1.S1_at	GO:0015193	GO:0015824	GO:0005886
Mtr.46809.1.S1_at	GO:0005737	GO:0005506	GO:0031408	GO:0006118	GO:0016165
Mtr.19369.1.S1_at	GO:0008270	GO:0005515
Mtr.18441.1.S1_s_at	GO:0031225
Mtr.21274.1.S1_at	GO:0009524	GO:0005819	GO:0005730	GO:0030036	GO:0005739	GO:0051015
Mtr.753.1.S1_at	GO:0010205	GO:0009535	GO:0009737	GO:0005198	GO:0005515	GO:0009409
Mtr.6554.1.S1_at	GO:0004194	GO:0006508
Mtr.49774.1.S1_at	GO:0009734
Mtr.51369.1.S1_at	GO:0006952
Mtr.13246.1.S1_at	GO:0005634
Mtr.32395.1.S1_s_at	GO:0016021
Mtr.43304.1.S1_at	GO:0004867
Mtr.14100.1.S1_at	GO:0016020	GO:0009536
Mtr.34318.1.S1_at	GO:0007169	GO:0006468	GO:0012505	GO:0005524
Mtr.11101.1.S1_at	GO:0005982	GO:0000272	GO:0005985	GO:0008810
Mtr.36969.1.S1_at	GO:0043169	GO:0016023	GO:0006012	GO:0005529	GO:0004565	GO:0006687	GO:0046486	GO:0006027	GO:0009341	GO:0012505
Mtr.6663.1.S1_at	GO:0010252	GO:0009733	GO:0009416
Mtr.28496.1.S1_at	GO:0004674
Mtr.4407.1.S1_at	GO:0043565	GO:0005634	GO:0006355
Mtr.13156.1.S1_at	GO:0006511	GO:0005739	GO:0009507
Mtr.19736.1.S1_at	GO:0005618
Mtr.11520.1.S1_s_at	GO:0008287	GO:0016023	GO:0006470	GO:0000287	GO:0004722	GO:0005739
Mtr.10481.1.S1_at	GO:0009805	GO:0042409	GO:0000287	GO:0009809	GO:0009811
Mtr.16117.1.S1_s_at	GO:0004008	GO:0016021	GO:0006825	GO:0010273	GO:0010119	GO:0008152	GO:0009873	GO:0046872	GO:0005524
Mtr.13157.1.S1_at	GO:0008270
Mtr.27901.1.S1_at	GO:0005515
Mtr.40464.1.S1_at	GO:0016023	GO:0009932	GO:0005507	GO:0009505	GO:0005739
Mtr.2965.1.S1_at	GO:0005739
Mtr.18596.1.S1_at	GO:0008270
Mtr.8907.1.S1_at	GO:0016023	GO:0004091	GO:0005739
Mtr.35526.1.S1_at	GO:0004091	GO:0006629
Mtr.8609.1.S1_at	GO:0009523	GO:0009507
Mtr.12227.1.S1_at	GO:0009738
Msa.1151.1.S1_at	GO:0001539	GO:0005509	GO:0009288
Mtr.9795.1.S1_at	GO:0016020	GO:0005524	GO:0016887
Mtr.15309.1.S1_at	GO:0006813	GO:0009536	GO:0008076
Mtr.43390.1.S1_at	GO:0005544
Mtr.22332.1.S1_at	GO:0009536
Mtr.34967.1.S1_at	GO:0044238	GO:0009536	GO:0005488
Mtr.24731.1.S1_at	GO:0016023
Mtr.12372.1.S1_a_at	GO:0009753
Mtr.40755.1.S1_at	GO:0009409	GO:0009651	GO:0009536	GO:0009414
Mtr.11066.1.S1_s_at	GO:0006633
Mtr.12634.1.S1_at	GO:0044424
Mtr.27435.1.S1_at	GO:0009536
Mtr.10131.1.S1_at	GO:0003700	GO:0045449	GO:0005667
Mtr.31735.1.S1_s_at	GO:0005783	GO:0008152
Mtr.27913.1.S1_at	GO:0005355	GO:0005354	GO:0015168	GO:0005351	GO:0015575	GO:0015576	GO:0015795	GO:0016021	GO:0015591	GO:0015758	GO:0015148	GO:0015797	GO:0005886	GO:0015793	GO:0015752	GO:0015753	GO:0015798	GO:0005365	GO:0015757
Mtr.46631.1.S1_at	GO:0001666
Mtr.12448.1.S1_at	GO:0016023	GO:0010179	GO:0009850	GO:0006807	GO:0006508	GO:0046983	GO:0008237
Mtr.47700.1.S1_x_at	GO:0005634	GO:0003677	GO:0006334	GO:0000786
Mtr.11013.1.S1_at	GO:0010073	GO:0009536	GO:0048316	GO:0003700	GO:0010093	GO:0006355	GO:0005667	GO:0009408
Mtr.40627.1.S1_at	GO:0005975
Mtr.38757.1.S1_at	GO:0009737
Mtr.10673.1.S1_s_at	GO:0016023	GO:0005507
Mtr.41964.1.S1_at	GO:0005730
Mtr.35922.1.S1_at	GO:0000398
Mtr.35796.1.S1_at	GO:0009826	GO:0009739	GO:0009737	GO:0009741
Mtr.33826.1.S1_at	GO:0045941	GO:0003713	GO:0005667
Mtr.50826.1.S1_at	GO:0006633	GO:0005835	GO:0009536	GO:0042967	GO:0004315
Mtr.28680.1.S1_at	GO:0005739
Mtr.43122.1.S1_s_at	GO:0009753
Mtr.45889.1.S1_at	GO:0043565	GO:0045941	GO:0003700	GO:0006355	GO:0016563	GO:0005667
Mtr.10627.1.S1_at	GO:0033897	GO:0009718	GO:0009867	GO:0009611	GO:0016036	GO:0012505	GO:0003723
Mtr.35228.1.S1_at	GO:0004091
Msa.1113.1.S1_at	GO:0046872	GO:0016491
Mtr.34416.1.S1_at	GO:0050242	GO:0016301	GO:0016310	GO:0005829	GO:0000287	GO:0015976	GO:0009416	GO:0009507	GO:0019252	GO:0006090	GO:0015979	GO:0005524	GO:0008610
Mtr.41598.1.S1_at	GO:0005488
Mtr.3781.1.S1_s_at	GO:0005488
Mtr.47901.1.S1_at	GO:0004365
Mtr.5557.1.S1_at	GO:0016023	GO:0005975	GO:0004553
Mtr.39889.1.S1_at	GO:0009707
Mtr.37279.1.S1_at	GO:0005488	GO:0008152	GO:0016491
Mtr.45795.1.S1_x_at	GO:0009536	GO:0005634	GO:0000786	GO:0005739	GO:0003677	GO:0006334
Mtr.29829.1.S1_at	GO:0043565	GO:0005730	GO:0003700	GO:0006355	GO:0008270	GO:0005667
Mtr.15678.1.S1_s_at	GO:0033808	GO:0009813	GO:0016491
Mtr.13765.1.S1_at	GO:0030170	GO:0030149	GO:0006520	GO:0005783	GO:0016831
Msa.1277.1.S1_s_at	GO:0015074
Mtr.38547.1.S1_at	GO:0005634	GO:0045449	GO:0003677
Mtr.43959.1.S1_at	GO:0010072	GO:0043565	GO:0009944	GO:0003700	GO:0006355	GO:0010014	GO:0005667	GO:0009855	GO:0046983
Mtr.912.1.S1_s_at	GO:0006085	GO:0044262	GO:0019643	GO:0016829	GO:0003878	GO:0042709	GO:0005488	GO:0004775	GO:0005829
Mtr.2611.1.S1_at	GO:0046777	GO:0004672
Mtr.10622.1.S1_at	GO:0008987	GO:0009435	GO:0019804	GO:0009507
Mtr.43807.1.S1_at	GO:0003677
Mtr.30729.1.S1_at	GO:0016021	GO:0006810	GO:0006952	GO:0016887	GO:0005886	GO:0005524
Mtr.42748.1.S1_s_at	GO:0015031	GO:0005739
Mtr.27379.1.S1_at	GO:0004693	GO:0016310	GO:0009069	GO:0005634	GO:0051726
Mtr.51785.1.S1_at	GO:0009536
Mtr.39712.1.S1_at	GO:0009536	GO:0007165
Mtr.37300.1.S1_at	GO:0004497	GO:0006118	GO:0020037
Mtr.40322.1.S1_at	GO:0005975	GO:0004553
Mtr.5213.1.S1_at	GO:0003993
Mtr.13884.1.S1_at	GO:0006468	GO:0016301	GO:0012505
Mtr.3074.1.S1_s_at	GO:0016023	GO:0005739
Mtr.22767.1.S1_at	GO:0005634
Mtr.9700.1.S1_at	GO:0005524
Mtr.40072.1.S1_s_at	GO:0016740
Mtr.27715.1.S1_at	GO:0016023	GO:0006508	GO:0006725
Mtr.17298.1.S1_at	GO:0009723	GO:0007242	GO:0006800	GO:0005739	GO:0000302
Mtr.38677.1.S1_at	GO:0016706	GO:0010260	GO:0009813
Mtr.1688.1.S1_at	GO:0016021
Mtr.35623.1.S1_at	GO:0008289	GO:0006869
Msa.2951.1.S1_at	GO:0006013	GO:0015976	GO:0006098	GO:0004332	GO:0006020	GO:0006094	GO:0006000	GO:0006096	GO:0009507
Mtr.33861.1.S1_at	GO:0016023	GO:0006508	GO:0012505	GO:0004185
Mtr.9675.1.S1_at	GO:0008270
Mtr.41842.1.S1_at	GO:0006979
Mtr.43391.1.S1_at	GO:0005544
Mtr.24203.1.S1_at	GO:0016707	GO:0016102	GO:0005506
Mtr.499.1.S1_s_at	GO:0044444	GO:0043231
Mtr.13117.1.S1_at	GO:0016023
Mtr.32184.1.S1_at	GO:0009395	GO:0009536	GO:0004629	GO:0007242
Mtr.50058.1.S1_s_at	GO:0030976	GO:0000287	GO:0004737	GO:0009536	GO:0006096	GO:0006094
Mtr.38064.1.S1_at	GO:0016023	GO:0003824
Mtr.48369.1.S1_at	GO:0018106	GO:0000160	GO:0016020	GO:0009365	GO:0004872	GO:0000155	GO:0005524
Mtr.43176.1.S1_s_at	GO:0009793
Mtr.42662.1.S1_s_at	GO:0016023	GO:0004289	GO:0048046	GO:0006508	GO:0043086	GO:0042802
Mtr.38219.1.S1_at	GO:0016871	GO:0016829	GO:0006694
Mtr.23638.1.S1_at	GO:0005667	GO:0010252	GO:0010051	GO:0003700	GO:0048479	GO:0045449	GO:0048480	GO:0046982	GO:0042803
Mtr.35738.1.S1_at	GO:0016023	GO:0016301	GO:0042493	GO:0006952	GO:0009411	GO:0012505	GO:0005515	GO:0007165
Mtr.38424.1.S1_at	GO:0006468	GO:0004674	GO:0005529	GO:0007165	GO:0009069	GO:0005524	GO:0004872
Mtr.49177.1.S1_at	GO:0016787	GO:0009507
Mtr.9670.1.S1_at	GO:0000785	GO:0003682	GO:0008536
Mtr.41767.1.S1_s_at	GO:0046686
Mtr.25709.1.S1_at	GO:0006633
Mtr.1082.1.S1_at	GO:0006012	GO:0006094	GO:0006096	GO:0004034
Mtr.31102.1.S1_at	GO:0005975	GO:0005739	GO:0004553
Mtr.43146.1.S1_at	GO:0006574	GO:0004084	GO:0006552	GO:0005739	GO:0015940	GO:0006550	GO:0009098	GO:0009099	GO:0009097	GO:0009507
Mtr.11076.1.S1_at	GO:0045449	GO:0008270	GO:0003676	GO:0005622
Mtr.8496.1.S1_at	GO:0009507
Mtr.21006.1.S1_at	GO:0006857	GO:0005215	GO:0016020
Mtr.42189.1.S1_at	GO:0005576
Mtr.42138.1.S1_at	GO:0016020
Mtr.30688.1.S1_at	GO:0004674
Mtr.11030.1.S1_at	GO:0006508	GO:0008233	GO:0012505
Mtr.7260.1.S1_at	GO:0006629	GO:0016788
Mtr.51761.1.S1_at	GO:0047274	GO:0009536	GO:0019593	GO:0016301	GO:0005986	GO:0010325	GO:0006012	GO:0004553
Mtr.45595.1.S1_s_at	GO:0044444	GO:0043229	GO:0030529
Mtr.35539.1.S1_at	GO:0008094	GO:0000278	GO:0005634	GO:0006270	GO:0043066	GO:0003677	GO:0005524
Mtr.48448.1.S1_at	GO:0044444	GO:0016874	GO:0008610
Mtr.2635.1.S1_at	GO:0007165	GO:0005515
Mtr.34841.1.S1_s_at	GO:0009535	GO:0019684	GO:0010287	GO:0016168	GO:0009533
Msa.1451.1.S1_at	GO:0042132	GO:0006013	GO:0006098	GO:0004331	GO:0009409	GO:0009507	GO:0006000	GO:0006096	GO:0019253	GO:0006094
Mtr.19131.1.S1_at	GO:0045449	GO:0008270	GO:0003676
Mtr.43948.1.S1_at	GO:0009536
Mtr.13564.1.S1_s_at	GO:0009535
Mtr.4037.1.S1_at	GO:0005982	GO:0009536	GO:0012505	GO:0005985	GO:0004650
Mtr.19370.1.S1_at	GO:0005515
Mtr.5743.1.S1_at	GO:0006750	GO:0004357	GO:0017109	GO:0009507
Mtr.28065.1.S1_at	GO:0005982	GO:0005985	GO:0004650
Mtr.5929.1.S1_at	GO:0009507
Mtr.45055.1.S1_at	GO:0043234
Mtr.49103.1.S1_s_at	GO:0005840	GO:0005634	GO:0000786	GO:0042254	GO:0005739	GO:0006412	GO:0003735	GO:0003677	GO:0006334	GO:0009507
Mtr.761.1.S1_at	GO:0005618	GO:0005982	GO:0005985	GO:0006012	GO:0005576	GO:0004564
Mtr.12742.1.S1_at	GO:0009826	GO:0009739	GO:0009737	GO:0009741
Mtr.32629.1.S1_s_at	GO:0005576
Mtr.47195.1.S1_at	GO:0043565	GO:0005515	GO:0032350	GO:0003700	GO:0045449	GO:0005667	GO:0009956	GO:0008356
Mtr.40199.1.S1_at	GO:0009507	GO:0010044
Mtr.41445.1.S1_at	GO:0008565	GO:0005743	GO:0015031
Mtr.32302.1.S1_at	GO:0016021
Mtr.37731.1.S1_at	GO:0030095	GO:0009543
Mtr.21320.1.S1_s_at	GO:0016740
Mtr.33081.1.S1_at	GO:0016020	GO:0006810
Mtr.40558.1.S1_at	GO:0005488	GO:0008152	GO:0016491
Mtr.15307.1.S1_at	GO:0031225
Mtr.50214.1.S1_at	GO:0009536
Mtr.7840.1.S1_at	GO:0016023	GO:0006508	GO:0004194
Mtr.47153.1.S1_at	GO:0006869
Mtr.19480.1.S1_at	GO:0005739
Msa.1573.1.S1_at	GO:0005737	GO:0051258	GO:0005200	GO:0007018	GO:0003924	GO:0005874	GO:0005525
Mtr.10597.1.S1_at	GO:0006468	GO:0004674	GO:0004713	GO:0009069	GO:0005524	GO:0007165
Mtr.10349.1.S1_s_at	GO:0009753
Msa.2696.1.S1_at	GO:0005576
Mtr.29179.1.S1_at	GO:0005488	GO:0016491
Mtr.32740.1.S1_at	GO:0006869
Mtr.9320.1.S1_at	GO:0009536
Mtr.41735.1.S1_at	GO:0016020
Mtr.15975.1.S1_s_at	GO:0016023	GO:0005507	GO:0016491
Mtr.40420.1.S1_at	GO:0009536	GO:0005515
Mtr.45785.1.S1_s_at	GO:0016773
Mtr.4321.1.S1_at	GO:0008270
Mtr.43455.1.S1_at	GO:0005777
Mtr.38247.1.S1_at	GO:0005634	GO:0006511	GO:0007275	GO:0005515	GO:0008270
Mtr.43407.1.S1_at	GO:0008270
Mtr.24508.1.S1_at	GO:0051536	GO:0046872	GO:0005515
Mtr.4832.1.S1_x_at	GO:0043169	GO:0005975	GO:0008422	GO:0050224
Mtr.2569.1.S1_at	GO:0016740	GO:0050896
Msa.1432.1.S1_at	GO:0006633	GO:0016836	GO:0009507
Mtr.22850.1.S1_at	GO:0006310	GO:0006281	GO:0017111	GO:0005739	GO:0000166	GO:0009432	GO:0003677
Mtr.13618.1.S1_at	GO:0005544	GO:0005509
Mtr.42244.1.S1_at	GO:0045449
Mtr.1041.1.S1_at	GO:0005488	GO:0008152	GO:0016491
Mtr.8518.1.S1_s_at	GO:0008270	GO:0008152	GO:0046029
Mtr.24530.1.S1_s_at	GO:0006865	GO:0016020	GO:0005275
Mtr.33363.1.S1_at	GO:0010072	GO:0048467	GO:0010160	GO:0003700	GO:0051782	GO:0010014	GO:0005667	GO:0045449	GO:0048527
Mtr.40179.1.S1_at	GO:0005618
Mtr.2882.1.S1_at	GO:0007018
Mtr.25800.1.S1_at	GO:0006979
Mtr.2293.1.S1_at	GO:0004674
Mtr.44368.1.S1_at	GO:0016023	GO:0006508	GO:0005764	GO:0005739
Mtr.42341.1.S1_at	GO:0016020
Mtr.14906.1.S1_at	GO:0016023	GO:0015250	GO:0006833	GO:0016020
Mtr.46937.1.S1_s_at	GO:0004190
Mtr.40699.1.S1_at	GO:0004091
Mtr.33680.1.S1_s_at	GO:0046872	GO:0030001
Mtr.42115.1.S1_at	GO:0006950
Mtr.10764.1.S1_at	GO:0046658
Msa.1495.1.S1_at	GO:0009409	GO:0009651	GO:0009536	GO:0009414
Mtr.44711.1.S1_at	GO:0016023	GO:0016787
Mtr.18232.1.S1_s_at	GO:0045261	GO:0009579	GO:0008553	GO:0046933	GO:0016021	GO:0005739	GO:0046961	GO:0042777	GO:0046872	GO:0005524	GO:0009507
Mtr.19147.1.S1_at	GO:0009505	GO:0016023	GO:0005982	GO:0005985	GO:0004650
Mtr.21311.1.S1_at	GO:0009058
Mtr.5274.1.S1_s_at	GO:0009834	GO:0009863	GO:0016020	GO:0009867	GO:0030244	GO:0050832	GO:0042742	GO:0016757	GO:0009873	GO:0046872
Mtr.31738.1.S1_at	GO:0006355
Mtr.35225.1.S1_at	GO:0003824	GO:0009058	GO:0009536	GO:0012505	GO:0005739
Mtr.33914.1.S1_at	GO:0016702	GO:0010114	GO:0016102	GO:0005506	GO:0045487	GO:0045543
Mtr.6556.1.S1_at	GO:0006855	GO:0016020	GO:0015297	GO:0015238
Mtr.9427.1.S1_at	GO:0016023	GO:0012505	GO:0005739	GO:0051082	GO:0005524
Mtr.8380.1.S1_at	GO:0003723
Msa.2925.1.S1_at	GO:0005634	GO:0000786	GO:0005739	GO:0003677	GO:0006334	GO:0009507
Mtr.41660.1.S1_at	GO:0005488
Mtr.8632.1.S1_s_at	GO:0046910
Mtr.40656.1.S1_at	GO:0005215	GO:0016021	GO:0006810	GO:0005622
Mtr.34440.1.S1_at	GO:0016020
Mtr.12500.1.S1_at	GO:0048046	GO:0016023	GO:0030145	GO:0045735
Mtr.42021.1.S1_s_at	GO:0016829	GO:0005506	GO:0016491
Mtr.32653.1.S1_at	GO:0043169
Mtr.6324.1.S1_at	GO:0006811
Mtr.32057.1.S1_at	GO:0006633	GO:0004467
Mtr.24517.1.S1_at	GO:0007067
Mtr.44565.1.S1_at	GO:0006633	GO:0046914	GO:0045300	GO:0009507
Mtr.37341.1.S1_at	GO:0008270	GO:0008152	GO:0046029
Mtr.41288.1.S1_at	GO:0016023	GO:0012505
Mtr.23748.1.S1_s_at	GO:0008270
Mtr.25329.1.S1_at	GO:0006468	GO:0016301
Mtr.37599.1.S1_at	GO:0020037	GO:0016023	GO:0005634	GO:0004601	GO:0006804	GO:0051707	GO:0006979	GO:0006118
Mtr.46177.1.S1_at	GO:0005739
Mtr.42989.1.S1_at	GO:0005773	GO:0006952	GO:0009607
Mtr.12550.1.S1_at	GO:0008146
Mtr.697.1.S1_at	GO:0009734
Mtr.27090.1.S1_at	GO:0005515
Msa.3084.1.S1_at	GO:0008289	GO:0006869
Mtr.17341.1.S1_at	GO:0006468	GO:0005524	GO:0004672
Mtr.43953.1.S1_at	GO:0005739
Mtr.35547.1.S1_at	GO:0000166
Mtr.44485.1.S1_at	GO:0005634	GO:0006270	GO:0016043	GO:0003824	GO:0003677	GO:0005524
Mtr.12578.1.S1_at	GO:0006835	GO:0005310	GO:0044464	GO:0015293
Mtr.43124.1.S1_at	GO:0003700	GO:0043565	GO:0009965	GO:0005667	GO:0006355
Mtr.9971.1.S1_at	GO:0046486	GO:0004806	GO:0016042
Mtr.15288.1.S1_at	GO:0005634	GO:0045449	GO:0030528
Mtr.22160.1.S1_x_at	GO:0005634	GO:0000786	GO:0005739	GO:0003677	GO:0006334	GO:0009507
Mtr.9735.1.S1_a_at	GO:0003824
Mtr.36909.1.S1_x_at	GO:0009535
Mtr.6648.1.S1_s_at	GO:0048046	GO:0005618	GO:0016762	GO:0006073	GO:0004553
Mtr.24048.1.S1_at	GO:0009536	GO:0005516	GO:0005739	GO:0009734
Mtr.13238.1.S1_at	GO:0005488
Mtr.13958.1.S1_at	GO:0043169
Mtr.38411.1.S1_at	GO:0005773	GO:0006508	GO:0004197	GO:0012505	GO:0005788
Mtr.34408.1.S1_s_at	GO:0016023	GO:0008794	GO:0030508	GO:0012505	GO:0045454	GO:0015035	GO:0006118	GO:0009055
Mtr.25128.1.S1_at	GO:0006855	GO:0009835	GO:0016023	GO:0016020	GO:0015297	GO:0015238
Mtr.12576.1.S1_s_at	GO:0016168	GO:0006810	GO:0009522	GO:0051539	GO:0016021	GO:0000287	GO:0018298	GO:0005506	GO:0009055	GO:0015979	GO:0006118	GO:0009507
Mtr.11363.1.S1_at	GO:0005982	GO:0005985	GO:0005739	GO:0016051	GO:0009117	GO:0012505	GO:0047262
Mtr.4126.1.S1_at	GO:0016023	GO:0005507	GO:0008471	GO:0006118
Mtr.37345.1.S1_at	GO:0004252
Mtr.12130.1.S1_at	GO:0043229
Mtr.44891.1.S1_at	GO:0003824
Mtr.11047.1.S1_at	GO:0005737	GO:0006468	GO:0009868	GO:0042539	GO:0009862	GO:0005634	GO:0004707	GO:0005515	GO:0006972	GO:0009620	GO:0009409	GO:0009069	GO:0005524	GO:0007178
Mtr.5800.1.S1_at	GO:0016023
Mtr.25945.1.S1_at	GO:0009733	GO:0009536	GO:0009753	GO:0009739	GO:0009723	GO:0045449	GO:0003677	GO:0046686	GO:0009651	GO:0005634
Mtr.48996.1.S1_at	GO:0031072	GO:0051536	GO:0051082	GO:0005506	GO:0009507	GO:0006118	GO:0009055
Mtr.38938.1.S1_at	GO:0012505
Mtr.51061.1.S1_at	GO:0005506
Mtr.14430.1.S1_at	GO:0010043	GO:0016020	GO:0006826
Mtr.52180.1.S1_at	GO:0045449	GO:0008270	GO:0003676
Mtr.22452.1.S1_at	GO:0008142	GO:0008202
Mtr.45567.1.S1_at	GO:0009536	GO:0009737	GO:0005515	GO:0005739	GO:0008152	GO:0009269	GO:0009651	GO:0016491
Mtr.13071.1.S1_at	GO:0005506
Mtr.7801.1.S1_x_at	GO:0009505	GO:0009055	GO:0012505	GO:0006118	GO:0005886
Mtr.43020.1.S1_at	GO:0008865	GO:0005982	GO:0005985	GO:0006013	GO:0006098	GO:0006014	GO:0006000	GO:0004747
Mtr.17255.1.S1_at	GO:0016742	GO:0009152
Mtr.42283.1.S1_at	GO:0016023	GO:0045493	GO:0004553
Mtr.24170.1.S1_s_at	GO:0016023	GO:0006508	GO:0004194
Mtr.38883.1.S1_at	GO:0016102	GO:0016702	GO:0005506	GO:0045543
Mtr.40843.1.S1_at	GO:0005576	GO:0005515
Mtr.44063.1.S1_at	GO:0015701	GO:0046715	GO:0006821	GO:0005886	GO:0005768	GO:0015380
Mtr.50822.1.S1_x_at	GO:0009535	GO:0016168	GO:0009522	GO:0009523	GO:0016021	GO:0000287	GO:0018298	GO:0009765
Mtr.20794.1.S1_at	GO:0016023	GO:0004867
Mtr.52248.1.S1_at	GO:0005794	GO:0009833	GO:0016049	GO:0010330	GO:0005982	GO:0005985	GO:0030244	GO:0006011	GO:0016760	GO:0008270	GO:0005515	GO:0005886
Mtr.19730.1.S1_s_at	GO:0045298	GO:0043193	GO:0005083	GO:0030496	GO:0005815	GO:0008017	GO:0007049
Mtr.37912.1.S1_at	GO:0005634	GO:0008270	GO:0006979	GO:0008152	GO:0032440
Mtr.42472.1.S1_at	GO:0006508	GO:0005634	GO:0016020	GO:0004287
Mtr.34220.1.S1_s_at	GO:0009536
Mtr.20367.1.S1_at	GO:0009737	GO:0005829	GO:0016020	GO:0005544	GO:0006979	GO:0006804	GO:0006970	GO:0005509	GO:0004601	GO:0042803
Mtr.43914.1.S1_at	GO:0005488	GO:0006979
Mtr.20646.1.S1_s_at	GO:0016491
Mtr.9071.1.S1_s_at	GO:0016023	GO:0043169	GO:0005975	GO:0012505	GO:0008422
Mtr.42131.1.S1_at	GO:0006206	GO:0004797	GO:0006260	GO:0005524	GO:0006230
Msa.1632.1.S1_at	GO:0009768	GO:0009536	GO:0009522
Mtr.8702.1.S1_at	GO:0010265	GO:0010162	GO:0005634	GO:0031146	GO:0009845	GO:0019005	GO:0005515	GO:0009740
Mtr.25981.1.S1_s_at	GO:0005516
Mtr.25921.1.S1_at	GO:0009536
Mtr.7337.1.S1_at	GO:0005618
Mtr.41851.1.S1_at	GO:0015444
Mtr.10833.1.S1_a_at	GO:0005992	GO:0005982	GO:0005985	GO:0004805
Mtr.9552.1.S1_at	GO:0004674
Mtr.7130.1.S1_at	GO:0005515
Mtr.7706.1.S1_at	GO:0016020	GO:0017111	GO:0000166
Msa.2848.1.S1_at	GO:0043169	GO:0005576	GO:0004568	GO:0006032	GO:0016998
Msa.1772.1.S1_at	GO:0042626	GO:0006810	GO:0016021	GO:0005524	GO:0012505
Mtr.24223.1.S1_at	GO:0005516	GO:0005739
[truncated: 2,576 more rows]

## Sheet: Table S6
Table S6. PAGE analysis of differentially expressed genes by agriGO
[truncated: 275 more rows]

[truncated: 4 more sheets: Table S7, Table S8, Table S9, Table S10]
